# Supplementary material for: A NPAS4–NuA4 complex couples synaptic activity to DNA repair
Source: Nature. 2023 Feb 15;614(7949):732–41. doi: 10.1038/s41586-023-05711-7 (PMC9946837; doi:10.1038/s41586-023-05711-7)
Supplement: Supplementary file 4 — Summary of peptides obtained in mass spectrometry experiments. For raw data, please see PRIDE repository under accession number PXD038718. Benjamini–Hochberg adjusted P values reported were calculated using EdgeR (v.3.28.1). [file 41586_2023_5711_MOESM4_ESM.xlsx]

## Sheet: Index
Supplementary Table 1
	A	All peptides identified across 3 replicates of NPAS4-FH vs WT IP-MS from Nuclear Hippocampal Lysates (No Fractionation)
	B	Peptides Input to EdgeR (peptides were required to be at least 2 of 3 NPAS4-FH samples; peptides only found in WT controls excluded)
	C	EdgeR Results for NPAS4-FH vs WT from Nuclear Hippocampal Lysates (No Fractionation)
	D	All peptides identified across 2 replicates of NPAS4-FH, TIP60-FLAG vs WT IP-MS from Fractionated Whole Cortex lysates (Fractions 1-3)
	E	Peptides Input to EdgeR (peptides were required to be at least 2 of 2 TIP60-FLAG samples; peptides only found in WT controls excluded)
	F	EdgeR Results for NPAS4-FH, TIP60-FLAG, WT from High Molecular Weight Fractions from Fractionated Whole Cortex lysates (Fractions 1-3)
	G	Summary Table NPAS4-NuA4 Complex in Brain
	H	NuA4 components identified in HA-FLAG-NPAS4 truncation transfections into 293Ts
	I	Peptides Found in 293T IEG MS EGR1
	J	Peptides Found in 293T IEG MS FOS-JUN
	K	Peptides Found in 293T IEG MS NPAS4-ARNT2, NPAS4-ARNT
	L	NuA4 Complex Specificity Score 293T IEG MS; related to Extended Data Figure 2e

## Sheet: A ALL_PEPTIDES_NPAS4-FHvsWT
Symbol	WT_HIP_Rep1_Unique	WT_HIP_Rep1_Total	WT_HIP_Rep2_Unique	WT_HIP_Rep2_Total	WT_HIP_Rep3_Unique	WT_HIP_Rep3_Total	WT_CTX_FLAG_Elute_Unique	WT_CTX_FLAG_Elute_Total	WT_CTX_0.1XLDS_Elute_Unique	WT_CTX_0.1XLDS_Elute_Total	WT_SUM_ALL	NPAS4-FH_HIP_Rep1_Unique	NPAS4-FH_HIP_Rep1_Total	NPAS4-FH_HIP_Rep2_Unique	NPAS4-FH_HIP_Rep2_Total	NPAS4-FH_HIP_Rep3_Unique	NPAS4-FH_HIP_Rep3_Total	NPAS4-FH_CTX_FLAG_Elute_Unique	NPAS4-FH_CTX_FLAG_Elute_Total	NPAS4-FH_CTX_0.1XLDS_Elute_Unique	NPAS4-FH_CTX_0.1XLDS_Elute_Total	NPAS4-FH_SUM_ALL
Trrap	0	0	0	0	0	0	0	0	0	0	0	35	35	57	60	32	32	43	43	0	0	337	Known members NuA4 Complex
Ep400	0	0	0	0	0	0	0	0	0	0	0	16	17	35	35	31	32	24	26	16	18	250	Known interactors NPAS4
Actl6b	0	0	0	0	0	0	0	0	0	0	0	4	4	8	8	7	8	7	7	10	12	75
Dmap1	0	0	0	0	0	0	0	0	0	0	0	6	6	6	6	5	6	4	4	10	10	63
Brd8	0	0	0	0	0	0	0	0	0	0	0	7	7	9	9	4	4	3	3	3	3	52
Epc1	0	0	0	0	0	0	0	0	0	0	0	0	0	8	9	8	10	4	4	1	1	45
Epc2	0	0	0	0	0	0	0	0	0	0	0	2	2	5	5	5	6	6	7	0	0	38
Kat5	0	0	0	0	0	0	0	0	0	0	0	3	5	3	4	2	2	7	7	2	2	37
Vps72	0	0	0	0	0	0	0	0	0	0	0	2	2	2	2	3	5	4	5	2	2	29
Ing3	0	0	0	0	0	0	0	0	0	0	0	2	2	6	6	2	2	1	1	0	0	22
Yeats4	0	0	0	0	0	0	0	0	0	0	0	3	3	3	3	2	3	1	1	0	0	19
Jazf1	0	0	0	0	0	0	0	0	0	0	0	0	0	2	2	1	1	1	1	0	0	8
Meaf6	0	0	0	0	0	0	0	0	0	0	0	0	0	0	0	2	2	0	0	2	2	8
Mrgbp	0	0	0	0	0	0	0	0	0	0	0	1	1	0	0	0	0	1	1	1	1	6
Mbtd1	0	0	0	0	0	0	0	0	0	0	0	0	0	1	1	1	1	1	1	0	0	6
Morf4l1	0	0	0	0	0	0	0	0	0	0	0	0	0	1	1	0	0	1	1	0	0	4
Etl4	0	0	0	0	0	0	0	0	0	0	0	0	0	0	0	0	0	1	1	0	0	2
Ruvbl2	0	0	0	0	0	0	0	0	1	1	2	9	9	15	16	12	13	9	10	23	26	142
Ruvbl1	0	0	0	0	0	0	0	0	2	2	4	14	16	15	15	9	10	9	11	18	18	135
H2afx	0	0	0	0	1	1	0	0	0	0	2	0	0	0	0	1	13	0	0	3	27	44
Arnt2	0	0	0	0	0	0	0	0	0	0	0	15	18	18	21	10	19	22	53	15	25	216
Npas4	0	0	0	0	0	0	0	0	0	0	0	12	12	8	8	11	36	12	79	8	11	197
Arnt	0	0	0	0	0	0	0	0	0	0	0	9	9	12	12	6	6	8	11	2	2	77
Nrxn3	0	0	0	0	0	0	0	0	0	0	0	0	0	0	0	23	29	0	0	0	0	52
Cacna2d3	0	0	0	0	0	0	0	0	0	0	0	0	0	0	0	15	16	0	0	0	0	31
Ccar2	0	0	0	0	0	0	0	0	0	0	0	1	1	0	0	6	6	4	4	4	4	30
Fyn	0	0	0	0	0	0	0	0	0	0	0	0	0	0	0	13	13	0	0	0	0	26
Rsf1	0	0	0	0	0	0	0	0	0	0	0	0	0	0	0	7	7	0	0	5	5	24
Sfn	0	0	0	0	0	0	0	0	0	0	0	0	0	0	0	0	0	0	0	10	11	21
Vdac2	0	0	0	0	0	0	0	0	0	0	0	0	x	2	2	7	7	1	1	0	0	20
Cntn3	0	0	0	0	0	0	0	0	0	0	0	0	0	0	0	10	10	0	0	0	0	20
Ik	0	0	0	0	0	0	0	0	0	0	0	0	0	0	0	9	10	0	0	0	0	19
Gria2	0	0	0	0	0	0	0	0	0	0	0	0	0	0	0	8	8	1	1	0	0	18
Med23	0	0	0	0	0	0	0	0	0	0	0	1	1	0	0	3	3	4	4	0	0	16
Scai	0	0	0	0	0	0	0	0	0	0	0	0	0	0	0	0	0	0	0	8	8	16
Atp8a1	0	0	0	0	0	0	0	0	0	0	0	0	0	0	0	8	8	0	0	0	0	16
Serpinb5	0	0	0	0	0	0	0	0	0	0	0	0	0	0	0	0	0	0	0	7	8	15
Nrxn1	0	0	0	0	0	0	0	0	0	0	0	0	0	0	0	7	8	0	0	0	0	15
Kiaa1429	0	0	0	0	0	0	0	0	0	0	0	0	0	0	0	0	0	0	0	7	8	15
Hist1h2bc	0	0	0	0	0	0	0	0	0	0	0	0	0	0	0	0	0	0	0	2	13	15
Acan	0	0	0	0	0	0	0	0	0	0	0	0	0	0	0	7	8	0	0	0	0	15
Tcte3	0	0	0	0	0	0	0	0	0	0	0	0	0	0	0	0	0	1	13	0	0	14
Olfm1	0	0	0	0	0	0	0	0	0	0	0	0	0	0	0	6	6	1	1	0	0	14
Mbd3	0	0	0	0	0	0	0	0	0	0	0	1	1	0	0	1	1	1	1	4	4	14
Rbbp7	0	0	0	0	0	0	0	0	0	0	0	2	2	1	1	0	0	1	1	2	3	13
Sf3a2	0	0	0	0	0	0	0	0	0	0	0	2	2	2	3	0	0	0	0	2	2	13
Neurod2	0	0	0	0	0	0	0	0	0	0	0	2	2	2	2	2	3	0	0	0	0	13
Gpr158	0	0	0	0	0	0	0	0	0	0	0	0	0	0	0	6	7	0	0	0	0	13
Aqr	0	0	0	0	0	0	0	0	0	0	0	0	0	0	0	0	0	0	0	6	7	13
Maged1	0	0	0	0	0	0	0	0	0	0	0	1	1	0	0	1	1	3	3	1	1	12
Clu	0	0	0	0	0	0	0	0	0	0	0	0	0	0	0	4	4	2	2	0	0	12
Tcf4	0	0	0	0	0	0	0	0	0	0	0	1	1	1	1	3	3	1	1	0	0	12
Srrm1	0	0	0	0	0	0	0	0	0	0	0	2	2	2	2	2	2	0	0	0	0	12
Smarcd1	0	0	0	0	0	0	0	0	0	0	0	1	1	0	0	0	0	0	0	5	5	12
Ptprg	0	0	0	0	0	0	0	0	0	0	0	0	0	0	0	6	6	0	0	0	0	12
Gria1	0	0	0	0	0	0	0	0	0	0	0	0	0	1	1	5	5	0	0	0	0	12
Bdh1	0	0	0	0	0	0	0	0	0	0	0	0	0	1	1	5	5	0	0	0	0	12
Ptov1	0	0	0	0	0	0	0	0	0	0	0	0	0	0	0	1	10	0	0	0	0	11
Hist3h2ba	0	0	0	0	0	0	0	0	0	0	0	1	3	0	0	0	0	0	0	1	6	11
Hapln4	0	0	0	0	0	0	0	0	0	0	0	0	0	0	0	5	6	0	0	0	0	11
Acox3	0	0	0	0	0	0	0	0	0	0	0	0	0	0	0	0	0	0	0	5	6	11
Nfix	0	0	0	0	0	0	0	0	0	0	0	0	0	1	1	2	2	2	2	0	0	10
Nacc1	0	0	0	0	0	0	0	0	0	0	0	0	0	0	0	2	2	2	2	1	1	10
Kpna1	0	0	0	0	0	0	0	0	0	0	0	0	0	0	0	0	0	2	2	3	3	10
Fbxo41	0	0	0	0	0	0	0	0	0	0	0	0	0	0	0	3	3	2	2	0	0	10
Rpn2	0	0	0	0	0	0	0	0	0	0	0	0	0	0	0	4	4	1	1	0	0	10
Psmb3	0	0	0	0	0	0	0	0	0	0	0	0	0	0	0	2	2	1	1	2	2	10
Nadk2	0	0	0	0	0	0	0	0	0	0	0	0	0	0	0	0	0	1	1	4	4	10
Eci1	0	0	0	0	0	0	0	0	0	0	0	0	0	0	0	0	0	1	1	4	4	10
Dpp10	0	0	0	0	0	0	0	0	0	0	0	0	0	0	0	4	4	1	1	0	0	10
Tbl1xr1	0	0	0	0	0	0	0	0	0	0	0	1	1	0	0	1	1	0	0	3	3	10
Tagln2	0	0	0	0	0	0	0	0	0	0	0	0	0	0	0	0	0	0	0	5	5	10
Smarce1	0	0	0	0	0	0	0	0	0	0	0	1	1	0	0	1	1	0	0	3	3	10
Pphln1	0	0	0	0	0	0	0	0	0	0	0	0	0	0	0	0	0	0	0	5	5	10
Plrg1	0	0	0	0	0	0	0	0	0	0	0	0	0	0	0	0	0	0	0	4	6	10
Hist1h2ah	0	0	0	0	0	0	0	0	0	0	0	0	0	0	0	1	9	0	0	0	0	10
Gpd2	0	0	0	0	0	0	0	0	0	0	0	0	0	0	0	5	5	0	0	0	0	10
Dst	0	0	0	0	0	0	0	0	0	0	0	0	0	1	1	4	4	0	0	0	0	10
Cacnb1	0	0	0	0	0	0	0	0	0	0	0	0	0	0	0	5	5	0	0	0	0	10
Brix1	0	0	0	0	0	0	0	0	0	0	0	0	0	0	0	0	0	0	0	5	5	10
U2af1	0	0	0	0	0	0	0	0	0	0	0	0	0	0	0	2	2	2	3	0	0	9
Tbc1d10b	0	0	0	0	0	0	0	0	0	0	0	0	0	1	1	2	2	1	2	0	0	9
Psma2	0	0	0	0	0	0	0	0	0	0	0	0	0	0	0	2	2	0	0	2	3	9
Gja1	0	0	0	0	0	0	0	0	0	0	0	0	0	0	0	4	5	0	0	0	0	9
Cep55	0	0	0	0	0	0	0	0	0	0	0	0	0	0	0	1	8	0	0	0	0	9
Cpeb2	0	0	0	0	0	0	0	0	0	0	0	0	0	0	0	2	2	2	2	0	0	8
Celf4	0	0	0	0	0	0	0	0	0	0	0	1	1	0	0	0	0	2	2	1	1	8
Slc17a7	0	0	0	0	0	0	0	0	0	0	0	0	0	0	0	2	2	1	1	1	1	8
Setd7	0	0	0	0	0	0	0	0	0	0	0	0	0	0	0	0	0	1	1	3	3	8
Utp15	0	0	0	0	0	0	0	0	0	0	0	0	0	0	0	0	0	0	0	4	4	8
Snx27	0	0	0	0	0	0	0	0	0	0	0	0	0	0	0	4	4	0	0	0	0	8
Sdhb	0	0	0	0	0	0	0	0	0	0	0	0	0	4	4	0	0	0	0	0	0	8
Ptprs	0	0	0	0	0	0	0	0	0	0	0	0	0	0	0	4	4	0	0	0	0	8
Prox1	0	0	0	0	0	0	0	0	0	0	0	0	0	1	1	3	3	0	0	0	0	8
Pip4k2c	0	0	0	0	0	0	0	0	0	0	0	0	0	0	0	0	0	0	0	4	4	8
Ntng1	0	0	0	0	0	0	0	0	0	0	0	0	0	0	0	4	4	0	0	0	0	8
Kiaa1549	0	0	0	0	0	0	0	0	0	0	0	0	0	0	0	4	4	0	0	0	0	8
Hmg20a	0	0	0	0	0	0	0	0	0	0	0	0	0	0	0	1	1	0	0	3	3	8
Fbll1	0	0	0	0	0	0	0	0	0	0	0	1	1	0	0	3	3	0	0	0	0	8
Enpp6	0	0	0	0	0	0	0	0	0	0	0	0	0	0	0	3	3	0	0	1	1	8
Dctn4	0	0	0	0	0	0	0	0	0	0	0	0	0	0	0	1	1	0	0	3	3	8
Cdkn2aip	0	0	0	0	0	0	0	0	0	0	0	1	1	1	1	1	1	0	0	1	1	8
Ahnak	0	0	0	0	0	0	0	0	0	0	0	0	0	0	0	0	0	0	0	4	4	8
Adam22	0	0	0	0	0	0	0	0	0	0	0	0	0	0	0	4	4	0	0	0	0	8
Aatf	0	0	0	0	0	0	0	0	0	0	0	0	0	0	0	1	1	0	0	3	3	8
Psmd1	0	0	0	0	0	0	0	0	0	0	0	0	0	0	0	0	0	2	2	1	2	7
Pabpn1	0	0	0	0	0	0	0	0	0	0	0	0	0	0	0	0	0	2	2	1	2	7
Fmr1	0	0	0	0	0	0	0	0	0	0	0	0	0	0	0	0	0	2	2	1	2	7
Sema7a	0	0	0	0	0	0	0	0	0	0	0	0	0	0	0	3	4	0	0	0	0	7
Ppie	0	0	0	0	0	0	0	0	0	0	0	0	0	0	0	0	0	0	0	3	4	7
Myo1c	0	0	0	0	0	0	0	0	0	0	0	0	0	0	0	3	4	0	0	0	0	7
Grm2	0	0	0	0	0	0	0	0	0	0	0	0	0	0	0	3	4	0	0	0	0	7
Fbl	0	0	0	0	0	0	0	0	0	0	0	0	0	0	0	0	0	0	0	3	4	7
Fam208b	0	0	0	0	0	0	0	0	0	0	0	0	0	0	0	1	1	0	0	2	3	7
Ccny	0	0	0	0	0	0	0	0	0	0	0	0	0	0	0	3	4	0	0	0	0	7
Stub1	0	0	0	0	0	0	0	0	0	0	0	0	0	0	0	1	1	2	2	0	0	6
Med25	0	0	0	0	0	0	0	0	0	0	0	0	0	0	0	1	1	2	2	0	0	6
Mbd2	0	0	0	0	0	0	0	0	0	0	0	0	0	0	0	0	0	2	2	1	1	6
Wdr5	0	0	0	0	0	0	0	0	0	0	0	0	0	0	0	1	1	1	1	1	1	6
Ring1	0	0	0	0	0	0	0	0	0	0	0	0	0	0	0	1	1	1	1	1	1	6
Med16	0	0	0	0	0	0	0	0	0	0	0	0	0	0	0	2	2	1	1	0	0	6
Gpm6b	0	0	0	0	0	0	0	0	0	0	0	0	0	0	0	2	2	1	1	0	0	6
Fam98b	0	0	0	0	0	0	0	0	0	0	0	0	0	0	0	0	0	1	1	2	2	6
Egr4	0	0	0	0	0	0	0	0	0	0	0	0	0	0	0	2	2	1	1	0	0	6
Cstf2	0	0	0	0	0	0	0	0	0	0	0	1	1	0	0	0	0	1	1	1	1	6
Chd1	0	0	0	0	0	0	0	0	0	0	0	0	0	0	0	2	2	1	1	0	0	6
Zmynd8	0	0	0	0	0	0	0	0	0	0	0	0	0	0	0	3	3	0	0	0	0	6
Vdac3	0	0	0	0	0	0	0	0	0	0	0	0	0	0	0	3	3	0	0	0	0	6
Utp3	0	0	0	0	0	0	0	0	0	0	0	0	0	0	0	0	0	0	0	3	3	6
Trip12	0	0	0	0	0	0	0	0	0	0	0	0	0	2	2	0	0	0	0	1	1	6
Sucla2	0	0	0	0	0	0	0	0	0	0	0	0	0	0	0	1	1	0	0	2	2	6
Slc4a4	0	0	0	0	0	0	0	0	0	0	0	0	0	1	1	2	2	0	0	0	0	6
S100a11	0	0	0	0	0	0	0	0	0	0	0	0	0	0	0	0	0	0	0	2	4	6
Rras2	0	0	0	0	0	0	0	0	0	0	0	0	0	0	0	3	3	0	0	0	0	6
Rprd2	0	0	0	0	0	0	0	0	0	0	0	0	0	0	0	3	3	0	0	0	0	6
Rprd1a	0	0	0	0	0	0	0	0	0	0	0	0	0	0	0	1	1	0	0	2	2	6
Rgma	0	0	0	0	0	0	0	0	0	0	0	0	0	0	0	3	3	0	0	0	0	6
Rap2b	0	0	0	0	0	0	0	0	0	0	0	0	0	0	0	3	3	0	0	0	0	6
Rab11a	0	0	0	0	0	0	0	0	0	0	0	0	0	0	0	0	0	0	0	3	3	6
Ptprd	0	0	0	0	0	0	0	0	0	0	0	0	0	0	0	3	3	0	0	0	0	6
Prnp	0	0	0	0	0	0	0	0	0	0	0	0	0	0	0	2	4	0	0	0	0	6
Prkar1a	0	0	0	0	0	0	0	0	0	0	0	0	0	0	0	3	3	0	0	0	0	6
Pcdh10	0	0	0	0	0	0	0	0	0	0	0	0	0	0	0	3	3	0	0	0	0	6
Nrp1	0	0	0	0	0	0	0	0	0	0	0	0	0	0	0	3	3	0	0	0	0	6
Mpp6	0	0	0	0	0	0	0	0	0	0	0	0	0	0	0	1	1	0	0	2	2	6
Mdga1	0	0	0	0	0	0	0	0	0	0	0	0	0	0	0	3	3	0	0	0	0	6
Itm2c	0	0	0	0	0	0	0	0	0	0	0	0	0	0	0	3	3	0	0	0	0	6
Igsf21	0	0	0	0	0	0	0	0	0	0	0	0	0	0	0	3	3	0	0	0	0	6
Hba-a1	0	0	0	0	0	0	0	0	0	0	0	1	1	0	0	1	1	0	0	1	1	6
Grin2b	0	0	0	0	0	0	0	0	0	0	0	0	0	0	0	3	3	0	0	0	0	6
Gnai3	0	0	0	0	0	0	0	0	0	0	0	0	0	0	0	3	3	0	0	0	0	6
Gna11	0	0	0	0	0	0	0	0	0	0	0	0	0	0	0	2	2	0	0	1	1	6
Gabrb3	0	0	0	0	0	0	0	0	0	0	0	0	0	0	0	3	3	0	0	0	0	6
Erlin2	0	0	0	0	0	0	0	0	0	0	0	0	0	0	0	2	2	0	0	1	1	6
Erlin1	0	0	0	0	0	0	0	0	0	0	0	0	0	0	0	2	2	0	0	1	1	6
Eppk1	0	0	0	0	0	0	0	0	0	0	0	0	0	0	0	1	1	0	0	2	2	6
Dnajb5	0	0	0	0	0	0	0	0	0	0	0	0	0	0	0	0	0	0	0	3	3	6
Dld	0	0	0	0	0	0	0	0	0	0	0	0	0	0	0	3	3	0	0	0	0	6
D430041D05Rik	0	0	0	0	0	0	0	0	0	0	0	0	0	0	0	3	3	0	0	0	0	6
Cwc15	0	0	0	0	0	0	0	0	0	0	0	1	1	0	0	1	1	0	0	1	1	6
Cntn4	0	0	0	0	0	0	0	0	0	0	0	0	0	0	0	3	3	0	0	0	0	6
Cntn2	0	0	0	0	0	0	0	0	0	0	0	0	0	0	0	3	3	0	0	0	0	6
Clk4	0	0	0	0	0	0	0	0	0	0	0	0	0	0	0	0	0	0	0	3	3	6
Clk1	0	0	0	0	0	0	0	0	0	0	0	0	0	0	0	0	0	0	0	3	3	6
Ckap4	0	0	0	0	0	0	0	0	0	0	0	0	0	0	0	3	3	0	0	0	0	6
Cirh1a	0	0	0	0	0	0	0	0	0	0	0	0	0	0	0	0	0	0	0	3	3	6
Champ1	0	0	0	0	0	0	0	0	0	0	0	0	0	0	0	0	0	0	0	3	3	6
Cd109	0	0	0	0	0	0	0	0	0	0	0	0	0	0	0	3	3	0	0	0	0	6
Cacna2d2	0	0	0	0	0	0	0	0	0	0	0	0	0	0	0	3	3	0	0	0	0	6
Ca4	0	0	0	0	0	0	0	0	0	0	0	0	0	0	0	3	3	0	0	0	0	6
Arf6	0	0	0	0	0	0	0	0	0	0	0	0	0	0	0	0	0	0	0	3	3	6
Anxa1	0	0	0	0	0	0	0	0	0	0	0	0	0	0	0	0	0	0	0	3	3	6
Fam195b	0	0	0	0	0	0	0	0	0	0	0	0	0	0	0	0	0	2	3	0	0	5
Rnf2	0	0	0	0	0	0	0	0	0	0	0	0	0	0	0	0	0	1	1	1	2	5
Nacc2	0	0	0	0	0	0	0	0	0	0	0	0	0	0	0	0	0	1	4	0	0	5
Cyld	0	0	0	0	0	0	0	0	0	0	0	0	0	0	0	0	0	1	1	1	2	5
Frrs1l	0	0	0	0	0	0	0	0	0	0	0	0	0	0	0	2	3	0	0	0	0	5
Fdps	0	0	0	0	0	0	0	0	0	0	0	0	0	0	0	0	0	0	0	2	3	5
Eif3a	0	0	0	0	0	0	0	0	0	0	0	0	0	0	0	0	0	0	0	2	3	5
Ptpn11	0	0	0	0	0	0	0	0	0	0	0	0	0	0	0	0	0	2	2	0	0	4
Pdpk1	0	0	0	0	0	0	0	0	0	0	0	0	0	0	0	0	0	2	2	0	0	4
Ndrg3	0	0	0	0	0	0	0	0	0	0	0	0	0	0	0	0	0	2	2	0	0	4
Nck2	0	0	0	0	0	0	0	0	0	0	0	0	0	0	0	0	0	2	2	0	0	4
Med17	0	0	0	0	0	0	0	0	0	0	0	0	0	0	0	0	0	2	2	0	0	4
Med1	0	0	0	0	0	0	0	0	0	0	0	0	0	0	0	0	0	2	2	0	0	4
Gmps	0	0	0	0	0	0	0	0	0	0	0	0	0	0	0	0	0	2	2	0	0	4
Fbxo3	0	0	0	0	0	0	0	0	0	0	0	0	0	0	0	0	0	2	2	0	0	4
C8b	0	0	0	0	0	0	0	0	0	0	0	0	0	0	0	0	0	2	2	0	0	4
Alyref	0	0	0	0	0	0	0	0	0	0	0	0	0	0	0	0	0	2	2	0	0	4
Ssr1	0	0	0	0	0	0	0	0	0	0	0	0	0	0	0	0	0	1	1	1	1	4
Shank1	0	0	0	0	0	0	0	0	0	0	0	0	0	0	0	1	1	1	1	0	0	4
Rbfox2	0	0	0	0	0	0	0	0	0	0	0	0	0	0	0	0	0	1	1	1	1	4
Rapgef2	0	0	0	0	0	0	0	0	0	0	0	0	0	0	0	1	1	1	1	0	0	4
Rab1A	0	0	0	0	0	0	0	0	0	0	0	0	0	0	0	0	0	1	1	1	1	4
Polr2g	0	0	0	0	0	0	0	0	0	0	0	0	0	0	0	1	1	1	1	0	0	4
Morf4l2	0	0	0	0	0	0	0	0	0	0	0	0	0	0	0	0	0	1	1	1	1	4
Kpna4	0	0	0	0	0	0	0	0	0	0	0	0	0	0	0	1	1	1	1	0	0	4
Kdm1a	0	0	0	0	0	0	0	0	0	0	0	0	0	0	0	1	1	1	1	0	0	4
Iqsec3	0	0	0	0	0	0	0	0	0	0	0	0	0	0	0	1	1	1	1	0	0	4
Hspbp1	0	0	0	0	0	0	0	0	0	0	0	0	0	0	0	0	0	1	1	1	1	4
Epha3	0	0	0	0	0	0	0	0	0	0	0	0	0	0	0	1	1	1	1	0	0	4
Dnttip1	0	0	0	0	0	0	0	0	0	0	0	0	0	0	0	1	1	1	1	0	0	4
Cyth1	0	0	0	0	0	0	0	0	0	0	0	0	0	0	0	0	0	1	1	1	1	4
Camta1	0	0	0	0	0	0	0	0	0	0	0	0	0	0	0	1	1	1	1	0	0	4
Wiz	0	0	0	0	0	0	0	0	0	0	0	0	0	0	0	1	1	0	0	1	1	4
Wbp11	0	0	0	0	0	0	0	0	0	0	0	0	0	0	0	2	2	0	0	0	0	4
Utp6	0	0	0	0	0	0	0	0	0	0	0	0	0	0	0	0	0	0	0	2	2	4
Utp18	0	0	0	0	0	0	0	0	0	0	0	0	0	0	0	0	0	0	0	2	2	4
Utp11l	0	0	0	0	0	0	0	0	0	0	0	0	0	0	0	0	0	0	0	2	2	4
Usp10	0	0	0	0	0	0	0	0	0	0	0	0	0	0	0	1	1	0	0	1	1	4
Trpv2	0	0	0	0	0	0	0	0	0	0	0	0	0	0	0	2	2	0	0	0	0	4
Tom1l2	0	0	0	0	0	0	0	0	0	0	0	0	0	0	0	0	0	0	0	2	2	4
Tfip11	0	0	0	0	0	0	0	0	0	0	0	0	0	0	0	2	2	0	0	0	0	4
Terf2	0	0	0	0	0	0	0	0	0	0	0	1	1	0	0	0	0	0	0	1	1	4
Tcf12	0	0	0	0	0	0	0	0	0	0	0	0	0	0	0	2	2	0	0	0	0	4
Suv420h2	0	0	0	0	0	0	0	0	0	0	0	0	0	0	0	0	0	0	0	2	2	4
Stxbp5l	0	0	0	0	0	0	0	0	0	0	0	0	0	0	0	2	2	0	0	0	0	4
Snx6	0	0	0	0	0	0	0	0	0	0	0	0	0	0	0	0	0	0	0	2	2	4
Slc8a1	0	0	0	0	0	0	0	0	0	0	0	0	0	0	0	2	2	0	0	0	0	4
Slc6a1	0	0	0	0	0	0	0	0	0	0	0	0	0	0	0	2	2	0	0	0	0	4
Sec61a1	0	0	0	0	0	0	0	0	0	0	0	0	0	0	0	0	0	0	0	2	2	4
Sar1a	0	0	0	0	0	0	0	0	0	0	0	0	0	0	0	0	0	0	0	2	2	4
Rprd1b	0	0	0	0	0	0	0	0	0	0	0	0	0	0	0	0	0	0	0	2	2	4
Rgs14	0	0	0	0	0	0	0	0	0	0	0	0	0	0	0	2	2	0	0	0	0	4
Psma1	0	0	0	0	0	0	0	0	0	0	0	0	0	0	0	0	0	0	0	2	2	4
Ppil3	0	0	0	0	0	0	0	0	0	0	0	0	0	0	0	0	0	0	0	2	2	4
Ppil1	0	0	0	0	0	0	0	0	0	0	0	0	0	0	0	0	0	0	0	2	2	4
Pof1b	0	0	0	0	0	0	0	0	0	0	0	0	0	0	0	0	0	0	0	1	3	4
Pls3	0	0	0	0	0	0	0	0	0	0	0	0	0	0	0	0	0	0	0	2	2	4
Phf14	0	0	0	0	0	0	0	0	0	0	0	0	0	0	0	1	1	0	0	1	1	4
Paxbp1	0	0	0	0	0	0	0	0	0	0	0	0	0	0	0	0	0	0	0	2	2	4
Pag1	0	0	0	0	0	0	0	0	0	0	0	0	0	0	0	2	2	0	0	0	0	4
P4hb	0	0	0	0	0	0	0	0	0	0	0	0	0	0	0	0	0	0	0	2	2	4
Nrxn2	0	0	0	0	0	0	0	0	0	0	0	0	0	0	0	2	2	0	0	0	0	4
Nop16	0	0	0	0	0	0	0	0	0	0	0	0	0	0	0	0	0	0	0	2	2	4
Nfs1	0	0	0	0	0	0	0	0	0	0	0	0	0	0	0	2	2	0	0	0	0	4
Nfasc	0	0	0	0	0	0	0	0	0	0	0	0	0	0	0	2	2	0	0	0	0	4
Naa30	0	0	0	0	0	0	0	0	0	0	0	1	1	0	0	0	0	0	0	1	1	4
Mtch2	0	0	0	0	0	0	0	0	0	0	0	0	0	0	0	2	2	0	0	0	0	4
Mrps26	0	0	0	0	0	0	0	0	0	0	0	0	0	0	0	1	1	0	0	1	1	4
Mmp17	0	0	0	0	0	0	0	0	0	0	0	0	0	0	0	2	2	0	0	0	0	4
Mcts1	0	0	0	0	0	0	0	0	0	0	0	0	0	0	0	0	0	0	0	2	2	4
Lrif1	0	0	0	0	0	0	0	0	0	0	0	0	0	0	0	1	1	0	0	1	1	4
Limch1	0	0	0	0	0	0	0	0	0	0	0	0	0	0	0	2	2	0	0	0	0	4
Lcp1	0	0	0	0	0	0	0	0	0	0	0	0	0	0	0	0	0	0	0	1	3	4
Larp1	0	0	0	0	0	0	0	0	0	0	0	0	0	0	0	0	0	0	0	2	2	4
Lamtor1	0	0	0	0	0	0	0	0	0	0	0	0	0	0	0	2	2	0	0	0	0	4
Kctd5	0	0	0	0	0	0	0	0	0	0	0	2	2	0	0	0	0	0	0	0	0	4
Kcnd2	0	0	0	0	0	0	0	0	0	0	0	0	0	0	0	2	2	0	0	0	0	4
Iws1	0	0	0	0	0	0	0	0	0	0	0	0	0	0	0	2	2	0	0	0	0	4
Itih2	0	0	0	0	0	0	0	0	0	0	0	0	0	0	0	2	2	0	0	0	0	4
Iglon5	0	0	0	0	0	0	0	0	0	0	0	0	0	0	0	2	2	0	0	0	0	4
Ifrd1	0	0	0	0	0	0	0	0	0	0	0	0	0	0	0	0	0	0	0	2	2	4
Hspb1	0	0	0	0	0	0	0	0	0	0	0	0	0	0	0	0	0	0	0	2	2	4
Hcfc1	0	0	0	0	0	0	0	0	0	0	0	0	0	0	0	1	1	0	0	1	1	4
Gsto1	0	0	0	0	0	0	0	0	0	0	0	0	0	0	0	0	0	0	0	2	2	4
Grm5	0	0	0	0	0	0	0	0	0	0	0	0	0	0	0	2	2	0	0	0	0	4
Grm3	0	0	0	0	0	0	0	0	0	0	0	0	0	0	0	2	2	0	0	0	0	4
Grin1	0	0	0	0	0	0	0	0	0	0	0	0	0	0	0	2	2	0	0	0	0	4
Gria3	0	0	0	0	0	0	0	0	0	0	0	0	0	0	0	2	2	0	0	0	0	4
Gnal	0	0	0	0	0	0	0	0	0	0	0	0	0	0	0	2	2	0	0	0	0	4
Gmpr	0	0	0	0	0	0	0	0	0	0	0	0	0	0	0	0	0	0	0	2	2	4
Gid8	0	0	0	0	0	0	0	0	0	0	0	0	0	0	0	0	0	0	0	2	2	4
Fxyd6	0	0	0	0	0	0	0	0	0	0	0	0	0	0	0	2	2	0	0	0	0	4
Flad1	0	0	0	0	0	0	0	0	0	0	0	0	0	0	0	0	0	0	0	2	2	4
Fabp5	0	0	0	0	0	0	0	0	0	0	0	0	0	0	0	0	0	0	0	1	3	4
Ezr	0	0	0	0	0	0	0	0	0	0	0	0	0	0	0	0	0	0	0	2	2	4
Eif2ak3	0	0	0	0	0	0	0	0	0	0	0	0	0	2	2	0	0	0	0	0	0	4
Ehd3	0	0	0	0	0	0	0	0	0	0	0	0	0	0	0	0	0	0	0	2	2	4
Efr3b	0	0	0	0	0	0	0	0	0	0	0	0	0	0	0	2	2	0	0	0	0	4
Efr3a	0	0	0	0	0	0	0	0	0	0	0	0	0	0	0	2	2	0	0	0	0	4
Ddost	0	0	0	0	0	0	0	0	0	0	0	0	0	0	0	1	1	0	0	1	1	4
Csnk2b	0	0	0	0	0	0	0	0	0	0	0	0	0	0	0	1	1	0	0	1	1	4
Coro1b	0	0	0	0	0	0	0	0	0	0	0	0	0	0	0	1	1	0	0	1	1	4
Cntn5	0	0	0	0	0	0	0	0	0	0	0	0	0	0	0	2	2	0	0	0	0	4
Cfap46	0	0	0	0	0	0	0	0	0	0	0	0	0	0	0	2	2	0	0	0	0	4
Cend1	0	0	0	0	0	0	0	0	0	0	0	0	0	1	1	1	1	0	0	0	0	4
Celf1	0	0	0	0	0	0	0	0	0	0	0	1	1	0	0	0	0	0	0	1	1	4
Cds2	0	0	0	0	0	0	0	0	0	0	0	0	0	1	1	1	1	0	0	0	0	4
Ccnl2	0	0	0	0	0	0	0	0	0	0	0	0	0	0	0	1	1	0	0	1	1	4
Ccdc71l	0	0	0	0	0	0	0	0	0	0	0	0	0	0	0	0	0	0	0	2	2	4
Ccdc136	0	0	0	0	0	0	0	0	0	0	0	0	0	1	1	1	1	0	0	0	0	4
Calcoco1	0	0	0	0	0	0	0	0	0	0	0	0	0	0	0	2	2	0	0	0	0	4
Cacng8	0	0	0	0	0	0	0	0	0	0	0	0	0	1	1	1	1	0	0	0	0	4
Apc	0	0	0	0	0	0	0	0	0	0	0	0	0	0	0	2	2	0	0	0	0	4
Aldh2	0	0	0	0	0	0	0	0	0	0	0	0	0	0	0	0	0	0	0	2	2	4
Aldh1b1	0	0	0	0	0	0	0	0	0	0	0	0	0	0	0	1	1	0	0	1	1	4
Ahdc1	0	0	0	0	0	0	0	0	0	0	0	0	0	0	0	1	1	0	0	1	1	4
2010300C02Rik	0	0	0	0	0	0	0	0	0	0	0	2	2	0	0	0	0	0	0	0	0	4
Spdl1	0	0	0	0	0	0	0	0	0	0	0	0	0	0	0	0	0	1	2	0	0	3
Rwdd4	0	0	0	0	0	0	0	0	0	0	0	0	0	0	0	0	0	1	2	0	0	3
Mab21l1	0	0	0	0	0	0	0	0	0	0	0	0	0	0	0	0	0	1	2	0	0	3
Foxg1	0	0	0	0	0	0	0	0	0	0	0	0	0	0	0	0	0	1	2	0	0	3
Cspg5	0	0	0	0	0	0	0	0	0	0	0	0	0	0	0	0	0	1	2	0	0	3
Zcchc10	0	0	0	0	0	0	0	0	0	0	0	0	0	0	0	0	0	0	0	1	2	3
Wdr12	0	0	0	0	0	0	0	0	0	0	0	0	0	0	0	0	0	0	0	1	2	3
Vps53	0	0	0	0	0	0	0	0	0	0	0	0	0	0	0	0	0	0	0	1	2	3
Tpt1	0	0	0	0	0	0	0	0	0	0	0	0	0	0	0	0	0	0	0	1	2	3
Rps27a	0	0	0	0	0	0	0	0	0	0	0	0	0	0	0	0	0	0	0	1	2	3
Ppa2	0	0	0	0	0	0	0	0	0	0	0	0	0	0	0	0	0	0	0	1	2	3
Ceacam3	0	0	0	0	0	0	0	0	0	0	0	0	0	0	0	0	0	0	0	1	2	3
Bckdha	0	0	0	0	0	0	0	0	0	0	0	0	0	0	0	0	0	0	0	1	2	3
Alyref2	0	0	0	0	0	0	0	0	0	0	0	0	0	0	0	0	0	0	0	1	2	3
Ythdf2	0	0	0	0	0	0	0	0	0	0	0	0	0	0	0	0	0	1	1	0	0	2
Xrn2	0	0	0	0	0	0	0	0	0	0	0	0	0	0	0	0	0	1	1	0	0	2
Wdr45b	0	0	0	0	0	0	0	0	0	0	0	0	0	0	0	0	0	1	1	0	0	2
Ube2m	0	0	0	0	0	0	0	0	0	0	0	0	0	0	0	0	0	1	1	0	0	2
Ubap2l	0	0	0	0	0	0	0	0	0	0	0	0	0	0	0	0	0	1	1	0	0	2
Tkt	0	0	0	0	0	0	0	0	0	0	0	0	0	0	0	0	0	1	1	0	0	2
Ss18l1	0	0	0	0	0	0	0	0	0	0	0	0	0	0	0	0	0	1	1	0	0	2
Slc9a2	0	0	0	0	0	0	0	0	0	0	0	0	0	0	0	0	0	1	1	0	0	2
Sh3pxd2a	0	0	0	0	0	0	0	0	0	0	0	0	0	0	0	0	0	1	1	0	0	2
Rmnd5a	0	0	0	0	0	0	0	0	0	0	0	0	0	0	0	0	0	1	1	0	0	2
Rbm15b	0	0	0	0	0	0	0	0	0	0	0	0	0	0	0	0	0	1	1	0	0	2
Rae1	0	0	0	0	0	0	0	0	0	0	0	0	0	0	0	0	0	1	1	0	0	2
Rab3c	0	0	0	0	0	0	0	0	0	0	0	0	0	0	0	0	0	1	1	0	0	2
Qars	0	0	0	0	0	0	0	0	0	0	0	0	0	0	0	0	0	1	1	0	0	2
Ptpru	0	0	0	0	0	0	0	0	0	0	0	0	0	0	0	0	0	1	1	0	0	2
Prr12	0	0	0	0	0	0	0	0	0	0	0	0	0	0	0	0	0	1	1	0	0	2
Prpsap1	0	0	0	0	0	0	0	0	0	0	0	0	0	0	0	0	0	1	1	0	0	2
Olfr345	0	0	0	0	0	0	0	0	0	0	0	0	0	0	0	0	0	1	1	0	0	2
Ocrl	0	0	0	0	0	0	0	0	0	0	0	0	0	0	0	0	0	1	1	0	0	2
Nr3c1	0	0	0	0	0	0	0	0	0	0	0	0	0	0	0	0	0	1	1	0	0	2
Nptxr	0	0	0	0	0	0	0	0	0	0	0	0	0	0	0	0	0	1	1	0	0	2
Nlgn1	0	0	0	0	0	0	0	0	0	0	0	0	0	0	0	0	0	1	1	0	0	2
Nisch	0	0	0	0	0	0	0	0	0	0	0	0	0	0	0	0	0	1	1	0	0	2
Mterf2	0	0	0	0	0	0	0	0	0	0	0	0	0	0	0	0	0	1	1	0	0	2
Msl3	0	0	0	0	0	0	0	0	0	0	0	0	0	0	0	0	0	1	1	0	0	2
Msi2	0	0	0	0	0	0	0	0	0	0	0	0	0	0	0	0	0	1	1	0	0	2
Mpp1	0	0	0	0	0	0	0	0	0	0	0	0	0	0	0	0	0	1	1	0	0	2
Mllt11	0	0	0	0	0	0	0	0	0	0	0	0	0	0	0	0	0	1	1	0	0	2
Mkrn2	0	0	0	0	0	0	0	0	0	0	0	0	0	0	0	0	0	1	1	0	0	2
Mef2a	0	0	0	0	0	0	0	0	0	0	0	0	0	0	0	0	0	1	1	0	0	2
Med24	0	0	0	0	0	0	0	0	0	0	0	0	0	0	0	0	0	1	1	0	0	2
Med20	0	0	0	0	0	0	0	0	0	0	0	0	0	0	0	0	0	1	1	0	0	2
Med14	0	0	0	0	0	0	0	0	0	0	0	0	0	0	0	0	0	1	1	0	0	2
Maf	0	0	0	0	0	0	0	0	0	0	0	0	0	0	0	0	0	1	1	0	0	2
Junb	0	0	0	0	0	0	0	0	0	0	0	0	0	0	0	0	0	1	1	0	0	2
Hibch	0	0	0	0	0	0	0	0	0	0	0	0	0	0	0	0	0	1	1	0	0	2
Gpcpd1	0	0	0	0	0	0	0	0	0	0	0	0	0	0	0	0	0	1	1	0	0	2
Gm973	0	0	0	0	0	0	0	0	0	0	0	0	0	0	0	0	0	1	1	0	0	2
Glrx	0	0	0	0	0	0	0	0	0	0	0	0	0	0	0	0	0	1	1	0	0	2
Gar1	0	0	0	0	0	0	0	0	0	0	0	0	0	0	0	0	0	1	1	0	0	2
Gabarapl2	0	0	0	0	0	0	0	0	0	0	0	0	0	0	0	0	0	1	1	0	0	2
Fn3krp	0	0	0	0	0	0	0	0	0	0	0	0	0	0	0	0	0	1	1	0	0	2
Fbxw7	0	0	0	0	0	0	0	0	0	0	0	0	0	0	0	0	0	1	1	0	0	2
Esd	0	0	0	0	0	0	0	0	0	0	0	0	0	0	0	0	0	1	1	0	0	2
Erp44	0	0	0	0	0	0	0	0	0	0	0	0	0	0	0	0	0	1	1	0	0	2
Epn1	0	0	0	0	0	0	0	0	0	0	0	0	0	0	0	0	0	1	1	0	0	2
Enkur	0	0	0	0	0	0	0	0	0	0	0	0	0	0	0	0	0	1	1	0	0	2
Cstf3	0	0	0	0	0	0	0	0	0	0	0	0	0	0	0	0	0	1	1	0	0	2
Crybb1	0	0	0	0	0	0	0	0	0	0	0	0	0	0	0	0	0	1	1	0	0	2
Cmpk1	0	0	0	0	0	0	0	0	0	0	0	0	0	0	0	0	0	1	1	0	0	2
Cbr3	0	0	0	0	0	0	0	0	0	0	0	0	0	0	0	0	0	1	1	0	0	2
Camkk2	0	0	0	0	0	0	0	0	0	0	0	0	0	0	0	0	0	1	1	0	0	2
Camk4	0	0	0	0	0	0	0	0	0	0	0	0	0	0	0	0	0	1	1	0	0	2
C2cd4cC2CD4	0	0	0	0	0	0	0	0	0	0	0	0	0	0	0	0	0	1	1	0	0	2
BC007180	0	0	0	0	0	0	0	0	0	0	0	0	0	0	0	0	0	1	1	0	0	2
Baiap2l2	0	0	0	0	0	0	0	0	0	0	0	0	0	0	0	0	0	1	1	0	0	2
Bag6	0	0	0	0	0	0	0	0	0	0	0	0	0	0	0	0	0	1	1	0	0	2
Atg7	0	0	0	0	0	0	0	0	0	0	0	0	0	0	0	0	0	1	1	0	0	2
Akr1b1	0	0	0	0	0	0	0	0	0	0	0	0	0	0	0	0	0	1	1	0	0	2
Adrm1	0	0	0	0	0	0	0	0	0	0	0	0	0	0	0	0	0	1	1	0	0	2
Acsbg1	0	0	0	0	0	0	0	0	0	0	0	0	0	0	0	0	0	1	1	0	0	2
Znf692	0	0	0	0	0	0	0	0	0	0	0	0	0	0	0	0	0	0	0	1	1	2
Znf622	0	0	0	0	0	0	0	0	0	0	0	0	0	0	0	0	0	0	0	1	1	2
Znf365	0	0	0	0	0	0	0	0	0	0	0	0	0	0	0	1	1	0	0	0	0	2
Zmynd11	0	0	0	0	0	0	0	0	0	0	0	0	0	0	0	0	0	0	0	1	1	2
Zmym4	0	0	0	0	0	0	0	0	0	0	0	0	0	0	0	0	0	0	0	1	1	2
Zfr2	0	0	0	0	0	0	0	0	0	0	0	1	1	0	0	0	0	0	0	0	0	2
Zfp949	0	0	0	0	0	0	0	0	0	0	0	0	0	0	0	1	1	0	0	0	0	2
Zbtb43	0	0	0	0	0	0	0	0	0	0	0	0	0	0	0	0	0	0	0	1	1	2
Zbtb20	0	0	0	0	0	0	0	0	0	0	0	0	0	1	1	0	0	0	0	0	0	2
Wfs1	0	0	0	0	0	0	0	0	0	0	0	0	0	0	0	1	1	0	0	0	0	2
Wdr75	0	0	0	0	0	0	0	0	0	0	0	0	0	0	0	0	0	0	0	1	1	2
Wdr46	0	0	0	0	0	0	0	0	0	0	0	0	0	0	0	0	0	0	0	1	1	2
Wdr33	0	0	0	0	0	0	0	0	0	0	0	1	1	0	0	0	0	0	0	0	0	2
Vps33a	0	0	0	0	0	0	0	0	0	0	0	0	0	0	0	0	0	0	0	1	1	2
Vamp7	0	0	0	0	0	0	0	0	0	0	0	0	0	0	0	0	0	0	0	1	1	2
Ugp2	0	0	0	0	0	0	0	0	0	0	0	0	0	0	0	0	0	0	0	1	1	2
Uevld	0	0	0	0	0	0	0	0	0	0	0	0	0	0	0	0	0	0	0	1	1	2
Tubgcp6	0	0	0	0	0	0	0	0	0	0	0	0	0	0	0	1	1	0	0	0	0	2
Tsc22d4	0	0	0	0	0	0	0	0	0	0	0	0	0	0	0	1	1	0	0	0	0	2
Trappc6b	0	0	0	0	0	0	0	0	0	0	0	0	0	0	0	0	0	0	0	1	1	2
Trappc4	0	0	0	0	0	0	0	0	0	0	0	0	0	0	0	0	0	0	0	1	1	2
Tpd52l2	0	0	0	0	0	0	0	0	0	0	0	0	0	0	0	0	0	0	0	1	1	2
Tmem178b	0	0	0	0	0	0	0	0	0	0	0	0	0	0	0	1	1	0	0	0	0	2
Tmeff1	0	0	0	0	0	0	0	0	0	0	0	0	0	0	0	1	1	0	0	0	0	2
Thoc3	0	0	0	0	0	0	0	0	0	0	0	0	0	0	0	0	0	0	0	1	1	2
Tcp10b	0	0	0	0	0	0	0	0	0	0	0	0	0	0	0	0	0	0	0	1	1	2
Suv39h2	0	0	0	0	0	0	0	0	0	0	0	0	0	0	0	0	0	0	0	1	1	2
Suv39h1	0	0	0	0	0	0	0	0	0	0	0	0	0	0	0	0	0	0	0	1	1	2
Surf6	0	0	0	0	0	0	0	0	0	0	0	0	0	0	0	0	0	0	0	1	1	2
Supt3	0	0	0	0	0	0	0	0	0	0	0	0	0	1	1	0	0	0	0	0	0	2
Strn3	0	0	0	0	0	0	0	0	0	0	0	0	0	0	0	0	0	0	0	1	1	2
Stau2	0	0	0	0	0	0	0	0	0	0	0	0	0	0	0	0	0	0	0	1	1	2
Stau1	0	0	0	0	0	0	0	0	0	0	0	1	1	0	0	0	0	0	0	0	0	2
Ssr4	0	0	0	0	0	0	0	0	0	0	0	0	0	0	0	1	1	0	0	0	0	2
Srsf11	0	0	0	0	0	0	0	0	0	0	0	0	0	0	0	1	1	0	0	0	0	2
Srp54	0	0	0	0	0	0	0	0	0	0	0	0	0	0	0	0	0	0	0	1	1	2
Spock1	0	0	0	0	0	0	0	0	0	0	0	0	0	0	0	1	1	0	0	0	0	2
Sphkap	0	0	0	0	0	0	0	0	0	0	0	0	0	0	0	0	0	0	0	1	1	2
Spata17	0	0	0	0	0	0	0	0	0	0	0	0	0	0	0	1	1	0	0	0	0	2
Sorbs1	0	0	0	0	0	0	0	0	0	0	0	0	0	0	0	1	1	0	0	0	0	2
Soga1	0	0	0	0	0	0	0	0	0	0	0	0	0	0	0	1	1	0	0	0	0	2
Snx14	0	0	0	0	0	0	0	0	0	0	0	0	0	0	0	0	0	0	0	1	1	2
Snrpa1	0	0	0	0	0	0	0	0	0	0	0	1	1	0	0	0	0	0	0	0	0	2
Smpdl3b	0	0	0	0	0	0	0	0	0	0	0	0	0	0	0	1	1	0	0	0	0	2
Slu7	0	0	0	0	0	0	0	0	0	0	0	0	0	0	0	0	0	0	0	1	1	2
Slc7a5	0	0	0	0	0	0	0	0	0	0	0	0	0	0	0	1	1	0	0	0	0	2
Slc25a5	0	0	0	0	0	0	0	0	0	0	0	0	0	0	0	0	0	0	0	1	1	2
Slc25a4	0	0	0	0	0	0	0	0	0	0	0	0	0	1	1	0	0	0	0	0	0	2
Slc25a12	0	0	0	0	0	0	0	0	0	0	0	0	0	1	1	0	0	0	0	0	0	2
Shank2	0	0	0	0	0	0	0	0	0	0	0	0	0	0	0	1	1	0	0	0	0	2
Sh3kbp1	0	0	0	0	0	0	0	0	0	0	0	0	0	0	0	0	0	0	0	1	1	2
Sgta	0	0	0	0	0	0	0	0	0	0	0	0	0	0	0	0	0	0	0	1	1	2
Senp6	0	0	0	0	0	0	0	0	0	0	0	0	0	0	0	0	0	0	0	1	1	2
Sco2	0	0	0	0	0	0	0	0	0	0	0	0	0	0	0	1	1	0	0	0	0	2
Sap30bp	0	0	0	0	0	0	0	0	0	0	0	0	0	0	0	0	0	0	0	1	1	2
S100a14	0	0	0	0	0	0	0	0	0	0	0	0	0	0	0	0	0	0	0	1	1	2
Rufy1	0	0	0	0	0	0	0	0	0	0	0	0	0	0	0	0	0	0	0	1	1	2
Rsrp1	0	0	0	0	0	0	0	0	0	0	0	0	0	0	0	1	1	0	0	0	0	2
Rsl24d1	0	0	0	0	0	0	0	0	0	0	0	0	0	0	0	0	0	0	0	1	1	2
Rrp7a	0	0	0	0	0	0	0	0	0	0	0	0	0	0	0	0	0	0	0	1	1	2
Rpl7l1	0	0	0	0	0	0	0	0	0	0	0	0	0	0	0	0	0	0	0	1	1	2
Rpl32-ps	0	0	0	0	0	0	0	0	0	0	0	0	0	0	0	0	0	0	0	1	1	2
Rp2	0	0	0	0	0	0	0	0	0	0	0	0	0	0	0	1	1	0	0	0	0	2
Rimbp2	0	0	0	0	0	0	0	0	0	0	0	0	0	0	0	1	1	0	0	0	0	2
Rhog	0	0	0	0	0	0	0	0	0	0	0	0	0	0	0	1	1	0	0	0	0	2
Rgs17	0	0	0	0	0	0	0	0	0	0	0	0	0	0	0	1	1	0	0	0	0	2
Rcor1	0	0	0	0	0	0	0	0	0	0	0	0	0	0	0	1	1	0	0	0	0	2
Rbm44	0	0	0	0	0	0	0	0	0	0	0	0	0	0	0	0	0	0	0	1	1	2
Rasgef1a	0	0	0	0	0	0	0	0	0	0	0	0	0	0	0	1	1	0	0	0	0	2
Rapgef4	0	0	0	0	0	0	0	0	0	0	0	0	0	0	0	1	1	0	0	0	0	2
Rai1	0	0	0	0	0	0	0	0	0	0	0	0	0	0	0	1	1	0	0	0	0	2
Rab5b	0	0	0	0	0	0	0	0	0	0	0	0	0	0	0	0	0	0	0	1	1	2
Rab18	0	0	0	0	0	0	0	0	0	0	0	0	0	0	0	1	1	0	0	0	0	2
Rab11fip2	0	0	0	0	0	0	0	0	0	0	0	0	0	0	0	1	1	0	0	0	0	2
Pum1	0	0	0	0	0	0	0	0	0	0	0	1	1	0	0	0	0	0	0	0	0	2
Psmb2	0	0	0	0	0	0	0	0	0	0	0	0	0	0	0	0	0	0	0	1	1	2
Prrt2	0	0	0	0	0	0	0	0	0	0	0	0	0	0	0	1	1	0	0	0	0	2
Prkag1	0	0	0	0	0	0	0	0	0	0	0	0	0	0	0	0	0	0	0	1	1	2
Prickle2	0	0	0	0	0	0	0	0	0	0	0	0	0	0	0	1	1	0	0	0	0	2
Prdx3	0	0	0	0	0	0	0	0	0	0	0	0	0	1	1	0	0	0	0	0	0	2
Ppp2r5b	0	0	0	0	0	0	0	0	0	0	0	0	0	0	0	0	0	0	0	1	1	2
Ppil4	0	0	0	0	0	0	0	0	0	0	0	0	0	0	0	0	0	0	0	1	1	2
Ppih	0	0	0	0	0	0	0	0	0	0	0	0	0	0	0	0	0	0	0	1	1	2
Ppap2b	0	0	0	0	0	0	0	0	0	0	0	0	0	0	0	1	1	0	0	0	0	2
Polr3d	0	0	0	0	0	0	0	0	0	0	0	0	0	0	0	0	0	0	0	1	1	2
Polr2k	0	0	0	0	0	0	0	0	0	0	0	0	0	0	0	0	0	0	0	1	1	2
Polr2j	0	0	0	0	0	0	0	0	0	0	0	0	0	0	0	0	0	0	0	1	1	2
Plxna1	0	0	0	0	0	0	0	0	0	0	0	0	0	0	0	0	0	0	0	1	1	2
Pls1	0	0	0	0	0	0	0	0	0	0	0	0	0	0	0	0	0	0	0	1	1	2
Pkp3	0	0	0	0	0	0	0	0	0	0	0	0	0	0	0	0	0	0	0	1	1	2
Phldb1	0	0	0	0	0	0	0	0	0	0	0	0	0	0	0	1	1	0	0	0	0	2
Pgrmc1	0	0	0	0	0	0	0	0	0	0	0	0	0	0	0	1	1	0	0	0	0	2
Pfn1	0	0	0	0	0	0	0	0	0	0	0	0	0	0	0	0	0	0	0	1	1	2
Pea15	0	0	0	0	0	0	0	0	0	0	0	0	0	0	0	0	0	0	0	1	1	2
Pde4b	0	0	0	0	0	0	0	0	0	0	0	0	0	0	0	1	1	0	0	0	0	2
Pcdh8	0	0	0	0	0	0	0	0	0	0	0	0	0	0	0	1	1	0	0	0	0	2
Parva	0	0	0	0	0	0	0	0	0	0	0	0	0	0	0	0	0	0	0	1	1	2
Opalin	0	0	0	0	0	0	0	0	0	0	0	0	0	1	1	0	0	0	0	0	0	2
Nvl	0	0	0	0	0	0	0	0	0	0	0	0	0	0	0	0	0	0	0	1	1	2
Nup37	0	0	0	0	0	0	0	0	0	0	0	0	0	0	0	0	0	0	0	1	1	2
Nr2f1	0	0	0	0	0	0	0	0	0	0	0	0	0	0	0	0	0	0	0	1	1	2
Nova1	0	0	0	0	0	0	0	0	0	0	0	1	1	0	0	0	0	0	0	0	0	2
Nop2	0	0	0	0	0	0	0	0	0	0	0	0	0	0	0	0	0	0	0	1	1	2
Nomo1	0	0	0	0	0	0	0	0	0	0	0	0	0	0	0	1	1	0	0	0	0	2
Nolc1	0	0	0	0	0	0	0	0	0	0	0	0	0	0	0	1	1	0	0	0	0	2
Nol7	0	0	0	0	0	0	0	0	0	0	0	0	0	0	0	0	0	0	0	1	1	2
Nipsnap1	0	0	0	0	0	0	0	0	0	0	0	0	0	0	0	0	0	0	0	1	1	2
Ngdn	0	0	0	0	0	0	0	0	0	0	0	0	0	0	0	0	0	0	0	1	1	2
Neurod1	0	0	0	0	0	0	0	0	0	0	0	0	0	1	1	0	0	0	0	0	0	2
Nedd4	0	0	0	0	0	0	0	0	0	0	0	0	0	0	0	0	0	0	0	1	1	2
Nccrp1	0	0	0	0	0	0	0	0	0	0	0	0	0	0	0	0	0	0	0	1	1	2
Ncbp2	0	0	0	0	0	0	0	0	0	0	0	0	0	0	0	0	0	0	0	1	1	2
Ncam2	0	0	0	0	0	0	0	0	0	0	0	0	0	0	0	1	1	0	0	0	0	2
Myt1l	0	0	0	0	0	0	0	0	0	0	0	0	0	0	0	1	1	0	0	0	0	2
Mybpc1	0	0	0	0	0	0	0	0	0	0	0	0	0	1	1	0	0	0	0	0	0	2
Mthfd1	0	0	0	0	0	0	0	0	0	0	0	0	0	1	1	0	0	0	0	0	0	2
Mta3	0	0	0	0	0	0	0	0	0	0	0	0	0	0	0	1	1	0	0	0	0	2
Mrto4	0	0	0	0	0	0	0	0	0	0	0	0	0	0	0	0	0	0	0	1	1	2
Moxd1	0	0	0	0	0	0	0	0	0	0	0	0	0	0	0	1	1	0	0	0	0	2
Mlec	0	0	0	0	0	0	0	0	0	0	0	0	0	0	0	1	1	0	0	0	0	2
Mlc1	0	0	0	0	0	0	0	0	0	0	0	0	0	0	0	1	1	0	0	0	0	2
Mic1	0	0	0	0	0	0	0	0	0	0	0	0	0	0	0	0	0	0	0	1	1	2
Mgll	0	0	0	0	0	0	0	0	0	0	0	0	0	0	0	0	0	0	0	1	1	2
Med31	0	0	0	0	0	0	0	0	0	0	0	0	0	0	0	1	1	0	0	0	0	2
Mdga2	0	0	0	0	0	0	0	0	0	0	0	0	0	0	0	1	1	0	0	0	0	2
Mapk9	0	0	0	0	0	0	0	0	0	0	0	0	0	0	0	0	0	0	0	1	1	2
Map3k2	0	0	0	0	0	0	0	0	0	0	0	0	0	0	0	0	0	0	0	1	1	2
Map1s	0	0	0	0	0	0	0	0	0	0	0	0	0	0	0	1	1	0	0	0	0	2
Maea	0	0	0	0	0	0	0	0	0	0	0	0	0	0	0	0	0	0	0	1	1	2
Lrrc7	0	0	0	0	0	0	0	0	0	0	0	0	0	0	0	1	1	0	0	0	0	2
Lmtk2	0	0	0	0	0	0	0	0	0	0	0	0	0	0	0	1	1	0	0	0	0	2
Lingo1	0	0	0	0	0	0	0	0	0	0	0	0	0	0	0	1	1	0	0	0	0	2
Lamtor5	0	0	0	0	0	0	0	0	0	0	0	0	0	0	0	1	1	0	0	0	0	2
Lamc2	0	0	0	0	0	0	0	0	0	0	0	0	0	0	0	0	0	0	0	1	1	2
L3mbtl2	0	0	0	0	0	0	0	0	0	0	0	0	0	1	1	0	0	0	0	0	0	2
L1cam	0	0	0	0	0	0	0	0	0	0	0	0	0	0	0	1	1	0	0	0	0	2
Ktn1	0	0	0	0	0	0	0	0	0	0	0	1	1	0	0	0	0	0	0	0	0	2
Klhl22	0	0	0	0	0	0	0	0	0	0	0	0	0	0	0	1	1	0	0	0	0	2
Kidins220	0	0	0	0	0	0	0	0	0	0	0	0	0	0	0	1	1	0	0	0	0	2
Kiaa0020	0	0	0	0	0	0	0	0	0	0	0	0	0	0	0	0	0	0	0	1	1	2
Kcna1	0	0	0	0	0	0	0	0	0	0	0	0	0	0	0	1	1	0	0	0	0	2
Kbtbd3	0	0	0	0	0	0	0	0	0	0	0	0	0	0	0	0	0	0	0	1	1	2
Itsn1	0	0	0	0	0	0	0	0	0	0	0	0	0	0	0	1	1	0	0	0	0	2
Itm2b	0	0	0	0	0	0	0	0	0	0	0	0	0	0	0	1	1	0	0	0	0	2
Iqgap1	0	0	0	0	0	0	0	0	0	0	0	0	0	0	0	0	0	0	0	1	1	2
Impdh2	0	0	0	0	0	0	0	0	0	0	0	0	0	0	0	0	0	0	0	1	1	2
Ikzf3	0	0	0	0	0	0	0	0	0	0	0	0	0	0	0	1	1	0	0	0	0	2
Igkv1-132	0	0	0	0	0	0	0	0	0	0	0	0	0	0	0	0	0	0	0	1	1	2
Ighv1-61	0	0	0	0	0	0	0	0	0	0	0	1	1	0	0	0	0	0	0	0	0	2
Ighv1-15	0	0	0	0	0	0	0	0	0	0	0	1	1	0	0	0	0	0	0	0	0	2
Igbp1	0	0	0	0	0	0	0	0	0	0	0	0	0	0	0	0	0	0	0	1	1	2
Ice1	0	0	0	0	0	0	0	0	0	0	0	0	0	1	1	0	0	0	0	0	0	2
Iars2	0	0	0	0	0	0	0	0	0	0	0	0	0	0	0	0	0	0	0	1	1	2
Hsd17b12	0	0	0	0	0	0	0	0	0	0	0	0	0	0	0	1	1	0	0	0	0	2
Hsd17b10	0	0	0	0	0	0	0	0	0	0	0	0	0	0	0	1	1	0	0	0	0	2
Hgf	0	0	0	0	0	0	0	0	0	0	0	0	0	0	0	1	1	0	0	0	0	2
Hbs1l	0	0	0	0	0	0	0	0	0	0	0	0	0	0	0	0	0	0	0	1	1	2
Hadh	0	0	0	0	0	0	0	0	0	0	0	0	0	0	0	0	0	0	0	1	1	2
Grcc10	0	0	0	0	0	0	0	0	0	0	0	0	0	0	0	0	0	0	0	1	1	2
Gng7	0	0	0	0	0	0	0	0	0	0	0	0	0	0	0	1	1	0	0	0	0	2
Gja3	0	0	0	0	0	0	0	0	0	0	0	0	0	0	0	1	1	0	0	0	0	2
Gfra2	0	0	0	0	0	0	0	0	0	0	0	0	0	0	0	1	1	0	0	0	0	2
Get4	0	0	0	0	0	0	0	0	0	0	0	0	0	0	0	0	0	0	0	1	1	2
Gabrg2	0	0	0	0	0	0	0	0	0	0	0	0	0	0	0	1	1	0	0	0	0	2
Gabbr1	0	0	0	0	0	0	0	0	0	0	0	0	0	0	0	1	1	0	0	0	0	2
Gab2	0	0	0	0	0	0	0	0	0	0	0	0	0	1	1	0	0	0	0	0	0	2
Fxr2	0	0	0	0	0	0	0	0	0	0	0	0	0	0	0	1	1	0	0	0	0	2
Flnb	0	0	0	0	0	0	0	0	0	0	0	0	0	0	0	0	0	0	0	1	1	2
Fkbp8	0	0	0	0	0	0	0	0	0	0	0	0	0	0	0	1	1	0	0	0	0	2
Fh	0	0	0	0	0	0	0	0	0	0	0	0	0	0	0	0	0	0	0	1	1	2
Fgr	0	0	0	0	0	0	0	0	0	0	0	0	0	0	0	1	1	0	0	0	0	2
Fbxw9	0	0	0	0	0	0	0	0	0	0	0	0	0	0	0	0	0	0	0	1	1	2
Fam217b	0	0	0	0	0	0	0	0	0	0	0	0	0	0	0	1	1	0	0	0	0	2
Fam171a2	0	0	0	0	0	0	0	0	0	0	0	0	0	0	0	1	1	0	0	0	0	2
Fam168a	0	0	0	0	0	0	0	0	0	0	0	0	0	0	0	0	0	0	0	1	1	2
Fam131b	0	0	0	0	0	0	0	0	0	0	0	0	0	0	0	1	1	0	0	0	0	2
Fam126a	0	0	0	0	0	0	0	0	0	0	0	0	0	0	0	0	0	0	0	1	1	2
Exoc2	0	0	0	0	0	0	0	0	0	0	0	0	0	0	0	0	0	0	0	1	1	2
Eny2	0	0	0	0	0	0	0	0	0	0	0	0	0	0	0	0	0	0	0	1	1	2
Enthd1	0	0	0	0	0	0	0	0	0	0	0	0	0	0	0	0	0	0	0	1	1	2
Eif3l	0	0	0	0	0	0	0	0	0	0	0	0	0	0	0	0	0	0	0	1	1	2
Eif3c	0	0	0	0	0	0	0	0	0	0	0	1	1	0	0	0	0	0	0	0	0	2
E2f7	0	0	0	0	0	0	0	0	0	0	0	0	0	0	0	0	0	0	0	1	1	2
Dsc1	0	0	0	0	0	0	0	0	0	0	0	0	0	0	0	0	0	0	0	1	1	2
Dlst	0	0	0	0	0	0	0	0	0	0	0	0	0	0	0	0	0	0	0	1	1	2
Dkc1	0	0	0	0	0	0	0	0	0	0	0	0	0	0	0	1	1	0	0	0	0	2
Dhx8	0	0	0	0	0	0	0	0	0	0	0	0	0	0	0	0	0	0	0	1	1	2
Dgke	0	0	0	0	0	0	0	0	0	0	0	0	0	0	0	1	1	0	0	0	0	2
Dek	0	0	0	0	0	0	0	0	0	0	0	1	1	0	0	0	0	0	0	0	0	2
Defb7	0	0	0	0	0	0	0	0	0	0	0	0	0	1	1	0	0	0	0	0	0	2
Ddx54	0	0	0	0	0	0	0	0	0	0	0	0	0	0	0	0	0	0	0	1	1	2
Dagla	0	0	0	0	0	0	0	0	0	0	0	0	0	0	0	1	1	0	0	0	0	2
Cyp46a1	0	0	0	0	0	0	0	0	0	0	0	0	0	0	0	1	1	0	0	0	0	2
Ctnnd1	0	0	0	0	0	0	0	0	0	0	0	0	0	0	0	1	1	0	0	0	0	2
Cstf1	0	0	0	0	0	0	0	0	0	0	0	0	0	0	0	0	0	0	0	1	1	2
Csnk1g1	0	0	0	0	0	0	0	0	0	0	0	0	0	0	0	1	1	0	0	0	0	2
Crebrf	0	0	0	0	0	0	0	0	0	0	0	0	0	1	1	0	0	0	0	0	0	2
Creb1	0	0	0	0	0	0	0	0	0	0	0	0	0	0	0	1	1	0	0	0	0	2
Cpsf3	0	0	0	0	0	0	0	0	0	0	0	0	0	1	1	0	0	0	0	0	0	2
Clcn6	0	0	0	0	0	0	0	0	0	0	0	0	0	0	0	1	1	0	0	0	0	2
Ckmt2	0	0	0	0	0	0	0	0	0	0	0	0	0	0	0	0	0	0	0	1	1	2
Chrm1	0	0	0	0	0	0	0	0	0	0	0	0	0	0	0	1	1	0	0	0	0	2
Chmp1a	0	0	0	0	0	0	0	0	0	0	0	0	0	0	0	1	1	0	0	0	0	2
Chd5	0	0	0	0	0	0	0	0	0	0	0	0	0	0	0	0	0	0	0	1	1	2
Chchd4	0	0	0	0	0	0	0	0	0	0	0	0	0	0	0	1	1	0	0	0	0	2
Cep112	0	0	0	0	0	0	0	0	0	0	0	0	0	0	0	0	0	0	0	1	1	2
Cdipt	0	0	0	0	0	0	0	0	0	0	0	0	0	1	1	0	0	0	0	0	0	2
Cd47	0	0	0	0	0	0	0	0	0	0	0	0	0	0	0	1	1	0	0	0	0	2
Ccnt2	0	0	0	0	0	0	0	0	0	0	0	1	1	0	0	0	0	0	0	0	0	2
Ccnk	0	0	0	0	0	0	0	0	0	0	0	0	0	0	0	0	0	0	0	1	1	2
Ccdc71	0	0	0	0	0	0	0	0	0	0	0	0	0	0	0	0	0	0	0	1	1	2
Ccdc171	0	0	0	0	0	0	0	0	0	0	0	0	0	0	0	0	0	0	0	1	1	2
Ccdc170	0	0	0	0	0	0	0	0	0	0	0	0	0	0	0	1	1	0	0	0	0	2
Ccbl2	0	0	0	0	0	0	0	0	0	0	0	0	0	0	0	0	0	0	0	1	1	2
Cask	0	0	0	0	0	0	0	0	0	0	0	0	0	0	0	1	1	0	0	0	0	2
Cars	0	0	0	0	0	0	0	0	0	0	0	0	0	0	0	0	0	0	0	1	1	2
Cadm2	0	0	0	0	0	0	0	0	0	0	0	0	0	0	0	1	1	0	0	0	0	2
Cacna1e	0	0	0	0	0	0	0	0	0	0	0	0	0	0	0	1	1	0	0	0	0	2
Btbd10	0	0	0	0	0	0	0	0	0	0	0	0	0	0	0	0	0	0	0	1	1	2
Brms1l	0	0	0	0	0	0	0	0	0	0	0	0	0	0	0	1	1	0	0	0	0	2
Bpnt1	0	0	0	0	0	0	0	0	0	0	0	0	0	0	0	0	0	0	0	1	1	2
Bms1	0	0	0	0	0	0	0	0	0	0	0	0	0	0	0	0	0	0	0	1	1	2
Bbs9	0	0	0	0	0	0	0	0	0	0	0	0	0	0	0	0	0	0	0	1	1	2
Bai2	0	0	0	0	0	0	0	0	0	0	0	0	0	0	0	1	1	0	0	0	0	2
Arl2	0	0	0	0	0	0	0	0	0	0	0	0	0	0	0	0	0	0	0	1	1	2
Arid1a	0	0	0	0	0	0	0	0	0	0	0	0	0	0	0	1	1	0	0	0	0	2
Arfrp1	0	0	0	0	0	0	0	0	0	0	0	0	0	0	0	0	0	0	0	1	1	2
Arc	0	0	0	0	0	0	0	0	0	0	0	0	0	0	0	1	1	0	0	0	0	2
Api5	0	0	0	0	0	0	0	0	0	0	0	1	1	0	0	0	0	0	0	0	0	2
Aox2	0	0	0	0	0	0	0	0	0	0	0	0	0	0	0	1	1	0	0	0	0	2
Anxa5	0	0	0	0	0	0	0	0	0	0	0	0	0	0	0	0	0	0	0	1	1	2
Anxa4	0	0	0	0	0	0	0	0	0	0	0	0	0	0	0	0	0	0	0	1	1	2
Amz1	0	0	0	0	0	0	0	0	0	0	0	0	0	1	1	0	0	0	0	0	0	2
Amer2	0	0	0	0	0	0	0	0	0	0	0	0	0	1	1	0	0	0	0	0	0	2
Alkbh5	0	0	0	0	0	0	0	0	0	0	0	0	0	0	0	0	0	0	0	1	1	2
Aldh5a1	0	0	0	0	0	0	0	0	0	0	0	0	0	0	0	1	1	0	0	0	0	2
Aldh1a7	0	0	0	0	0	0	0	0	0	0	0	0	0	0	0	0	0	0	0	1	1	2
Akap7	0	0	0	0	0	0	0	0	0	0	0	0	0	0	0	1	1	0	0	0	0	2
Ak3	0	0	0	0	0	0	0	0	0	0	0	0	0	0	0	0	0	0	0	1	1	2
Adap1	0	0	0	0	0	0	0	0	0	0	0	0	0	0	0	0	0	0	0	1	1	2
Actr10	0	0	0	0	0	0	0	0	0	0	0	0	0	0	0	0	0	0	0	1	1	2
Acsl5	0	0	0	0	0	0	0	0	0	0	0	1	1	0	0	0	0	0	0	0	0	2
Acot9	0	0	0	0	0	0	0	0	0	0	0	0	0	0	0	1	1	0	0	0	0	2
Supt6h	0	0	0	0	0	0	0	0	1	1	2	0	0	0	0	13	13	0	0	5	5	36
Mta2	0	0	0	0	0	0	0	0	1	1	2	0	0	2	2	7	9	2	2	3	3	30
Actl6a	0	0	0	0	0	0	1	1	0	0	2	1	1	4	4	3	3	3	3	3	3	28
Ppp1r9a	0	0	0	0	1	1	0	0	0	0	2	0	0	0	0	11	13	2	2	0	0	28
Sf3a3	0	0	0	0	0	0	0	0	1	1	2	1	1	0	0	3	3	1	1	5	6	21
Rac1	0	0	0	0	0	0	0	0	1	1	2	0	0	0	0	5	5	2	2	2	2	18
Trim33	0	0	0	0	0	0	1	1	0	0	2	0	0	0	0	3	3	5	6	0	0	17
Crtac1	0	0	0	0	1	1	0	0	0	0	2	0	0	0	0	7	10	0	0	0	0	17
Wdr1	0	0	0	0	0	0	1	1	0	0	2	1	1	0	0	0	0	5	5	2	2	16
Csnk2a2	0	0	0	0	0	0	1	1	0	0	2	0	0	0	0	3	3	1	1	4	4	16
Syt7	0	0	1	1	0	0	0	0	0	0	2	0	0	1	1	7	7	0	0	0	0	16
Top2a	0	0	0	0	0	0	1	1	0	0	2	0	0	0	0	5	6	2	2	0	0	15
Eif4g3	0	0	0	0	0	0	0	0	1	1	2	0	0	0	0	1	1	5	5	1	1	14
Akap8l	0	0	0	0	0	0	0	0	1	1	2	1	1	0	0	1	1	2	2	3	3	14
Phyhipl	0	0	0	0	0	0	1	1	0	0	2	0	0	0	0	2	2	2	2	3	3	14
Dpp6	0	0	1	1	0	0	0	0	0	0	2	0	0	0	0	6	6	1	1	0	0	14
Lgi1	0	0	1	1	0	0	0	0	0	0	2	0	0	0	0	7	7	0	0	0	0	14
Rbm22	0	0	0	0	0	0	1	1	0	0	2	0	0	0	0	1	1	0	0	5	6	13
Wdr36	0	0	0	0	0	0	0	0	1	1	2	0	0	0	0	0	0	2	2	4	4	12
Psmc6	0	0	0	0	0	0	0	0	1	1	2	0	0	0	0	1	1	2	2	3	3	12
Ctnna2	0	0	0	0	0	0	0	0	1	1	2	0	0	0	0	4	4	2	2	0	0	12
Smarca4	0	0	0	0	0	0	0	0	1	1	2	0	0	0	0	1	1	1	1	4	4	12
Ilf3	1	1	0	0	0	0	0	0	0	0	2	3	3	1	1	1	1	1	1	0	0	12
Thoc1	0	0	0	0	0	0	0	0	1	1	2	0	0	0	0	3	3	0	0	3	3	12
Gpc4	0	0	0	0	1	1	0	0	0	0	2	0	0	0	0	5	5	0	0	1	1	12
Habp4	0	0	0	0	0	0	1	1	0	0	2	0	0	0	0	2	2	0	0	3	4	11
Smarcb1	0	0	0	0	0	0	0	0	1	1	2	1	1	0	0	0	0	2	2	2	2	10
Coro2a	0	0	0	0	0	0	1	1	0	0	2	0	0	0	0	1	1	2	2	2	2	10
Zfr	1	1	0	0	0	0	0	0	0	0	2	4	4	0	0	0	0	1	1	0	0	10
Smarcc1	0	0	0	0	0	0	0	0	1	1	2	2	2	1	1	0	0	1	1	1	1	10
Cwc22	0	0	0	0	0	0	0	0	1	1	2	0	0	0	0	1	1	1	1	3	3	10
Ppig	0	0	0	0	0	0	1	1	0	0	2	1	1	1	1	1	1	1	1	1	1	10
Slc6a11	0	0	1	1	0	0	0	0	0	0	2	0	0	2	2	2	4	0	0	0	0	10
Polr2d	0	0	0	0	1	1	0	0	0	0	2	0	0	0	0	1	1	0	0	4	4	10
Phrf1	0	0	0	0	0	0	0	0	1	1	2	0	0	0	0	0	0	0	0	5	5	10
Palm2	0	0	0	0	1	1	0	0	0	0	2	0	0	0	0	5	5	0	0	0	0	10
Igsf8	0	0	0	0	1	1	0	0	0	0	2	0	0	0	0	5	5	0	0	0	0	10
Rpn1	0	0	0	0	0	0	1	1	0	0	2	0	0	0	0	3	3	0	0	2	2	10
Lmnb1	0	0	0	0	0	0	0	0	1	1	2	0	0	0	0	0	0	2	2	2	3	9
Psmd14	0	0	0	0	0	0	1	1	0	0	2	0	0	0	0	0	0	1	1	3	4	9
Kat7	0	0	0	0	0	0	0	0	1	1	2	0	0	0	0	2	2	0	0	2	3	9
Hras	0	0	0	0	1	1	0	0	0	0	2	0	0	0	0	4	5	0	0	0	0	9
Hspa4	0	0	0	0	0	0	1	1	0	0	2	1	1	0	0	0	0	3	3	0	0	8
Zfml	0	0	0	0	0	0	0	0	1	1	2	0	0	0	0	1	1	1	1	2	2	8
Rab5c	0	0	0	0	0	0	0	0	1	1	2	0	0	0	0	2	2	1	1	1	1	8
Hnrnpr	0	0	0	0	0	0	0	0	1	1	2	2	2	0	0	1	1	1	1	0	0	8
Psmb5	0	0	0	0	0	0	1	1	0	0	2	0	0	0	0	1	1	1	1	2	2	8
Lsm12	0	0	0	0	0	0	1	1	0	0	2	0	0	0	0	1	1	1	1	2	2	8
Thoc6	0	0	0	0	0	0	0	0	1	1	2	0	0	0	0	0	0	0	0	4	4	8
Src	0	0	0	0	1	1	0	0	0	0	2	0	0	0	0	4	4	0	0	0	0	8
Prrt1	0	0	1	1	0	0	0	0	0	0	2	0	0	2	2	2	2	0	0	0	0	8
Pcdh1	0	0	1	1	0	0	0	0	0	0	2	1	1	0	0	3	3	0	0	0	0	8
Oxct1	0	0	0	0	0	0	0	0	1	1	2	0	0	0	0	1	1	0	0	3	3	8
Myo6	0	0	1	1	0	0	0	0	0	0	2	0	0	1	1	3	3	0	0	0	0	8
Myh14	0	0	1	1	0	0	0	0	0	0	2	0	0	0	0	2	2	0	0	2	2	8
Isy1	0	0	0	0	0	0	0	0	1	1	2	0	0	0	0	1	1	0	0	3	3	8
Gnaq	0	0	0	0	1	1	0	0	0	0	2	0	0	0	0	2	2	0	0	2	2	8
Psma6	0	0	0	0	0	0	1	1	0	0	2	0	0	0	0	2	2	0	0	2	2	8
Kctd16	0	0	0	0	0	0	1	1	0	0	2	0	0	0	0	3	3	0	0	1	1	8
Gnas	0	0	0	0	0	0	1	1	0	0	2	0	0	0	0	4	4	0	0	0	0	8
Ppp2r5c	0	0	0	0	0	0	0	0	1	1	2	0	0	0	0	1	1	1	1	1	2	7
Epm2aip1	0	0	0	0	0	0	0	0	1	1	2	0	0	0	0	0	0	1	1	2	3	7
Rap2a	0	0	0	0	1	1	0	0	0	0	2	0	0	0	0	2	3	0	0	1	1	7
Snd1	0	0	0	0	0	0	0	0	1	1	2	2	2	0	0	0	0	1	1	0	0	6
Psma4	0	0	0	0	0	0	0	0	1	1	2	0	0	0	0	0	0	1	1	2	2	6
Mapre2	0	0	1	1	0	0	0	0	0	0	2	0	0	0	0	1	1	1	1	1	1	6
Aimp1	0	0	0	0	0	0	0	0	1	1	2	0	0	0	0	0	0	1	1	2	2	6
Spin2c	0	0	0	0	0	0	1	1	0	0	2	1	1	1	1	0	0	1	1	0	0	6
Stxbp5	0	0	0	0	1	1	0	0	0	0	2	0	0	0	0	3	3	0	0	0	0	6
Snx4	0	0	0	0	0	0	0	0	1	1	2	0	0	0	0	0	0	0	0	3	3	6
Rbm12b2	0	0	0	0	0	0	0	0	1	1	2	0	0	0	0	0	0	0	0	3	3	6
Ppp1cc	0	0	0	0	1	1	0	0	0	0	2	0	0	1	1	1	1	0	0	1	1	6
Ldb3	0	0	1	1	0	0	0	0	0	0	2	2	2	1	1	0	0	0	0	0	0	6
Kcnab2	0	0	0	0	0	0	0	0	1	1	2	1	1	0	0	0	0	0	0	2	2	6
Heatr1	0	0	0	0	0	0	0	0	1	1	2	0	0	0	0	0	0	0	0	3	3	6
Dctn3	0	0	0	0	0	0	0	0	1	1	2	0	0	0	0	0	0	0	0	3	3	6
Bud31	0	0	0	0	0	0	0	0	1	1	2	0	0	0	0	0	0	0	0	3	3	6
Atat1	0	0	0	0	1	1	0	0	0	0	2	0	0	0	0	1	1	0	0	2	2	6
Atad2b	0	0	0	0	0	0	0	0	1	1	2	0	0	0	0	0	0	0	0	3	3	6
Wdr82	0	0	0	0	0	0	1	1	0	0	2	0	0	0	0	1	1	0	0	2	2	6
Ank1	0	0	0	0	0	0	1	1	0	0	2	0	0	1	1	2	2	0	0	0	0	6
Scrn1	0	0	0	0	0	0	0	0	1	1	2	0	0	0	0	0	0	0	0	1	4	5
Rsrc2	1	1	0	0	0	0	0	0	0	0	2	0	0	0	0	0	0	0	0	2	3	5
Psmc2	0	0	0	0	0	0	0	0	1	1	2	0	0	0	0	0	0	0	0	2	3	5
Mrps27	0	0	0	0	0	0	0	0	1	1	2	0	0	0	0	1	1	0	0	1	2	5
Mif	0	0	0	0	0	0	0	0	1	1	2	0	0	0	0	0	0	0	0	2	3	5
Epha4	0	0	1	1	0	0	0	0	0	0	2	0	0	0	0	2	3	0	0	0	0	5
Pygm	0	0	0	0	0	0	0	0	1	1	2	0	0	0	0	0	0	2	2	0	0	4
Ube2i	0	0	0	0	0	0	1	1	0	0	2	0	0	0	0	0	0	2	2	0	0	4
Twf2	0	0	0	0	0	0	1	1	0	0	2	0	0	0	0	0	0	2	2	0	0	4
Pafah1b2	0	0	0	0	0	0	1	1	0	0	2	0	0	0	0	0	0	2	2	0	0	4
Kif1a	0	0	0	0	0	0	1	1	0	0	2	0	0	0	0	0	0	2	2	0	0	4
Gars	0	0	0	0	0	0	1	1	0	0	2	0	0	0	0	0	0	2	2	0	0	4
Atxn2	0	0	0	0	0	0	1	1	0	0	2	0	0	0	0	0	0	2	2	0	0	4
Rasl2-9	0	0	0	0	0	0	0	0	1	1	2	0	0	0	0	0	0	1	1	1	1	4
Pddc1	0	0	0	0	0	0	0	0	1	1	2	0	0	0	0	0	0	1	1	1	1	4
Fam120c	1	1	0	0	0	0	0	0	0	0	2	1	1	0	0	0	0	1	1	0	0	4
Cyth2	0	0	0	0	0	0	0	0	1	1	2	0	0	0	0	0	0	1	1	1	1	4
Tagln3	0	0	0	0	0	0	1	1	0	0	2	0	0	1	1	0	0	1	1	0	0	4
Syt2	0	0	0	0	0	0	1	1	0	0	2	0	0	0	0	1	1	1	1	0	0	4
Ptges2	0	0	0	0	0	0	1	1	0	0	2	0	0	0	0	0	0	1	1	1	1	4
Psmb1	0	0	0	0	0	0	1	1	0	0	2	1	1	0	0	0	0	1	1	0	0	4
Pafah1b1	0	0	0	0	0	0	1	1	0	0	2	0	0	0	0	0	0	1	1	1	1	4
Magi2	0	0	0	0	0	0	1	1	0	0	2	0	0	0	0	1	1	1	1	0	0	4
Dnajb6	0	0	0	0	0	0	1	1	0	0	2	0	0	0	0	0	0	1	1	1	1	4
Dab2ip	0	0	0	0	0	0	1	1	0	0	2	0	0	0	0	1	1	1	1	0	0	4
Calb2	0	0	0	0	0	0	1	1	0	0	2	0	0	0	0	0	0	1	1	1	1	4
Znf318	0	0	0	0	0	0	0	0	1	1	2	1	1	0	0	0	0	0	0	1	1	4
Trappc2	0	0	0	0	0	0	0	0	1	1	2	0	0	0	0	0	0	0	0	2	2	4
Tox3	1	1	0	0	0	0	0	0	0	0	2	1	1	1	1	0	0	0	0	0	0	4
Tnpo3	0	0	0	0	0	0	0	0	1	1	2	0	0	0	0	0	0	0	0	2	2	4
Tceal3	0	0	1	1	0	0	0	0	0	0	2	2	2	0	0	0	0	0	0	0	0	4
Srp14	0	0	0	0	0	0	0	0	1	1	2	0	0	0	0	1	1	0	0	1	1	4
Slc25a3	0	0	1	1	0	0	0	0	0	0	2	0	0	2	2	0	0	0	0	0	0	4
Slc17a1	0	0	0	0	0	0	0	0	1	1	2	1	1	1	1	0	0	0	0	0	0	4
Sf1	0	0	1	1	0	0	0	0	0	0	2	0	0	0	0	0	0	0	0	2	2	4
Rab10	0	0	0	0	0	0	0	0	1	1	2	0	0	0	0	0	0	0	0	2	2	4
Psmd13	0	0	0	0	0	0	0	0	1	1	2	0	0	0	0	0	0	0	0	2	2	4
Psma7	0	0	0	0	0	0	0	0	1	1	2	0	0	0	0	1	1	0	0	1	1	4
Prph	0	0	1	1	0	0	0	0	0	0	2	0	0	2	2	0	0	0	0	0	0	4
Prpf40b	0	0	0	0	1	1	0	0	0	0	2	0	0	0	0	0	0	0	0	2	2	4
Polr2l	0	0	0	0	0	0	0	0	1	1	2	0	0	0	0	0	0	0	0	2	2	4
Pfdn4	0	0	0	0	0	0	0	0	1	1	2	0	0	0	0	0	0	0	0	2	2	4
Pfdn2	0	0	0	0	0	0	0	0	1	1	2	0	0	0	0	0	0	0	0	2	2	4
Lmtk3	0	0	0	0	1	1	0	0	0	0	2	0	0	0	0	2	2	0	0	0	0	4
Imp4	0	0	0	0	0	0	0	0	1	1	2	0	0	0	0	0	0	0	0	2	2	4
Grhpr	0	0	0	0	0	0	0	0	1	1	2	0	0	0	0	0	0	0	0	2	2	4
Emg1	0	0	0	0	0	0	0	0	1	1	2	0	0	0	0	0	0	0	0	2	2	4
Cpne4	0	0	1	1	0	0	0	0	0	0	2	0	0	0	0	2	2	0	0	0	0	4
Cops8	0	0	0	0	0	0	0	0	1	1	2	0	0	0	0	0	0	0	0	2	2	4
Cops5	0	0	0	0	0	0	0	0	1	1	2	0	0	0	0	0	0	0	0	2	2	4
Clk2	0	0	0	0	0	0	0	0	1	1	2	0	0	0	0	0	0	0	0	2	2	4
Brk1	0	0	0	0	0	0	0	0	1	1	2	0	0	0	0	0	0	0	0	2	2	4
Bcas2	0	0	0	0	0	0	0	0	1	1	2	0	0	0	0	0	0	0	0	2	2	4
Pef1	0	0	0	0	0	0	1	1	0	0	2	0	0	0	0	0	0	0	0	2	2	4
Pde1b	0	0	0	0	0	0	1	1	0	0	2	0	0	0	0	0	0	0	0	2	2	4
Nedd4l	0	0	0	0	0	0	1	1	0	0	2	0	0	0	0	2	2	0	0	0	0	4
Kpna3	0	0	0	0	0	0	1	1	0	0	2	0	0	0	0	0	0	0	0	2	2	4
Dnajb4	0	0	0	0	0	0	1	1	0	0	2	0	0	0	0	1	1	0	0	1	1	4
Ccnl1	0	0	0	0	0	0	1	1	0	0	2	0	0	0	0	1	1	0	0	1	1	4
Arhgef9	0	0	0	0	0	0	1	1	0	0	2	0	0	1	1	1	1	0	0	0	0	4
Sh3bgrl2	0	0	0	0	0	0	0	0	1	1	2	0	0	0	0	0	0	0	0	1	2	3
Gm10881	0	0	0	0	0	0	0	0	1	1	2	0	0	0	0	0	0	0	0	1	2	3
Coil	0	0	0	0	0	0	0	0	1	1	2	0	0	0	0	0	0	0	0	1	2	3
Brwd3	0	0	0	0	0	0	0	0	1	1	2	0	0	0	0	0	0	0	0	1	2	3
Tbc1d24	0	0	0	0	0	0	0	0	1	1	2	0	0	0	0	0	0	1	1	0	0	2
Psma3	0	0	0	0	0	0	0	0	1	1	2	0	0	0	0	0	0	1	1	0	0	2
Pithd1	0	0	0	0	0	0	0	0	1	1	2	0	0	0	0	0	0	1	1	0	0	2
Fam120b	0	0	0	0	0	0	0	0	1	1	2	0	0	0	0	0	0	1	1	0	0	2
Tnrc6a	0	0	0	0	0	0	1	1	0	0	2	0	0	0	0	0	0	1	1	0	0	2
Slc6a17	0	0	0	0	0	0	1	1	0	0	2	0	0	0	0	0	0	1	1	0	0	2
Ranbp1	0	0	0	0	0	0	1	1	0	0	2	0	0	0	0	0	0	1	1	0	0	2
Pitpna	0	0	0	0	0	0	1	1	0	0	2	0	0	0	0	0	0	1	1	0	0	2
Pick1	0	0	0	0	0	0	1	1	0	0	2	0	0	0	0	0	0	1	1	0	0	2
Pde4a	0	0	0	0	0	0	1	1	0	0	2	0	0	0	0	0	0	1	1	0	0	2
Nf1	0	0	0	0	0	0	1	1	0	0	2	0	0	0	0	0	0	1	1	0	0	2
Nbea	0	0	0	0	0	0	1	1	0	0	2	0	0	0	0	0	0	1	1	0	0	2
Ipcef1	0	0	0	0	0	0	1	1	0	0	2	0	0	0	0	0	0	1	1	0	0	2
Hdgfrp3	0	0	0	0	0	0	1	1	0	0	2	0	0	0	0	0	0	1	1	0	0	2
Gtpbp1	0	0	0	0	0	0	1	1	0	0	2	0	0	0	0	0	0	1	1	0	0	2
Crip2	0	0	0	0	0	0	1	1	0	0	2	0	0	0	0	0	0	1	1	0	0	2
Brsk2	0	0	0	0	0	0	1	1	0	0	2	0	0	0	0	0	0	1	1	0	0	2
Acsf2	0	0	0	0	0	0	1	1	0	0	2	0	0	0	0	0	0	1	1	0	0	2
Znf800	0	0	0	0	0	0	0	0	1	1	2	0	0	0	0	0	0	0	0	1	1	2
Vps28	0	0	0	0	0	0	0	0	1	1	2	0	0	0	0	0	0	0	0	1	1	2
Vmn2r89	0	0	0	0	0	0	0	0	1	1	2	0	0	0	0	0	0	0	0	1	1	2
Usp11	0	0	1	1	0	0	0	0	0	0	2	0	0	1	1	0	0	0	0	0	0	2
Ufc1	0	0	0	0	0	0	0	0	1	1	2	0	0	0	0	0	0	0	0	1	1	2
Ubl5	0	0	0	0	0	0	0	0	1	1	2	0	0	0	0	0	0	0	0	1	1	2
Tubg1	0	0	0	0	0	0	0	0	1	1	2	0	0	0	0	0	0	0	0	1	1	2
Trim41	0	0	0	0	0	0	0	0	1	1	2	0	0	0	0	0	0	0	0	1	1	2
Trappc5	0	0	0	0	0	0	0	0	1	1	2	0	0	0	0	0	0	0	0	1	1	2
Tfap2d	0	0	0	0	0	0	0	0	1	1	2	0	0	0	0	0	0	0	0	1	1	2
Srp72	0	0	0	0	0	0	0	0	1	1	2	0	0	0	0	1	1	0	0	0	0	2
Slc39a10	0	0	1	1	0	0	0	0	0	0	2	0	0	1	1	0	0	0	0	0	0	2
Serpina3c	1	1	0	0	0	0	0	0	0	0	2	1	1	0	0	0	0	0	0	0	0	2
Rftn2	0	0	0	0	1	1	0	0	0	0	2	0	0	0	0	1	1	0	0	0	0	2
Rcl1	0	0	0	0	0	0	0	0	1	1	2	0	0	0	0	0	0	0	0	1	1	2
Rbmx2	0	0	0	0	0	0	0	0	1	1	2	0	0	0	0	0	0	0	0	1	1	2
Psmc4	0	0	0	0	0	0	0	0	1	1	2	0	0	0	0	0	0	0	0	1	1	2
Polr2i	0	0	0	0	0	0	0	0	1	1	2	0	0	0	0	0	0	0	0	1	1	2
Pnisr	1	1	0	0	0	0	0	0	0	0	2	0	0	0	0	0	0	0	0	1	1	2
Pdzd3	0	0	1	1	0	0	0	0	0	0	2	0	0	1	1	0	0	0	0	0	0	2
Pde4d	0	0	0	0	0	0	0	0	1	1	2	1	1	0	0	0	0	0	0	0	0	2
Parp1	0	0	0	0	0	0	0	0	1	1	2	0	0	0	0	1	1	0	0	0	0	2
Odr4	0	0	1	1	0	0	0	0	0	0	2	0	0	1	1	0	0	0	0	0	0	2
Nras	0	0	0	0	0	0	0	0	1	1	2	0	0	0	0	0	0	0	0	1	1	2
Nlgn3	0	0	1	1	0	0	0	0	0	0	2	0	0	0	0	1	1	0	0	0	0	2
Nde1	0	0	1	1	0	0	0	0	0	0	2	0	0	1	1	0	0	0	0	0	0	2
Nae1	0	0	0	0	0	0	0	0	1	1	2	0	0	0	0	0	0	0	0	1	1	2
Myh2	0	0	1	1	0	0	0	0	0	0	2	0	0	1	1	0	0	0	0	0	0	2
Marcksl1	0	0	0	0	1	1	0	0	0	0	2	0	0	0	0	1	1	0	0	0	0	2
Lsm3	0	0	0	0	1	1	0	0	0	0	2	0	0	0	0	0	0	0	0	1	1	2
Lrrc57	0	0	0	0	0	0	0	0	1	1	2	0	0	0	0	0	0	0	0	1	1	2
Klc2	0	0	0	0	0	0	0	0	1	1	2	0	0	1	1	0	0	0	0	0	0	2
Imp3	0	0	0	0	0	0	0	0	1	1	2	0	0	0	0	0	0	0	0	1	1	2
Igh-6	1	1	0	0	0	0	0	0	0	0	2	1	1	0	0	0	0	0	0	0	0	2
Idh3g	0	0	1	1	0	0	0	0	0	0	2	0	0	1	1	0	0	0	0	0	0	2
Hps3	0	0	0	0	0	0	0	0	1	1	2	0	0	0	0	0	0	0	0	1	1	2
Hint1	0	0	0	0	0	0	0	0	1	1	2	0	0	0	0	0	0	0	0	1	1	2
Gpd1	0	0	0	0	0	0	0	0	1	1	2	0	0	0	0	0	0	0	0	1	1	2
Glrx5	0	0	0	0	0	0	0	0	1	1	2	0	0	0	0	1	1	0	0	0	0	2
Ewsr1	0	0	0	0	0	0	0	0	1	1	2	0	0	0	0	0	0	0	0	1	1	2
Eps15l1	0	0	0	0	0	0	0	0	1	1	2	0	0	0	0	1	1	0	0	0	0	2
Eif3b	0	0	0	0	0	0	0	0	1	1	2	0	0	0	0	1	1	0	0	0	0	2
Dnmt3a	0	0	0	0	1	1	0	0	0	0	2	0	0	0	0	1	1	0	0	0	0	2
Ddhd1	0	0	0	0	0	0	0	0	1	1	2	0	0	0	0	0	0	0	0	1	1	2
Cryl1	0	0	0	0	0	0	0	0	1	1	2	0	0	0	0	0	0	0	0	1	1	2
Cdyl2	0	0	0	0	0	0	0	0	1	1	2	0	0	0	0	0	0	0	0	1	1	2
Cdca2	0	0	0	0	0	0	0	0	1	1	2	0	0	1	1	0	0	0	0	0	0	2
Brwd1	0	0	0	0	0	0	0	0	1	1	2	0	0	0	0	0	0	0	0	1	1	2
Baalc	0	0	0	0	1	1	0	0	0	0	2	0	0	0	0	1	1	0	0	0	0	2
Atp1b2	0	0	1	1	0	0	0	0	0	0	2	0	0	1	1	0	0	0	0	0	0	2
Arl8a	0	0	0	0	0	0	0	0	1	1	2	0	0	0	0	0	0	0	0	1	1	2
Arid1b	1	1	0	0	0	0	0	0	0	0	2	1	1	0	0	0	0	0	0	0	0	2
Arhgap26	0	0	0	0	0	0	0	0	1	1	2	0	0	0	0	1	1	0	0	0	0	2
Arf4	0	0	0	0	0	0	0	0	1	1	2	0	0	0	0	0	0	0	0	1	1	2
Apoe	1	1	0	0	0	0	0	0	0	0	2	1	1	0	0	0	0	0	0	0	0	2
Ahsg	1	1	0	0	0	0	0	0	0	0	2	1	1	0	0	0	0	0	0	0	0	2
Adam1b	0	0	0	0	0	0	0	0	1	1	2	0	0	0	0	0	0	0	0	1	1	2
Wbp2	0	0	0	0	0	0	1	1	0	0	2	0	0	0	0	0	0	0	0	1	1	2
Vps26b	0	0	0	0	0	0	1	1	0	0	2	0	0	0	0	0	0	0	0	1	1	2
Tbr1	0	0	0	0	0	0	1	1	0	0	2	0	0	0	0	1	1	0	0	0	0	2
St13	0	0	0	0	0	0	1	1	0	0	2	0	0	0	0	0	0	0	0	1	1	2
Rragc	0	0	0	0	0	0	1	1	0	0	2	0	0	0	0	0	0	0	0	1	1	2
Rab11fip5	0	0	0	0	0	0	1	1	0	0	2	0	0	0	0	1	1	0	0	0	0	2
Ppp1r12a	0	0	0	0	0	0	1	1	0	0	2	0	0	0	0	1	1	0	0	0	0	2
Mtdh	0	0	0	0	0	0	1	1	0	0	2	0	0	0	0	1	1	0	0	0	0	2
Gpd1l	0	0	0	0	0	0	1	1	0	0	2	0	0	0	0	0	0	0	0	1	1	2
Fignl1	0	0	0	0	0	0	1	1	0	0	2	0	0	0	0	1	1	0	0	0	0	2
Cuta	0	0	0	0	0	0	1	1	0	0	2	0	0	0	0	0	0	0	0	1	1	2
Cplx1	0	0	0	0	0	0	1	1	0	0	2	1	1	0	0	0	0	0	0	0	0	2
Cat	0	0	0	0	0	0	1	1	0	0	2	0	0	0	0	0	0	0	0	1	1	2
Arcn1	0	0	0	0	0	0	1	1	0	0	2	0	0	0	0	0	0	0	0	1	1	2
Zfp449	1	1	0	0	0	0	0	0	0	0	2	0	0	0	0	0	0	0	0	0	0	0
Ypel5	0	0	0	0	0	0	0	0	1	1	2	0	0	0	0	0	0	0	0	0	0	0
Wrnip1	0	0	0	0	0	0	0	0	1	1	2	0	0	0	0	0	0	0	0	0	0	0
Vps13b	0	0	0	0	0	0	0	0	1	1	2	0	0	0	0	0	0	0	0	0	0	0
Usp24	0	0	0	0	0	0	0	0	1	1	2	0	0	0	0	0	0	0	0	0	0	0
Uso1	0	0	0	0	0	0	0	0	1	1	2	0	0	0	0	0	0	0	0	0	0	0
Uqcrc2	0	0	1	1	0	0	0	0	0	0	2	0	0	0	0	0	0	0	0	0	0	0
Tyw1	1	1	0	0	0	0	0	0	0	0	2	0	0	0	0	0	0	0	0	0	0	0
Trerf1	0	0	1	1	0	0	0	0	0	0	2	0	0	0	0	0	0	0	0	0	0	0
Trappc9	0	0	0	0	0	0	0	0	1	1	2	0	0	0	0	0	0	0	0	0	0	0
Tecr	0	0	1	1	0	0	0	0	0	0	2	0	0	0	0	0	0	0	0	0	0	0
Stard9	0	0	1	1	0	0	0	0	0	0	2	0	0	0	0	0	0	0	0	0	0	0
Srgap3	0	0	0	0	1	1	0	0	0	0	2	0	0	0	0	0	0	0	0	0	0	0
Spr	0	0	0	0	0	0	0	0	1	1	2	0	0	0	0	0	0	0	0	0	0	0
Sparcl1	0	0	0	0	0	0	0	0	1	1	2	0	0	0	0	0	0	0	0	0	0	0
Spag9	0	0	1	1	0	0	0	0	0	0	2	0	0	0	0	0	0	0	0	0	0	0
Snx17	0	0	0	0	0	0	0	0	1	1	2	0	0	0	0	0	0	0	0	0	0	0
Slc4a9	0	0	1	1	0	0	0	0	0	0	2	0	0	0	0	0	0	0	0	0	0	0
Slc13a5	0	0	0	0	0	0	0	0	1	1	2	0	0	0	0	0	0	0	0	0	0	0
Rb1cc1	0	0	1	1	0	0	0	0	0	0	2	0	0	0	0	0	0	0	0	0	0	0
Psma5	0	0	0	0	0	0	0	0	1	1	2	0	0	0	0	0	0	0	0	0	0	0
Prph2	0	0	0	0	0	0	0	0	1	1	2	0	0	0	0	0	0	0	0	0	0	0
Ppp2r5d	0	0	0	0	0	0	0	0	1	1	2	0	0	0	0	0	0	0	0	0	0	0
Pmm2	0	0	0	0	0	0	0	0	1	1	2	0	0	0	0	0	0	0	0	0	0	0
Plcl2	0	0	0	0	0	0	0	0	1	1	2	0	0	0	0	0	0	0	0	0	0	0
Plcd3	0	0	0	0	0	0	0	0	1	1	2	0	0	0	0	0	0	0	0	0	0	0
Pik3r3	0	0	0	0	0	0	0	0	1	1	2	0	0	0	0	0	0	0	0	0	0	0
Per1	0	0	0	0	0	0	0	0	1	1	2	0	0	0	0	0	0	0	0	0	0	0
Pcmt1	0	0	0	0	0	0	0	0	1	1	2	0	0	0	0	0	0	0	0	0	0	0
Pck2	0	0	0	0	0	0	0	0	1	1	2	0	0	0	0	0	0	0	0	0	0	0
Papln	0	0	0	0	0	0	0	0	1	1	2	0	0	0	0	0	0	0	0	0	0	0
Nup155	0	0	1	1	0	0	0	0	0	0	2	0	0	0	0	0	0	0	0	0	0	0
Nktr	0	0	0	0	0	0	0	0	1	1	2	0	0	0	0	0	0	0	0	0	0	0
Nexn	0	0	1	1	0	0	0	0	0	0	2	0	0	0	0	0	0	0	0	0	0	0
Mars	0	0	0	0	0	0	0	0	1	1	2	0	0	0	0	0	0	0	0	0	0	0
Madd	0	0	0	0	0	0	0	0	1	1	2	0	0	0	0	0	0	0	0	0	0	0
Lrtm1	1	1	0	0	0	0	0	0	0	0	2	0	0	0	0	0	0	0	0	0	0	0
Lmo7	0	0	1	1	0	0	0	0	0	0	2	0	0	0	0	0	0	0	0	0	0	0
Llgl1	0	0	1	1	0	0	0	0	0	0	2	0	0	0	0	0	0	0	0	0	0	0
Lin7b	0	0	0	0	0	0	0	0	1	1	2	0	0	0	0	0	0	0	0	0	0	0
Lif	0	0	0	0	0	0	0	0	1	1	2	0	0	0	0	0	0	0	0	0	0	0
Krt222	0	0	0	0	0	0	0	0	1	1	2	0	0	0	0	0	0	0	0	0	0	0
Kif3b	0	0	0	0	0	0	0	0	1	1	2	0	0	0	0	0	0	0	0	0	0	0
Iscu	0	0	0	0	1	1	0	0	0	0	2	0	0	0	0	0	0	0	0	0	0	0
Irs3	0	0	1	1	0	0	0	0	0	0	2	0	0	0	0	0	0	0	0	0	0	0
Igkv4-78	0	0	0	0	0	0	0	0	1	1	2	0	0	0	0	0	0	0	0	0	0	0
Igkv16-104	0	0	0	0	0	0	0	0	1	1	2	0	0	0	0	0	0	0	0	0	0	0
Igkv14-100	0	0	0	0	0	0	0	0	1	1	2	0	0	0	0	0	0	0	0	0	0	0
Idh2	0	0	0	0	0	0	0	0	1	1	2	0	0	0	0	0	0	0	0	0	0	0
Hspe1	0	0	0	0	1	1	0	0	0	0	2	0	0	0	0	0	0	0	0	0	0	0
Hsd17b4	0	0	0	0	0	0	0	0	1	1	2	0	0	0	0	0	0	0	0	0	0	0
Hook3	0	0	0	0	0	0	0	0	1	1	2	0	0	0	0	0	0	0	0	0	0	0
Hook2	0	0	0	0	0	0	0	0	1	1	2	0	0	0	0	0	0	0	0	0	0	0
Hist1h1d	0	0	0	0	1	1	0	0	0	0	2	0	0	0	0	0	0	0	0	0	0	0
Herc6	0	0	0	0	1	1	0	0	0	0	2	0	0	0	0	0	0	0	0	0	0	0
Hectd3	0	0	0	0	0	0	0	0	1	1	2	0	0	0	0	0	0	0	0	0	0	0
Hbb-bh0	0	0	0	0	0	0	0	0	1	1	2	0	0	0	0	0	0	0	0	0	0	0
Gm6902	0	0	0	0	0	0	0	0	1	1	2	0	0	0	0	0	0	0	0	0	0	0
Gm5414	0	0	0	0	0	0	0	0	1	1	2	0	0	0	0	0	0	0	0	0	0	0
Gm10334	1	1	0	0	0	0	0	0	0	0	2	0	0	0	0	0	0	0	0	0	0	0
Gas8	0	0	0	0	0	0	0	0	1	1	2	0	0	0	0	0	0	0	0	0	0	0
Fuk	0	0	0	0	0	0	0	0	1	1	2	0	0	0	0	0	0	0	0	0	0	0
Fubp3	1	1	0	0	0	0	0	0	0	0	2	0	0	0	0	0	0	0	0	0	0	0
Fsd1l	0	0	0	0	0	0	0	0	1	1	2	0	0	0	0	0	0	0	0	0	0	0
Fkbp1b	0	0	0	0	0	0	0	0	1	1	2	0	0	0	0	0	0	0	0	0	0	0
Fam91a1	0	0	0	0	0	0	0	0	1	1	2	0	0	0	0	0	0	0	0	0	0	0
Erc1	0	0	0	0	0	0	0	0	1	1	2	0	0	0	0	0	0	0	0	0	0	0
Dpp9	0	0	0	0	0	0	0	0	1	1	2	0	0	0	0	0	0	0	0	0	0	0
Dock7	0	0	1	1	0	0	0	0	0	0	2	0	0	0	0	0	0	0	0	0	0	0
Dnah9	0	0	1	1	0	0	0	0	0	0	2	0	0	0	0	0	0	0	0	0	0	0
Dmxl1	0	0	1	1	0	0	0	0	0	0	2	0	0	0	0	0	0	0	0	0	0	0
D10Jhu81e	0	0	0	0	0	0	0	0	1	1	2	0	0	0	0	0	0	0	0	0	0	0
Ctnna1	0	0	0	0	1	1	0	0	0	0	2	0	0	0	0	0	0	0	0	0	0	0
Cryzl1	0	0	0	0	0	0	0	0	1	1	2	0	0	0	0	0	0	0	0	0	0	0
Cpsf2	0	0	1	1	0	0	0	0	0	0	2	0	0	0	0	0	0	0	0	0	0	0
Copa	0	0	0	0	0	0	0	0	1	1	2	0	0	0	0	0	0	0	0	0	0	0
Commd1	0	0	0	0	0	0	0	0	1	1	2	0	0	0	0	0	0	0	0	0	0	0
Chmp4b	0	0	0	0	1	1	0	0	0	0	2	0	0	0	0	0	0	0	0	0	0	0
Cdc42bpb	0	0	0	0	0	0	0	0	1	1	2	0	0	0	0	0	0	0	0	0	0	0
Cdc42bpa	0	0	1	1	0	0	0	0	0	0	2	0	0	0	0	0	0	0	0	0	0	0
Cdc26	0	0	0	0	1	1	0	0	0	0	2	0	0	0	0	0	0	0	0	0	0	0
Casc5	0	0	1	1	0	0	0	0	0	0	2	0	0	0	0	0	0	0	0	0	0	0
C2cd2	0	0	0	0	0	0	0	0	1	1	2	0	0	0	0	0	0	0	0	0	0	0
Bod1	1	1	0	0	0	0	0	0	0	0	2	0	0	0	0	0	0	0	0	0	0	0
Bicd2	0	0	0	0	1	1	0	0	0	0	2	0	0	0	0	0	0	0	0	0	0	0
Arhgap44	0	0	0	0	0	0	0	0	1	1	2	0	0	0	0	0	0	0	0	0	0	0
Arhgap10	0	0	0	0	0	0	0	0	1	1	2	0	0	0	0	0	0	0	0	0	0	0
Appl1	0	0	0	0	0	0	0	0	1	1	2	0	0	0	0	0	0	0	0	0	0	0
Apba1	0	0	0	0	0	0	0	0	1	1	2	0	0	0	0	0	0	0	0	0	0	0
Akap8	0	0	0	0	0	0	0	0	1	1	2	0	0	0	0	0	0	0	0	0	0	0
Akap12	0	0	0	0	0	0	0	0	1	1	2	0	0	0	0	0	0	0	0	0	0	0
Afg3l2	0	0	0	0	0	0	0	0	1	1	2	0	0	0	0	0	0	0	0	0	0	0
Adcy5	0	0	1	1	0	0	0	0	0	0	2	0	0	0	0	0	0	0	0	0	0	0
Acsl6	0	0	0	0	0	0	0	0	1	1	2	0	0	0	0	0	0	0	0	0	0	0
4921506M07Rik	0	0	0	0	0	0	0	0	1	1	2	0	0	0	0	0	0	0	0	0	0	0
Wars	0	0	0	0	0	0	1	1	0	0	2	0	0	0	0	0	0	0	0	0	0	0
Vps26a	0	0	0	0	0	0	1	1	0	0	2	0	0	0	0	0	0	0	0	0	0	0
Uhrf1bp1l	0	0	0	0	0	0	1	1	0	0	2	0	0	0	0	0	0	0	0	0	0	0
Ube2k	0	0	0	0	0	0	1	1	0	0	2	0	0	0	0	0	0	0	0	0	0	0
Tpd52l1	0	0	0	0	0	0	1	1	0	0	2	0	0	0	0	0	0	0	0	0	0	0
Tiam2	0	0	0	0	0	0	1	1	0	0	2	0	0	0	0	0	0	0	0	0	0	0
Tfeb	0	0	0	0	0	0	1	1	0	0	2	0	0	0	0	0	0	0	0	0	0	0
Tatdn2	0	0	0	0	0	0	1	1	0	0	2	0	0	0	0	0	0	0	0	0	0	0
Supt5h	0	0	0	0	0	0	1	1	0	0	2	0	0	0	0	0	0	0	0	0	0	0
Stmn1	0	0	0	0	0	0	1	1	0	0	2	0	0	0	0	0	0	0	0	0	0	0
Snap23	0	0	0	0	0	0	1	1	0	0	2	0	0	0	0	0	0	0	0	0	0	0
Slc25a31	0	0	0	0	0	0	1	1	0	0	2	0	0	0	0	0	0	0	0	0	0	0
Shc1	0	0	0	0	0	0	1	1	0	0	2	0	0	0	0	0	0	0	0	0	0	0
Serpina1e	0	0	0	0	0	0	1	1	0	0	2	0	0	0	0	0	0	0	0	0	0	0
Sec24c	0	0	0	0	0	0	1	1	0	0	2	0	0	0	0	0	0	0	0	0	0	0
Rltpr	0	0	0	0	0	0	1	1	0	0	2	0	0	0	0	0	0	0	0	0	0	0
Ribc1	0	0	0	0	0	0	1	1	0	0	2	0	0	0	0	0	0	0	0	0	0	0
Reln	0	0	0	0	0	0	1	1	0	0	2	0	0	0	0	0	0	0	0	0	0	0
Ptges3	0	0	0	0	0	0	1	1	0	0	2	0	0	0	0	0	0	0	0	0	0	0
Ptgds	0	0	0	0	0	0	1	1	0	0	2	0	0	0	0	0	0	0	0	0	0	0
Ppp6r3	0	0	0	0	0	0	1	1	0	0	2	0	0	0	0	0	0	0	0	0	0	0
Ppp6r1	0	0	0	0	0	0	1	1	0	0	2	0	0	0	0	0	0	0	0	0	0	0
Ppid	0	0	0	0	0	0	1	1	0	0	2	0	0	0	0	0	0	0	0	0	0	0
Plxna4	0	0	0	0	0	0	1	1	0	0	2	0	0	0	0	0	0	0	0	0	0	0
Pcnxl2	0	0	0	0	0	0	1	1	0	0	2	0	0	0	0	0	0	0	0	0	0	0
Olfr1424	0	0	0	0	0	0	1	1	0	0	2	0	0	0	0	0	0	0	0	0	0	0
Nyap1	0	0	0	0	0	0	1	1	0	0	2	0	0	0	0	0	0	0	0	0	0	0
Nlgn2	0	0	0	0	0	0	1	1	0	0	2	0	0	0	0	0	0	0	0	0	0	0
Ndrg4	0	0	0	0	0	0	1	1	0	0	2	0	0	0	0	0	0	0	0	0	0	0
Ncoa2	0	0	0	0	0	0	1	1	0	0	2	0	0	0	0	0	0	0	0	0	0	0
Napa	0	0	0	0	0	0	1	1	0	0	2	0	0	0	0	0	0	0	0	0	0	0
Nagk	0	0	0	0	0	0	1	1	0	0	2	0	0	0	0	0	0	0	0	0	0	0
Myof	0	0	0	0	0	0	1	1	0	0	2	0	0	0	0	0	0	0	0	0	0	0
Mtmr2	0	0	0	0	0	0	1	1	0	0	2	0	0	0	0	0	0	0	0	0	0	0
Map1lc3a	0	0	0	0	0	0	1	1	0	0	2	0	0	0	0	0	0	0	0	0	0	0
Lsm14a	0	0	0	0	0	0	1	1	0	0	2	0	0	0	0	0	0	0	0	0	0	0
Lrrc47	0	0	0	0	0	0	1	1	0	0	2	0	0	0	0	0	0	0	0	0	0	0
Lgalsl	0	0	0	0	0	0	1	1	0	0	2	0	0	0	0	0	0	0	0	0	0	0
Lars	0	0	0	0	0	0	1	1	0	0	2	0	0	0	0	0	0	0	0	0	0	0
Kiaa1107	0	0	0	0	0	0	1	1	0	0	2	0	0	0	0	0	0	0	0	0	0	0
Hsp90b1	0	0	0	0	0	0	1	1	0	0	2	0	0	0	0	0	0	0	0	0	0	0
Hip1r	0	0	0	0	0	0	1	1	0	0	2	0	0	0	0	0	0	0	0	0	0	0
Gmfb	0	0	0	0	0	0	1	1	0	0	2	0	0	0	0	0	0	0	0	0	0	0
Gadd45a	0	0	0	0	0	0	1	1	0	0	2	0	0	0	0	0	0	0	0	0	0	0
Gabarap	0	0	0	0	0	0	1	1	0	0	2	0	0	0	0	0	0	0	0	0	0	0
Fn3k	0	0	0	0	0	0	1	1	0	0	2	0	0	0	0	0	0	0	0	0	0	0
Fhl1	0	0	0	0	0	0	1	1	0	0	2	0	0	0	0	0	0	0	0	0	0	0
Epdr1	0	0	0	0	0	0	1	1	0	0	2	0	0	0	0	0	0	0	0	0	0	0
Epb41	0	0	0	0	0	0	1	1	0	0	2	0	0	0	0	0	0	0	0	0	0	0
Dzank1	0	0	0	0	0	0	1	1	0	0	2	0	0	0	0	0	0	0	0	0	0	0
Dtd1	0	0	0	0	0	0	1	1	0	0	2	0	0	0	0	0	0	0	0	0	0	0
Doc2b	0	0	0	0	0	0	1	1	0	0	2	0	0	0	0	0	0	0	0	0	0	0
Dnajc5	0	0	0	0	0	0	1	1	0	0	2	0	0	0	0	0	0	0	0	0	0	0
Dicer1	0	0	0	0	0	0	1	1	0	0	2	0	0	0	0	0	0	0	0	0	0	0
Cyhr1	0	0	0	0	0	0	1	1	0	0	2	0	0	0	0	0	0	0	0	0	0	0
Cst3	0	0	0	0	0	0	1	1	0	0	2	0	0	0	0	0	0	0	0	0	0	0
Cpe	0	0	0	0	0	0	1	1	0	0	2	0	0	0	0	0	0	0	0	0	0	0
Clk3	0	0	0	0	0	0	1	1	0	0	2	0	0	0	0	0	0	0	0	0	0	0
Chd8	0	0	0	0	0	0	1	1	0	0	2	0	0	0	0	0	0	0	0	0	0	0
Cep97	0	0	0	0	0	0	1	1	0	0	2	0	0	0	0	0	0	0	0	0	0	0
Cdk16	0	0	0	0	0	0	1	1	0	0	2	0	0	0	0	0	0	0	0	0	0	0
Ccdc132	0	0	0	0	0	0	1	1	0	0	2	0	0	0	0	0	0	0	0	0	0	0
Camk1d	0	0	0	0	0	0	1	1	0	0	2	0	0	0	0	0	0	0	0	0	0	0
Bsg	0	0	0	0	0	0	1	1	0	0	2	0	0	0	0	0	0	0	0	0	0	0
Blmh	0	0	0	0	0	0	1	1	0	0	2	0	0	0	0	0	0	0	0	0	0	0
Asb15	0	0	0	0	0	0	1	1	0	0	2	0	0	0	0	0	0	0	0	0	0	0
Apbb1	0	0	0	0	0	0	1	1	0	0	2	0	0	0	0	0	0	0	0	0	0	0
Agbl4	0	0	0	0	0	0	1	1	0	0	2	0	0	0	0	0	0	0	0	0	0	0
Adrbk1	0	0	0	0	0	0	1	1	0	0	2	0	0	0	0	0	0	0	0	0	0	0
Adar	0	0	0	0	0	0	1	1	0	0	2	0	0	0	0	0	0	0	0	0	0	0
Chd3	0	0	0	0	0	0	0	0	1	2	3	0	0	0	0	3	3	1	1	0	0	8
C8g	0	0	0	0	0	0	1	2	0	0	3	0	0	0	0	0	0	2	2	0	0	4
Satb2	0	0	0	0	0	0	1	2	0	0	3	0	0	0	0	1	1	1	1	0	0	4
Lyz1	0	0	0	0	0	0	0	0	1	2	3	0	0	0	0	0	0	0	0	1	3	4
Tada2b	0	0	0	0	0	0	0	0	1	2	3	0	0	0	0	0	0	0	0	1	2	3
Pqbp1	0	0	0	0	0	0	1	2	0	0	3	0	0	0	0	1	2	0	0	0	0	3
Cfap20	0	0	0	0	0	0	0	0	1	2	3	0	0	0	0	0	0	0	0	1	1	2
Traf3ip1	1	2	0	0	0	0	0	0	0	0	3	0	0	0	0	0	0	0	0	0	0	0
ptplad1	0	0	1	2	0	0	0	0	0	0	3	0	0	0	0	0	0	0	0	0	0	0
Arhgef4	0	0	0	0	0	0	1	2	0	0	3	0	0	0	0	0	0	0	0	0	0	0
Bsn	1	1	0	0	0	0	0	0	1	1	4	1	1	0	0	14	15	1	1	0	0	33
Lmna	0	0	0	0	0	0	0	0	2	2	4	0	0	0	0	0	0	0	0	15	18	33
Vdac1	0	0	0	0	0	0	2	2	0	0	4	0	0	2	2	11	12	2	2	0	0	31
Wdr61	0	0	0	0	0	0	0	0	2	2	4	0	0	0	0	2	2	2	2	9	11	28
Spen	0	0	0	0	1	1	0	0	1	1	4	0	0	0	0	3	3	2	2	9	9	28
Dnaja1	0	0	1	1	0	0	1	1	0	0	4	0	0	0	0	4	4	5	5	4	4	26
Nxf1	0	0	0	0	0	0	1	1	1	1	4	0	0	0	0	5	5	3	3	5	5	26
Fam208a	0	0	0	0	0	0	0	0	2	2	4	0	0	0	0	0	0	0	0	13	13	26
Actn2	0	0	0	0	2	2	0	0	0	0	4	0	0	0	0	12	14	0	0	0	0	26
Rbm15	0	0	0	0	0	0	0	0	2	2	4	2	2	0	0	4	4	1	1	4	4	22
Gpc1	0	0	0	0	0	0	0	0	2	2	4	0	0	0	0	8	10	1	2	0	0	21
Pogz	0	0	0	0	0	0	0	0	2	2	4	0	0	0	0	3	3	0	0	7	8	21
Ralyl	1	1	0	0	0	0	0	0	1	1	4	0	0	0	0	2	2	2	2	5	7	20
Ppp2r5e	0	0	0	0	0	0	2	2	0	0	4	0	0	1	1	2	2	2	2	4	4	18
Agrn	0	0	0	0	0	0	0	0	2	2	4	0	0	0	0	3	3	0	0	6	6	18
Mphosph8	0	0	0	0	0	0	0	0	2	2	4	0	0	0	0	0	0	0	0	8	9	17
Ap3m1	0	0	0	0	0	0	2	2	0	0	4	0	0	0	0	3	3	4	4	1	1	16
Psmc3	0	0	0	0	0	0	0	0	2	2	4	0	0	0	0	0	0	2	2	6	6	16
Sf3b6	0	0	2	2	0	0	0	0	0	0	4	0	0	2	2	2	2	1	1	3	3	16
Smarca1	0	0	0	0	0	0	0	0	2	2	4	0	0	0	0	5	5	0	0	3	3	16
Scaf1	0	0	0	0	0	0	0	0	2	2	4	0	0	0	0	2	2	0	0	6	6	16
Prmt8	0	0	0	0	0	0	0	0	2	2	4	0	0	0	0	2	3	0	0	5	6	16
Hdac2	0	0	0	0	0	0	0	0	2	2	4	2	2	3	3	0	0	0	0	3	3	16
Gnai1	0	0	0	0	2	2	0	0	0	0	4	0	0	0	0	8	8	0	0	0	0	16
Elavl4	0	0	0	0	0	0	1	1	1	1	4	1	1	0	0	2	2	2	2	2	2	14
Pip4k2a	0	0	0	0	0	0	1	1	1	1	4	0	0	0	0	1	1	1	1	5	5	14
Sirt2	0	0	2	2	0	0	0	0	0	0	4	0	0	4	4	3	3	0	0	0	0	14
Omg	0	0	0	0	2	2	0	0	0	0	4	0	0	0	0	6	8	0	0	0	0	14
Sipa1l1	0	0	0	0	0	0	2	2	0	0	4	0	0	0	0	7	7	0	0	0	0	14
Rpl37a	0	0	0	0	0	0	0	0	2	2	4	0	0	0	0	1	1	1	1	4	5	13
Gnai2	0	0	0	0	2	2	0	0	0	0	4	0	0	0	0	4	5	1	1	1	1	13
Bag4	0	0	0	0	0	0	2	2	0	0	4	0	0	2	2	2	3	1	1	1	1	13
Clasrp	0	0	0	0	0	0	1	1	1	1	4	0	0	0	0	1	1	1	1	4	4	12
Arhgap39	0	0	0	0	0	0	2	2	0	0	4	0	0	0	0	6	6	0	0	0	0	12
Actr1a	0	0	0	0	0	0	2	2	0	0	4	0	0	0	0	2	3	2	2	1	1	11
Hdgfrp2	0	0	0	0	2	2	0	0	0	0	4	0	0	0	0	4	5	1	1	0	0	11
Upf1	0	0	0	0	0	0	0	0	2	2	4	0	0	0	0	4	5	0	0	1	1	11
Fam213a	0	0	0	0	0	0	1	1	1	1	4	0	0	0	0	1	1	2	2	2	2	10
Atp6ap1	0	0	0	0	0	0	1	1	1	1	4	0	0	0	0	1	1	2	2	2	2	10
Rgs7	0	0	0	0	0	0	2	2	0	0	4	0	0	0	0	1	1	2	2	2	2	10
Trim21	0	0	0	0	0	0	0	0	2	2	4	0	0	0	0	0	0	1	1	4	4	10
Anks1b	0	0	0	0	1	1	0	0	1	1	4	0	0	0	0	2	2	1	1	2	2	10
Stk3	0	0	1	1	0	0	1	1	0	0	4	0	0	2	2	1	1	1	1	1	1	10
Dync1li2	0	0	0	0	0	0	1	1	1	1	4	0	0	0	0	0	0	1	1	4	4	10
Slc8a2	0	0	2	2	0	0	0	0	0	0	4	0	0	1	1	4	4	0	0	0	0	10
Polr2h	0	0	0	0	0	0	0	0	2	2	4	0	0	0	0	0	0	0	0	4	6	10
Gpatch8	0	0	0	0	0	0	0	0	2	2	4	0	0	0	0	0	0	0	0	5	5	10
Farsa	0	0	0	0	0	0	0	0	2	2	4	0	0	0	0	0	0	0	0	5	5	10
Dlg4	0	0	0	0	0	0	0	0	2	2	4	0	0	1	1	2	2	0	0	2	2	10
Elavl3	1	1	0	0	0	0	1	1	0	0	4	1	1	0	0	3	3	0	0	1	1	10
Pgm2l1	0	0	0	0	0	0	2	2	0	0	4	0	0	0	0	0	0	3	3	1	2	9
Nop58	0	0	0	0	0	0	0	0	2	2	4	0	0	0	0	0	0	0	0	4	5	9
Fam49a	0	0	0	0	0	0	2	2	0	0	4	0	0	0	0	0	0	4	4	0	0	8
Psd3	0	0	0	0	0	0	2	2	0	0	4	1	1	1	1	0	0	2	2	0	0	8
Nfia	1	1	1	1	0	0	0	0	0	0	4	1	1	1	1	1	1	1	1	0	0	8
Caprin1	1	1	0	0	0	0	0	0	1	1	4	2	2	0	0	1	1	1	1	0	0	8
Dgki	0	0	0	0	0	0	1	1	1	1	4	0	0	0	0	3	3	1	1	0	0	8
Agap1	0	0	0	0	0	0	1	1	1	1	4	0	0	1	1	2	2	1	1	0	0	8
Pip5k1a	0	0	0	0	0	0	2	2	0	0	4	0	0	2	2	1	1	1	1	0	0	8
Slc25a22	0	0	2	2	0	0	0	0	0	0	4	0	0	2	2	2	2	0	0	0	0	8
Psmd12	0	0	0	0	0	0	0	0	2	2	4	0	0	0	0	0	0	0	0	4	4	8
Adsl	0	0	0	0	0	0	0	0	2	2	4	0	0	0	0	0	0	0	0	4	4	8
Ctnnb1	0	0	0	0	1	1	1	1	0	0	4	0	0	1	1	3	3	0	0	0	0	8
Cpne7	0	0	1	1	0	0	1	1	0	0	4	0	0	0	0	4	4	0	0	0	0	8
Atxn2l	0	0	0	0	0	0	0	0	2	2	4	0	0	0	0	1	1	2	3	0	0	7
Prpsap2	0	0	0	0	0	0	0	0	2	2	4	0	0	0	0	0	0	1	1	2	3	7
Mal2	0	0	0	0	0	0	1	1	1	1	4	0	0	0	0	1	2	1	1	1	1	7
Myadm	0	0	0	0	1	1	1	1	0	0	4	0	0	0	0	3	4	0	0	0	0	7
Ipo7	0	0	0	0	0	0	2	2	0	0	4	0	0	0	0	0	0	3	3	0	0	6
Csde1	0	0	0	0	0	0	1	1	1	1	4	0	0	0	0	0	0	2	2	1	1	6
Paics	0	0	0	0	0	0	0	0	2	2	4	0	0	0	0	0	0	1	1	2	2	6
Alg2	0	0	2	2	0	0	0	0	0	0	4	0	0	1	1	1	1	1	1	0	0	6
Usp12	0	0	0	0	0	0	1	1	1	1	4	0	0	0	0	2	2	1	1	0	0	6
Glrx3	0	0	0	0	0	0	1	1	1	1	4	0	0	0	0	0	0	1	1	2	2	6
Ehd1	0	0	0	0	0	0	1	1	1	1	4	0	0	0	0	1	1	1	1	1	1	6
2210010C04Rik	0	0	1	1	0	0	1	1	0	0	4	0	0	1	1	1	1	1	1	0	0	6
Trim66	0	0	0	0	0	0	0	0	2	2	4	0	0	0	0	1	1	0	0	2	2	6
Timm50	0	0	2	2	0	0	0	0	0	0	4	0	0	1	1	2	2	0	0	0	0	6
Sdc3	0	0	0	0	0	0	0	0	2	2	4	0	0	0	0	0	0	0	0	3	3	6
Cct6b	0	0	0	0	0	0	0	0	2	2	4	0	0	0	0	0	0	0	0	3	3	6
Wasf3	0	0	0	0	0	0	1	1	1	1	4	0	0	0	0	1	1	0	0	2	2	6
Ppm1e	0	0	1	1	0	0	1	1	0	0	4	0	0	0	0	0	0	0	0	3	3	6
Dnajb11	0	0	1	1	0	0	1	1	0	0	4	0	0	1	1	1	1	0	0	1	1	6
Atp6v1g1	0	0	0	0	0	0	1	1	1	1	4	0	0	0	0	2	2	0	0	1	1	6
Anxa6	0	0	0	0	0	0	2	2	0	0	4	0	0	0	0	3	3	0	0	0	0	6
Cdc42	0	0	0	0	0	0	1	1	1	1	4	0	0	0	0	0	0	1	1	1	2	5
Rps29	0	0	0	0	1	1	0	0	1	1	4	0	0	0	0	1	2	0	0	1	1	5
Nudt16	0	0	0	0	0	0	0	0	2	2	4	0	0	0	0	0	0	0	0	2	3	5
Mapk8	0	0	0	0	0	0	0	0	2	2	4	0	0	0	0	0	0	2	2	0	0	4
Atox1	0	0	0	0	0	0	2	2	0	0	4	0	0	0	0	0	0	2	2	0	0	4
Aplp1	0	0	0	0	0	0	2	2	0	0	4	0	0	0	0	0	0	2	2	0	0	4
Ppp1r10	1	1	1	1	0	0	0	0	0	0	4	0	0	1	1	0	0	1	1	0	0	4
Nufip2	0	0	0	0	1	1	0	0	1	1	4	0	0	0	0	1	1	1	1	0	0	4
Dlg2	0	0	0	0	0	0	0	0	2	2	4	0	0	0	0	1	1	1	1	0	0	4
Ube2d2b	0	0	0	0	0	0	1	1	1	1	4	0	0	0	0	0	0	1	1	1	1	4
Trim9	0	0	0	0	0	0	1	1	1	1	4	0	0	0	0	0	0	1	1	1	1	4
Strn4	0	0	0	0	0	0	1	1	1	1	4	0	0	0	0	0	0	1	1	1	1	4
Sncb	1	1	0	0	0	0	1	1	0	0	4	1	1	0	0	0	0	1	1	0	0	4
Sh3bgrl	1	1	0	0	0	0	1	1	0	0	4	0	0	0	0	0	0	1	1	1	1	4
Satb1	0	0	0	0	0	0	1	1	1	1	4	0	0	0	0	1	1	1	1	0	0	4
Icam5	0	0	1	1	0	0	1	1	0	0	4	0	0	1	1	0	0	1	1	0	0	4
Gng2	0	0	0	0	0	0	1	1	1	1	4	0	0	0	0	1	1	1	1	0	0	4
Arl3	0	0	0	0	0	0	1	1	1	1	4	0	0	0	0	0	0	1	1	1	1	4
Htra2	0	0	0	0	0	0	2	2	0	0	4	0	0	0	0	1	1	1	1	0	0	4
Rap1a	0	0	1	1	1	1	0	0	0	0	4	0	0	0	0	2	2	0	0	0	0	4
Psma8	0	0	0	0	0	0	0	0	2	2	4	0	0	0	0	0	0	0	0	2	2	4
Nhp2l1	0	0	0	0	1	1	0	0	1	1	4	0	0	0	0	1	1	0	0	1	1	4
Nat10	0	0	0	0	0	0	0	0	2	2	4	0	0	0	0	0	0	0	0	2	2	4
Mycbp2	0	0	2	2	0	0	0	0	0	0	4	0	0	0	0	2	2	0	0	0	0	4
Mtmr9	0	0	0	0	0	0	0	0	2	2	4	0	0	0	0	0	0	0	0	2	2	4
Igkv4-57	1	1	0	0	0	0	0	0	1	1	4	1	1	0	0	0	0	0	0	1	1	4
Homer2	0	0	1	1	1	1	0	0	0	0	4	0	0	0	0	1	1	0	0	1	1	4
Gpc5	0	0	0	0	0	0	0	0	2	2	4	0	0	0	0	1	1	0	0	1	1	4
Elmod1	1	1	0	0	0	0	0	0	1	1	4	1	1	0	0	0	0	0	0	1	1	4
Cryab	0	0	1	1	0	0	0	0	1	1	4	0	0	2	2	0	0	0	0	0	0	4
Asns	0	0	0	0	0	0	0	0	2	2	4	0	0	0	0	0	0	0	0	2	2	4
Wdr26	0	0	1	1	0	0	1	1	0	0	4	0	0	1	1	0	0	0	0	1	1	4
Mat2b	0	0	0	0	0	0	1	1	1	1	4	0	0	0	0	0	0	0	0	2	2	4
Atp6ap2	0	0	0	0	0	0	1	1	1	1	4	0	0	0	0	1	1	0	0	1	1	4
Vps37c	0	0	0	0	0	0	2	2	0	0	4	0	0	0	0	2	2	0	0	0	0	4
Sod1	0	0	0	0	0	0	2	2	0	0	4	2	2	0	0	0	0	0	0	0	0	4
Sumo2	0	0	0	0	1	1	0	0	1	1	4	0	0	0	0	0	0	0	0	1	2	3
Vps29	0	0	0	0	0	0	1	1	1	1	4	0	0	0	0	0	0	0	0	1	2	3
Srpk2	0	0	0	0	0	0	0	0	2	2	4	0	0	0	0	0	0	1	1	0	0	2
Kif21a	0	0	0	0	0	0	0	0	2	2	4	0	0	0	0	0	0	1	1	0	0	2
Uba1y	0	0	0	0	0	0	2	2	0	0	4	0	0	0	0	0	0	1	1	0	0	2
Sestd1	0	0	0	0	0	0	2	2	0	0	4	0	0	0	0	0	0	1	1	0	0	2
Pitpnc1	0	0	0	0	0	0	2	2	0	0	4	0	0	0	0	0	0	1	1	0	0	2
Fbxl16	0	0	0	0	0	0	2	2	0	0	4	0	0	0	0	0	0	1	1	0	0	2
Eif5	0	0	0	0	0	0	2	2	0	0	4	0	0	0	0	0	0	1	1	0	0	2
Doc2a	0	0	0	0	0	0	2	2	0	0	4	0	0	0	0	0	0	1	1	0	0	2
Vgf	0	0	0	0	2	2	0	0	0	0	4	0	0	0	0	1	1	0	0	0	0	2
Tnnc2	1	1	1	1	0	0	0	0	0	0	4	0	0	1	1	0	0	0	0	0	0	2
Srp9	1	1	1	1	0	0	0	0	0	0	4	1	1	0	0	0	0	0	0	0	0	2
Slitrk5	0	0	2	2	0	0	0	0	0	0	4	0	0	1	1	0	0	0	0	0	0	2
Pdha1	0	0	2	2	0	0	0	0	0	0	4	0	0	1	1	0	0	0	0	0	0	2
Ighv14-3	1	1	0	0	0	0	0	0	1	1	4	1	1	0	0	0	0	0	0	0	0	2
Fabp7	0	0	0	0	0	0	0	0	2	2	4	0	0	0	0	0	0	0	0	1	1	2
Ckm	0	0	1	1	0	0	0	0	1	1	4	0	0	1	1	0	0	0	0	0	0	2
Bud13	0	0	0	0	0	0	0	0	2	2	4	0	0	0	0	1	1	0	0	0	0	2
Arl6ip4	1	1	1	1	0	0	0	0	0	0	4	1	1	0	0	0	0	0	0	0	0	2
Tceal5	1	1	0	0	0	0	1	1	0	0	4	0	0	0	0	1	1	0	0	0	0	2
Srgap1	0	0	0	0	0	0	1	1	1	1	4	0	0	0	0	0	0	0	0	1	1	2
Rap1gap2	0	0	0	0	0	0	1	1	1	1	4	0	0	0	0	0	0	0	0	1	1	2
Ndrg1	0	0	1	1	0	0	1	1	0	0	4	0	0	1	1	0	0	0	0	0	0	2
Arpc5	0	0	0	0	0	0	1	1	1	1	4	0	0	0	0	1	1	0	0	0	0	2
Trio	0	0	0	0	0	0	2	2	0	0	4	0	0	0	0	0	0	0	0	1	1	2
Sqstm1	0	0	0	0	0	0	2	2	0	0	4	0	0	0	0	1	1	0	0	0	0	2
Vps51	0	0	0	0	0	0	0	0	2	2	4	0	0	0	0	0	0	0	0	0	0	0
Utp14a	0	0	0	0	0	0	0	0	2	2	4	0	0	0	0	0	0	0	0	0	0	0
Usp31	0	0	2	2	0	0	0	0	0	0	4	0	0	0	0	0	0	0	0	0	0	0
Srgap2	0	0	0	0	0	0	0	0	2	2	4	0	0	0	0	0	0	0	0	0	0	0
Rpl22l1	0	0	0	0	0	0	0	0	2	2	4	0	0	0	0	0	0	0	0	0	0	0
Rnf20	0	0	0	0	0	0	0	0	2	2	4	0	0	0	0	0	0	0	0	0	0	0
Psmd6	0	0	0	0	0	0	0	0	2	2	4	0	0	0	0	0	0	0	0	0	0	0
Ppp1r21	0	0	0	0	0	0	0	0	2	2	4	0	0	0	0	0	0	0	0	0	0	0
Nlrc3	0	0	2	2	0	0	0	0	0	0	4	0	0	0	0	0	0	0	0	0	0	0
Nav1	0	0	0	0	2	2	0	0	0	0	4	0	0	0	0	0	0	0	0	0	0	0
Myom2	0	0	2	2	0	0	0	0	0	0	4	0	0	0	0	0	0	0	0	0	0	0
Myh6	0	0	2	2	0	0	0	0	0	0	4	0	0	0	0	0	0	0	0	0	0	0
Mug1	2	2	0	0	0	0	0	0	0	0	4	0	0	0	0	0	0	0	0	0	0	0
Mtap	0	0	0	0	0	0	0	0	2	2	4	0	0	0	0	0	0	0	0	0	0	0
Lypla2	0	0	0	0	0	0	0	0	2	2	4	0	0	0	0	0	0	0	0	0	0	0
Kndc1	0	0	2	2	0	0	0	0	0	0	4	0	0	0	0	0	0	0	0	0	0	0
Kcnab1	0	0	2	2	0	0	0	0	0	0	4	0	0	0	0	0	0	0	0	0	0	0
Igkv9-124	0	0	0	0	0	0	0	0	2	2	4	0	0	0	0	0	0	0	0	0	0	0
Igkv1-135	1	1	0	0	0	0	0	0	1	1	4	0	0	0	0	0	0	0	0	0	0	0
Gm5571	0	0	0	0	0	0	0	0	2	2	4	0	0	0	0	0	0	0	0	0	0	0
Gm4846	0	0	0	0	0	0	0	0	2	2	4	0	0	0	0	0	0	0	0	0	0	0
Exoc4	0	0	0	0	0	0	0	0	2	2	4	0	0	0	0	0	0	0	0	0	0	0
Dhx30	0	0	0	0	0	0	0	0	2	2	4	0	0	0	0	0	0	0	0	0	0	0
Copb2	0	0	0	0	0	0	0	0	2	2	4	0	0	0	0	0	0	0	0	0	0	0
Cfap44	0	0	0	0	0	0	0	0	2	2	4	0	0	0	0	0	0	0	0	0	0	0
Aars	0	0	0	0	0	0	0	0	2	2	4	0	0	0	0	0	0	0	0	0	0	0
Tceb1	0	0	0	0	0	0	1	1	1	1	4	0	0	0	0	0	0	0	0	0	0	0
Camk2n1	0	0	0	0	1	1	1	1	0	0	4	0	0	0	0	0	0	0	0	0	0	0
C8a	1	1	0	0	0	0	1	1	0	0	4	0	0	0	0	0	0	0	0	0	0	0
Nos1	0	0	0	0	0	0	2	2	0	0	4	0	0	0	0	0	0	0	0	0	0	0
Map2k4	0	0	0	0	0	0	2	2	0	0	4	0	0	0	0	0	0	0	0	0	0	0
Ivns1abp	0	0	0	0	0	0	2	2	0	0	4	0	0	0	0	0	0	0	0	0	0	0
Impact	0	0	0	0	0	0	2	2	0	0	4	0	0	0	0	0	0	0	0	0	0	0
Dazap1	0	0	0	0	0	0	2	2	0	0	4	0	0	0	0	0	0	0	0	0	0	0
Ca2	0	0	0	0	0	0	2	2	0	0	4	0	0	0	0	0	0	0	0	0	0	0
Ahcyl2	0	0	0	0	0	0	2	2	0	0	4	0	0	0	0	0	0	0	0	0	0	0
Tlr9	0	0	0	0	0	0	1	3	0	0	4	0	0	0	0	0	0	0	0	0	0	0
9530053A07Rik	0	0	0	0	0	0	1	3	0	0	4	0	0	0	0	0	0	0	0	0	0	0
Cntnap1	0	0	0	0	2	3	0	0	0	0	5	0	0	0	0	21	27	0	0	0	0	48
Vcan	0	0	0	0	1	2	0	0	1	1	5	0	0	0	0	10	16	0	0	0	0	26
Celf2	1	1	0	0	0	0	1	2	0	0	5	2	2	0	0	3	3	1	1	2	2	16
Rplp1	0	0	0	0	0	0	1	2	1	1	5	0	0	0	0	1	2	1	2	1	7	14
Gng12	0	0	0	0	2	3	0	0	0	0	5	0	0	0	0	4	6	0	0	0	0	10
Psmb6	0	0	0	0	0	0	1	2	1	1	5	0	0	0	0	1	2	0	0	2	2	7
1700029P11Rik	0	0	0	0	0	0	1	4	0	0	5	0	0	0	0	1	5	0	0	0	0	6
Pip4k2b	0	0	0	0	0	0	2	3	0	0	5	0	0	0	0	0	0	0	0	2	3	5
Nt5c2	0	0	0	0	0	0	0	0	2	3	5	0	0	0	0	0	0	1	1	1	1	4
Vamp1	0	0	0	0	0	0	1	1	1	2	5	1	1	0	0	0	0	0	0	1	1	4
Mybpc2	1	1	1	2	0	0	0	0	0	0	5	1	1	0	0	0	0	0	0	0	0	2
Dlgap3	0	0	0	0	0	0	1	2	1	1	5	0	0	0	0	1	1	0	0	0	0	2
Eri3	0	0	0	0	0	0	0	0	2	3	5	0	0	0	0	0	0	0	0	0	0	0
Anxa7	0	0	0	0	0	0	2	3	0	0	5	0	0	0	0	0	0	0	0	0	0	0
Zfp235	0	0	0	0	0	0	1	4	0	0	5	0	0	0	0	0	0	0	0	0	0	0
Smu1	0	0	0	0	1	1	2	2	0	0	6	0	0	0	0	9	9	2	3	6	7	36
Bcl11b	0	0	3	3	0	0	0	0	0	0	6	2	2	5	5	7	7	1	1	1	1	32
Snrpd3	0	0	0	0	0	0	0	0	3	3	6	3	3	2	2	3	4	3	3	3	3	29
Tcf20	0	0	0	0	0	0	0	0	3	3	6	0	0	0	0	8	8	1	1	5	6	29
Tnc	3	3	0	0	0	0	0	0	0	0	6	3	3	0	0	10	11	0	0	0	0	27
Gnaz	0	0	0	0	3	3	0	0	0	0	6	0	0	0	0	9	11	0	0	1	1	22
Crym	0	0	0	0	0	0	0	0	3	3	6	2	2	0	0	0	0	0	0	9	9	22
Znf512	2	2	0	0	1	1	0	0	0	0	6	4	5	2	2	4	4	0	0	0	0	21
Smarca2	0	0	0	0	0	0	1	1	2	2	6	0	0	1	1	0	0	5	5	4	4	20
Prpf38a	1	1	0	0	0	0	0	0	2	2	6	0	0	0	0	2	2	1	2	5	8	20
Pde1a	0	0	0	0	0	0	0	0	3	3	6	0	0	0	0	0	0	2	2	7	7	18
Thoc2	0	0	0	0	0	0	0	0	3	3	6	0	0	0	0	1	1	1	1	7	7	18
Hspd1	0	0	0	0	2	2	0	0	1	1	6	0	0	0	0	7	7	0	0	2	2	18
Snph	0	0	1	1	0	0	2	2	0	0	6	0	0	5	5	4	4	0	0	0	0	18
Vapa	0	0	1	1	1	1	1	1	0	0	6	0	0	1	1	5	6	2	2	0	0	17
Pde2a	0	0	0	0	1	1	0	0	2	2	6	0	0	0	0	6	6	2	2	0	0	16
Mat2a	0	0	0	0	0	0	1	1	2	2	6	0	0	0	0	2	2	2	2	4	4	16
Sf3b4	0	0	2	2	0	0	1	1	0	0	6	0	0	1	1	3	3	1	1	3	3	16
Rims1	0	0	3	3	0	0	0	0	0	0	6	0	0	4	4	4	4	0	0	0	0	16
Mmtag2	1	1	2	2	0	0	0	0	0	0	6	2	2	3	3	2	2	0	0	1	1	16
Kctd12	0	0	1	1	0	0	0	0	2	2	6	0	0	2	2	4	4	0	0	2	2	16
Nap1l1	0	0	0	0	0	0	2	2	1	1	6	0	0	0	0	0	0	3	3	4	4	14
Got2	0	0	0	0	1	1	1	1	1	1	6	0	0	0	0	3	3	2	2	2	2	14
Rps23	0	0	0	0	0	0	0	0	3	3	6	0	0	0	0	3	3	1	1	3	3	14
Luc7l3	0	0	1	1	0	0	1	1	1	1	6	0	0	2	2	2	2	1	1	2	2	14
Mdh2	0	0	0	0	0	0	2	2	1	1	6	0	0	0	0	2	2	1	1	4	4	14
Ryr2	0	0	3	3	0	0	0	0	0	0	6	0	0	4	4	3	3	0	0	0	0	14
Rab14	0	0	0	0	0	0	0	0	3	3	6	0	0	2	2	3	3	0	0	2	2	14
Mdh1	0	0	0	0	0	0	0	0	3	3	6	2	2	0	0	0	0	0	0	5	5	14
Bub3	0	0	1	1	0	0	1	1	1	1	6	2	2	1	1	1	1	0	0	3	3	14
Csnk1e	0	0	0	0	0	0	3	3	0	0	6	2	2	2	2	3	3	0	0	0	0	14
Pdia3	0	0	0	0	0	0	2	2	1	1	6	0	0	0	0	0	0	2	2	4	5	13
Sdc4	0	0	0	0	0	0	0	0	3	3	6	0	0	0	0	2	2	0	0	4	5	13
Ciz1	0	0	0	0	0	0	0	0	3	3	6	0	0	0	0	0	0	0	0	6	7	13
Tsg101	0	0	0	0	0	0	2	2	1	1	6	0	0	0	0	2	2	2	2	2	2	12
Rpl35	0	0	0	0	0	0	0	0	3	3	6	0	0	0	0	0	0	1	1	5	5	12
Psmc1	0	0	0	0	0	0	0	0	3	3	6	0	0	0	0	1	1	1	1	4	4	12
Ndufa4	0	0	3	3	0	0	0	0	0	0	6	0	0	3	3	2	2	1	1	0	0	12
Clta	0	0	0	0	0	0	0	0	3	3	6	0	0	2	2	0	0	1	1	3	3	12
Cltb	0	0	0	0	0	0	1	1	2	2	6	0	0	0	0	1	1	1	1	4	4	12
Ctnnd2	0	0	0	0	1	1	2	2	0	0	6	0	0	2	2	2	2	1	1	1	1	12
Tmpo	0	0	3	3	0	0	0	0	0	0	6	0	0	6	6	0	0	0	0	0	0	12
Srrt	1	1	0	0	0	0	0	0	2	2	6	1	1	1	1	4	4	0	0	0	0	12
Pwp1	0	0	0	0	0	0	0	0	3	3	6	0	0	0	0	0	0	0	0	6	6	12
Hdlbp	2	2	0	0	0	0	0	0	1	1	6	2	2	0	0	4	4	0	0	0	0	12
Snrpc	0	0	2	2	0	0	1	1	0	0	6	2	2	3	3	0	0	0	0	1	1	12
Rpl34	0	0	0	0	1	1	0	0	2	2	6	0	0	0	0	2	2	0	0	3	4	11
Eif6	0	0	0	0	0	0	0	0	3	3	6	0	0	0	0	0	0	0	0	4	7	11
Ncbp1	0	0	0	0	0	0	0	0	3	3	6	0	0	0	0	1	1	3	3	1	1	10
Rogdi	0	0	0	0	0	0	1	1	2	2	6	0	0	0	0	0	0	2	2	3	3	10
Nptn	0	0	1	1	0	0	1	1	1	1	6	0	0	1	1	1	1	2	2	1	1	10
Kalrn	0	0	0	0	0	0	2	2	1	1	6	0	0	0	0	3	3	2	2	0	0	10
Rab2a	0	0	0	0	0	0	3	3	0	0	6	0	0	0	0	2	2	2	2	1	1	10
Rgs6	0	0	0	0	0	0	1	1	2	2	6	0	0	0	0	1	1	1	1	3	3	10
Pgam1	0	0	0	0	0	0	0	0	3	3	6	0	0	0	0	0	0	0	0	5	5	10
Pdxk	0	0	0	0	0	0	0	0	3	3	6	0	0	0	0	0	0	0	0	5	5	10
Luc7l	1	1	1	1	0	0	0	0	1	1	6	1	1	1	1	0	0	0	0	3	3	10
Slc3a2	0	0	2	2	0	0	1	1	0	0	6	0	0	2	2	3	3	0	0	0	0	10
Idh3a	0	0	0	0	0	0	1	1	2	2	6	0	0	0	0	4	4	0	0	1	1	10
Ablim2	0	0	2	2	0	0	1	1	0	0	6	0	0	2	2	3	3	0	0	0	0	10
Baiap2	0	0	0	0	0	0	2	2	1	1	6	0	0	0	0	4	4	0	0	1	1	10
Hnrnpab	1	1	1	1	0	0	1	1	0	0	6	2	3	1	1	1	1	0	0	0	0	9
Ola1	0	0	0	0	0	0	2	2	1	1	6	0	0	0	0	0	0	2	2	2	2	8
Tab3	0	0	0	0	0	0	3	3	0	0	6	0	0	0	0	2	2	2	2	0	0	8
Fsd1	0	0	0	0	0	0	0	0	3	3	6	0	0	0	0	1	1	1	1	2	2	8
Cpne2	0	0	1	1	0	0	1	1	1	1	6	0	0	1	1	1	1	1	1	1	1	8
Pdia6	0	0	0	0	0	0	2	2	1	1	6	0	0	0	0	1	1	1	1	2	2	8
Eno2	0	0	0	0	0	0	2	2	1	1	6	0	0	0	0	0	0	1	1	3	3	8
Zcchc17	0	0	3	3	0	0	0	0	0	0	6	0	0	4	4	0	0	0	0	0	0	8
Wdr43	0	0	0	0	0	0	0	0	3	3	6	0	0	0	0	0	0	0	0	4	4	8
Prpf6	1	1	1	1	0	0	0	0	1	1	6	2	2	0	0	0	0	0	0	2	2	8
Lppr4	0	0	0	0	3	3	0	0	0	0	6	0	0	0	0	4	4	0	0	0	0	8
Fau	0	0	0	0	1	1	0	0	2	2	6	0	0	0	0	1	1	0	0	3	3	8
Cul4b	0	0	0	0	0	0	0	0	3	3	6	0	0	0	0	0	0	0	0	3	5	8
Klc1	0	0	0	0	0	0	2	2	1	1	6	0	0	0	0	0	0	1	1	2	3	7
Park7	0	0	0	0	0	0	0	0	3	3	6	0	0	0	0	0	0	0	0	3	4	7
Dnaja3	0	0	3	3	0	0	0	0	0	0	6	0	0	2	3	1	1	0	0	0	0	7
Col1a2	1	1	1	1	0	0	0	0	1	1	6	1	2	2	2	0	0	0	0	0	0	7
Rnmt	0	0	0	0	0	0	3	3	0	0	6	0	0	0	0	0	0	3	3	0	0	6
Prkce	0	0	0	0	0	0	3	3	0	0	6	0	0	0	0	0	0	3	3	0	0	6
Snx1	0	0	0	0	0	0	2	2	1	1	6	0	0	0	0	0	0	2	2	1	1	6
Fam49b	0	0	0	0	0	0	2	2	1	1	6	0	0	0	0	0	0	2	2	1	1	6
Stip1	0	0	0	0	0	0	3	3	0	0	6	0	0	0	0	0	0	2	2	1	1	6
Ppp5c	0	0	0	0	0	0	3	3	0	0	6	0	0	0	0	1	1	2	2	0	0	6
Necap1	0	0	0	0	0	0	3	3	0	0	6	0	0	0	0	1	1	2	2	0	0	6
Tollip	0	0	0	0	0	0	2	2	1	1	6	0	0	0	0	1	1	1	1	1	1	6
Ran	0	0	0	0	0	0	2	2	1	1	6	0	0	0	0	1	1	1	1	1	1	6
Acyp2	0	0	0	0	0	0	2	2	1	1	6	1	1	0	0	0	0	1	1	1	1	6
Numbl	0	0	0	0	0	0	3	3	0	0	6	0	0	0	0	2	2	1	1	0	0	6
Ttr	2	2	0	0	0	0	0	0	1	1	6	3	3	0	0	0	0	0	0	0	0	6
Tbl3	0	0	0	0	0	0	0	0	3	3	6	0	0	0	0	0	0	0	0	3	3	6
Sec23a	0	0	0	0	0	0	0	0	3	3	6	0	0	0	0	0	0	0	0	3	3	6
Sarnp	0	0	0	0	3	3	0	0	0	0	6	0	0	0	0	3	3	0	0	0	0	6
Psph	0	0	0	0	0	0	0	0	3	3	6	0	0	0	0	0	0	0	0	3	3	6
Psmc5	0	0	0	0	0	0	0	0	3	3	6	0	0	0	0	0	0	0	0	3	3	6
Nme1	0	0	0	0	0	0	0	0	3	3	6	0	0	0	0	0	0	0	0	3	3	6
Capns1	0	0	0	0	0	0	0	0	3	3	6	0	0	0	0	0	0	0	0	3	3	6
Gad2	0	0	0	0	0	0	2	2	1	1	6	0	0	0	0	0	0	0	0	3	3	6
Dusp3	0	0	0	0	0	0	1	1	2	2	6	0	0	0	0	0	0	1	1	1	2	5
Map6d1	0	0	2	2	0	0	1	1	0	0	6	0	0	1	1	1	2	0	0	0	0	5
Nars	0	0	0	0	0	0	2	2	1	1	6	0	0	0	0	0	0	2	2	0	0	4
D8Ertd82e	0	0	0	0	0	0	2	2	1	1	6	0	0	0	0	0	0	2	2	0	0	4
Ppme1	0	0	0	0	0	0	3	3	0	0	6	0	0	0	0	0	0	2	2	0	0	4
Gad1	0	0	0	0	0	0	3	3	0	0	6	0	0	0	0	0	0	2	2	0	0	4
Hkdc1	1	1	0	0	0	0	1	1	1	1	6	0	0	1	1	0	0	1	1	0	0	4
Trim32	0	0	0	0	0	0	2	2	1	1	6	0	0	0	0	0	0	1	1	1	1	4
C2cd5	0	0	1	1	0	0	2	2	0	0	6	0	0	0	0	1	1	1	1	0	0	4
Trappc3	0	0	0	0	0	0	0	0	3	3	6	0	0	0	0	0	0	0	0	2	2	4
Serpina3k	3	3	0	0	0	0	0	0	0	0	6	2	2	0	0	0	0	0	0	0	0	4
Rab3gap2	0	0	0	0	0	0	0	0	3	3	6	0	0	0	0	0	0	0	0	2	2	4
Gprin3	0	0	0	0	3	3	0	0	0	0	6	0	0	0	0	2	2	0	0	0	0	4
Des	1	1	2	2	0	0	0	0	0	0	6	0	0	2	2	0	0	0	0	0	0	4
Fgg	0	0	0	0	0	0	3	3	0	0	6	0	0	2	2	0	0	0	0	0	0	4
Dapk3	2	2	1	1	0	0	0	0	0	0	6	0	0	0	0	0	0	1	1	0	0	2
Vps18	0	0	0	0	0	0	1	1	2	2	6	0	0	0	0	0	0	1	1	0	0	2
Osbpl1a	0	0	0	0	0	0	1	1	2	2	6	0	0	0	0	0	0	1	1	0	0	2
Mapk10	0	0	0	0	0	0	2	2	1	1	6	0	0	0	0	0	0	1	1	0	0	2
Sgip1	0	0	0	0	0	0	3	3	0	0	6	0	0	0	0	0	0	1	1	0	0	2
Ppp6r2	0	0	0	0	0	0	3	3	0	0	6	0	0	0	0	0	0	1	1	0	0	2
Myh8	0	0	1	1	0	0	0	0	2	2	6	0	0	1	1	0	0	0	0	0	0	2
Igkv8-27	0	0	0	0	0	0	0	0	3	3	6	0	0	0	0	0	0	0	0	1	1	2
Igkv5-39	1	1	0	0	0	0	0	0	2	2	6	1	1	0	0	0	0	0	0	0	0	2
Cs	0	0	0	0	0	0	1	1	2	2	6	0	0	0	0	1	1	0	0	0	0	2
Ap3s2	0	0	0	0	0	0	1	1	2	2	6	0	0	0	0	0	0	0	0	1	1	2
Ap3s1	0	0	0	0	0	0	1	1	2	2	6	0	0	0	0	1	1	0	0	0	0	2
Ankrd63	0	0	2	2	0	0	1	1	0	0	6	0	0	1	1	0	0	0	0	0	0	2
Eif2s1	0	0	0	0	0	0	2	2	1	1	6	0	0	0	0	0	0	0	0	1	1	2
Abr	0	0	0	0	0	0	2	2	1	1	6	0	0	0	0	0	0	0	0	1	1	2
Tars	0	0	0	0	0	0	0	0	3	3	6	0	0	0	0	0	0	0	0	0	0	0
Myl3	0	0	1	1	0	0	0	0	2	2	6	0	0	0	0	0	0	0	0	0	0	0
Cul1	0	0	0	0	0	0	0	0	3	3	6	0	0	0	0	0	0	0	0	0	0	0
Smap1	0	0	0	0	0	0	2	2	1	1	6	0	0	0	0	0	0	0	0	0	0	0
Dhx38	0	0	1	1	0	0	2	2	0	0	6	0	0	0	0	0	0	0	0	0	0	0
Cycs	0	0	0	0	0	0	2	2	1	1	6	0	0	0	0	0	0	0	0	0	0	0
Sik3	0	0	0	0	0	0	3	3	0	0	6	0	0	0	0	0	0	0	0	0	0	0
Riok1	0	0	0	0	0	0	3	3	0	0	6	0	0	0	0	0	0	0	0	0	0	0
Prpf39	0	0	0	0	0	0	3	3	0	0	6	0	0	0	0	0	0	0	0	0	0	0
Gsk3a	0	0	0	0	0	0	3	3	0	0	6	0	0	0	0	0	0	0	0	0	0	0
Mlf2	0	0	2	3	0	0	1	1	0	0	7	4	4	4	5	0	0	3	4	5	7	36
Snrpf	0	0	0	0	1	2	0	0	2	2	7	0	0	2	2	1	6	1	1	2	4	19
Ebna1bp2	0	0	0	0	0	0	0	0	3	4	7	0	0	0	0	0	0	0	0	8	8	16
Rtn3	0	0	2	3	0	0	1	1	0	0	7	0	0	2	2	4	4	1	1	0	0	14
Ank3	0	0	0	0	0	0	1	1	2	3	7	0	0	0	0	6	6	0	0	0	0	12
Map7	2	3	1	1	0	0	0	0	0	0	7	3	3	2	2	0	0	0	0	0	0	10
Mphosph10	0	0	0	0	0	0	0	0	3	4	7	0	0	0	0	0	0	0	0	3	3	6
Scamp5	0	0	1	1	0	0	2	3	0	0	7	0	0	1	1	0	0	1	2	0	0	5
Dgkz	0	0	0	0	0	0	2	3	1	1	7	0	0	0	0	0	0	2	2	0	0	4
Nefh	0	0	0	0	0	0	0	0	3	4	7	0	0	0	0	0	0	0	0	2	2	4
Pnpo	0	0	0	0	0	0	1	1	2	3	7	0	0	0	0	0	0	0	0	2	2	4
Sdha	0	0	3	4	0	0	0	0	0	0	7	0	0	0	0	0	0	0	0	1	1	2
Fkbp1a	0	0	0	0	0	0	2	2	1	2	7	0	0	0	0	0	0	0	0	1	1	2
Igkv6-13	0	0	0	0	0	0	0	0	2	5	7	0	0	0	0	0	0	0	0	0	0	0
Arf5	0	0	0	0	0	0	0	0	3	4	7	0	0	0	0	0	0	0	0	0	0	0
Prpf19	1	1	0	0	0	0	0	0	3	3	8	3	3	0	0	6	6	1	1	11	12	43
Cacna2d1	0	0	0	0	4	4	0	0	0	0	8	0	0	0	0	15	21	3	3	0	0	42
Rbm14	4	4	0	0	0	0	0	0	0	0	8	9	10	1	1	4	4	3	3	1	1	37
Plec	0	0	2	2	0	0	2	2	0	0	8	0	0	1	1	12	12	1	1	4	5	37
Khdrbs1	2	2	0	0	0	0	1	1	1	1	8	4	4	0	0	3	3	2	2	8	9	35
Atp5b	0	0	2	2	0	0	0	0	2	2	8	0	0	2	2	1	1	3	3	5	7	24
C1qbp	0	0	0	0	1	1	3	3	0	0	8	0	0	0	0	6	8	2	2	3	3	24
Ctbp1	1	1	2	2	0	0	1	1	0	0	8	2	2	4	4	2	2	0	0	4	4	24
Nop56	0	0	0	0	0	0	2	2	2	2	8	1	1	0	0	2	2	0	0	8	9	23
Gas2l1	0	0	1	1	0	0	3	3	0	0	8	0	0	1	1	4	4	5	5	0	0	20
Mark4	0	0	2	2	0	0	2	2	0	0	8	0	0	4	4	3	3	2	2	0	0	18
Rpf2	0	0	0	0	0	0	0	0	4	4	8	0	0	0	0	0	0	0	0	9	9	18
Wtap	0	0	0	0	0	0	1	1	3	3	8	0	0	0	0	3	3	0	0	6	6	18
Hist2h2ab	0	0	0	0	1	2	0	0	2	3	8	0	0	0	0	2	3	0	0	5	7	17
Dynll1	1	1	0	0	0	0	0	0	3	3	8	1	1	2	2	2	3	0	0	3	3	17
Rbfox3	1	1	1	1	0	0	1	1	1	1	8	2	2	1	1	2	2	0	0	3	4	17
Rps12	0	0	0	0	1	1	0	0	3	3	8	0	0	0	0	2	2	2	2	4	4	16
Mapk3	1	1	0	0	0	0	0	0	3	3	8	1	1	0	0	0	0	2	2	4	5	15
Rtn4	0	0	1	1	0	0	3	3	0	0	8	0	0	0	0	3	3	4	4	0	0	14
Atp2b2	0	0	0	0	0	0	4	4	0	0	8	0	0	0	0	3	3	2	3	1	2	14
Tuba1b	1	1	1	1	0	0	1	1	1	1	8	1	1	1	1	1	3	1	2	1	2	14
Iqsec2	0	0	3	3	1	1	0	0	0	0	8	0	0	1	1	6	6	0	0	0	0	14
Crnkl1	0	0	0	0	0	0	0	0	4	4	8	0	0	0	0	1	1	0	0	6	6	14
Dlg3	0	0	0	0	0	0	4	4	0	0	8	0	0	0	0	4	5	2	2	0	0	13
Snca	1	1	0	0	0	0	3	3	0	0	8	2	2	0	0	1	1	3	3	0	0	12
Spta1	1	1	1	1	0	0	1	1	1	1	8	1	1	1	1	1	1	1	1	2	2	12
Nebl	1	1	2	2	0	0	1	1	0	0	8	1	1	1	1	2	2	1	1	1	1	12
Wdr37	0	0	0	0	0	0	3	3	1	1	8	0	0	0	0	1	1	1	1	4	4	12
Sart1	3	3	1	1	0	0	0	0	0	0	8	3	3	1	1	2	2	0	0	0	0	12
Psmd11	0	0	0	0	0	0	0	0	4	4	8	0	0	0	0	0	0	0	0	6	6	12
Dnajb2	0	0	1	1	0	0	3	3	0	0	8	1	1	1	1	2	2	0	0	1	3	12
Eif5a	0	0	0	0	0	0	4	4	0	0	8	0	0	0	0	0	0	3	3	2	2	10
Evl	0	0	0	0	0	0	3	3	1	1	8	0	0	0	0	1	1	2	2	2	2	10
Srsf12	0	0	0	0	0	0	1	1	3	3	8	0	0	0	0	0	0	0	0	5	5	10
Farp1	0	0	0	0	1	1	1	1	2	2	8	0	0	0	0	4	4	0	0	1	1	10
Acp1	1	1	0	0	0	0	2	2	1	1	8	1	1	1	1	1	1	0	0	2	2	10
Nrgn	2	2	0	0	0	0	1	1	1	1	8	2	3	2	2	0	0	0	0	0	0	9
Cadps2	0	0	0	0	0	0	4	4	0	0	8	0	0	0	0	0	0	4	4	0	0	8
Dlgap1	0	0	3	3	0	0	1	1	0	0	8	0	0	1	1	2	2	1	1	0	0	8
Dcaf7	0	0	2	2	0	0	1	1	1	1	8	0	0	2	2	1	1	1	1	0	0	8
Gnb5	0	0	0	0	0	0	2	2	2	2	8	0	0	0	0	0	0	1	1	3	3	8
Ermn	0	0	4	4	0	0	0	0	0	0	8	0	0	1	1	3	3	0	0	0	0	8
Ddx23	0	0	3	3	0	0	0	0	1	1	8	1	1	2	2	0	0	0	0	1	1	8
C1qa	3	3	1	1	0	0	0	0	0	0	8	4	4	0	0	0	0	0	0	0	0	8
Ap2s1	0	0	0	0	0	0	0	0	4	4	8	0	0	0	0	0	0	0	0	3	4	7
Atp6v1g2	0	0	0	0	1	1	3	3	0	0	8	0	0	0	0	3	4	0	0	0	0	7
Uggt1	0	0	3	3	0	0	1	1	0	0	8	0	0	0	0	0	0	3	3	0	0	6
Ranbp9	0	0	0	0	0	0	1	1	3	3	8	0	0	0	0	0	0	1	1	2	2	6
Pgp	0	0	0	0	0	0	1	1	3	3	8	0	0	0	0	0	0	1	1	2	2	6
Ube2v1	0	0	0	0	0	0	2	2	2	2	8	0	0	0	0	0	0	1	1	2	2	6
Eprs	0	0	0	0	0	0	2	2	2	2	8	0	0	0	0	0	0	1	1	2	2	6
Cdkl5	0	0	2	2	0	0	2	2	0	0	8	0	0	2	2	0	0	1	1	0	0	6
Igkv1-133	1	1	0	0	0	0	0	0	3	3	8	1	1	0	0	0	0	0	0	2	2	6
Echs1	0	0	0	0	0	0	0	0	4	4	8	0	0	0	0	0	0	0	0	3	3	6
Cops4	0	0	0	0	0	0	0	0	4	4	8	0	0	0	0	0	0	0	0	3	3	6
C4b	2	2	0	0	0	0	0	0	2	2	8	3	3	0	0	0	0	0	0	0	0	6
C1qc	2	2	2	2	0	0	0	0	0	0	8	2	2	0	0	1	1	0	0	0	0	6
Sh3gl1	0	0	0	0	0	0	1	1	3	3	8	0	0	0	0	0	0	0	0	3	3	6
Farsb	0	0	0	0	0	0	3	3	1	1	8	0	0	0	0	0	0	0	0	3	3	6
Cttnbp2	0	0	0	0	0	0	3	3	1	1	8	0	0	0	0	2	2	0	0	1	1	6
Stx1a	0	0	0	0	0	0	2	2	2	2	8	0	0	0	0	0	0	2	2	0	0	4
Gucy1b3	0	0	0	0	0	0	2	2	2	2	8	0	0	0	0	0	0	2	2	0	0	4
Acap2	0	0	0	0	0	0	1	1	3	3	8	0	0	0	0	0	0	1	1	1	1	4
Tceb2	0	0	0	0	0	0	2	2	2	2	8	0	0	0	0	1	1	1	1	0	0	4
Wdr3	0	0	0	0	0	0	0	0	4	4	8	0	0	0	0	0	0	0	0	2	2	4
Rraga	0	0	0	0	0	0	0	0	4	4	8	0	0	0	0	0	0	0	0	2	2	4
Cul4a	0	0	0	0	0	0	0	0	4	4	8	0	0	0	0	0	0	0	0	2	2	4
Nudt3	0	0	0	0	0	0	2	2	2	2	8	0	0	0	0	0	0	0	0	2	2	4
Pacs1	0	0	0	0	0	0	3	3	1	1	8	0	0	0	0	0	0	0	0	2	2	4
Usp7	0	0	0	0	0	0	4	4	0	0	8	0	0	0	0	1	2	0	0	0	0	3
Tln2	0	0	0	0	0	0	4	4	0	0	8	0	0	0	0	0	0	1	1	0	0	2
Cul5	0	0	0	0	0	0	0	0	4	4	8	0	0	0	0	0	0	0	0	1	1	2
Dync1i2	0	0	0	0	0	0	1	1	3	3	8	0	0	0	0	0	0	0	0	1	1	2
Myo1b	0	0	1	1	0	0	3	3	0	0	8	0	0	0	0	0	0	0	0	1	1	2
Pak1	0	0	0	0	0	0	4	4	0	0	8	0	0	0	0	0	0	0	0	1	1	2
Vps16	0	0	0	0	0	0	0	0	4	4	8	0	0	0	0	0	0	0	0	0	0	0
Map7d2	0	0	4	4	0	0	0	0	0	0	8	0	0	0	0	0	0	0	0	0	0	0
Exoc3	0	0	0	0	0	0	0	0	4	4	8	0	0	0	0	0	0	0	0	0	0	0
Wdr48	0	0	0	0	0	0	2	2	2	2	8	0	0	0	0	0	0	0	0	0	0	0
Oxr1	0	0	0	0	0	0	2	2	2	2	8	0	0	0	0	0	0	0	0	0	0	0
Git1	0	0	0	0	0	0	2	2	2	2	8	0	0	0	0	0	0	0	0	0	0	0
Ptk2b	0	0	0	0	0	0	3	3	1	1	8	0	0	0	0	0	0	0	0	0	0	0
Gspt1	0	0	0	0	0	0	4	4	0	0	8	0	0	0	0	0	0	0	0	0	0	0
Ankrd28	0	0	0	0	0	0	4	4	0	0	8	0	0	0	0	0	0	0	0	0	0	0
Calml3	2	3	2	2	0	0	0	0	0	0	9	3	4	4	7	2	2	3	3	0	0	28
Ctr9	0	0	0	0	0	0	0	0	4	5	9	0	0	0	0	2	2	0	0	7	8	19
Rpl32	0	0	0	0	0	0	0	0	4	5	9	0	0	0	0	0	0	0	0	7	10	17
Rpl10l	0	0	0	0	0	0	0	0	4	5	9	0	0	0	0	2	2	0	0	6	7	17
Gpm6a	0	0	2	2	0	0	2	3	0	0	9	0	0	2	2	2	2	2	2	0	0	12
Rps27l	0	0	0	0	0	0	0	0	4	5	9	0	0	0	0	2	4	1	1	2	2	12
Marcks	0	0	0	0	0	0	4	5	0	0	9	0	0	0	0	3	3	1	1	2	2	12
Rps15	0	0	0	0	0	0	0	0	4	5	9	0	0	0	0	0	0	0	0	6	6	12
Mag	0	0	4	5	0	0	0	0	0	0	9	0	0	4	4	2	2	0	0	0	0	12
Leo1	0	0	0	0	1	1	0	0	3	4	9	0	0	0	0	1	1	0	0	5	5	12
Eef1d	1	1	0	0	0	0	0	0	3	4	9	1	1	0	0	2	2	1	1	1	1	10
Syncrip	1	1	0	0	0	0	2	2	1	2	9	1	1	0	0	1	1	1	1	2	2	10
Dlgap4	0	0	1	1	0	0	3	4	0	0	9	0	0	0	0	2	2	2	2	0	0	8
Rps27	0	0	0	0	0	0	0	0	3	6	9	0	0	0	0	2	2	0	0	1	2	7
Dip2b	0	0	0	0	0	0	4	5	0	0	9	0	0	0	0	0	0	2	2	0	0	4
Rock2	0	0	0	0	0	0	3	3	1	2	9	0	0	0	0	0	0	1	1	0	0	2
Cstb	0	0	0	0	0	0	2	3	2	2	9	0	0	0	0	0	0	1	1	0	0	2
Calb1	0	0	0	0	0	0	1	1	3	4	9	0	0	0	0	0	0	0	0	1	1	2
Pik3c2g	0	0	0	0	2	3	0	0	1	3	9	0	0	0	0	0	0	0	0	0	0	0
Gnl1	0	0	0	0	0	0	1	1	4	4	10	0	0	0	0	7	7	4	5	6	6	35
Idh1	0	0	0	0	0	0	0	0	5	5	10	0	0	0	0	0	0	2	2	10	11	25
Cdc40	0	0	0	0	0	0	0	0	5	5	10	0	0	0	0	4	5	0	0	7	9	25
Cpne6	0	0	3	3	0	0	2	2	0	0	10	0	0	2	2	5	5	3	3	2	2	24
Rpl29	0	0	0	0	2	2	0	0	3	3	10	0	0	0	0	4	5	1	1	5	8	24
Opcml	0	0	0	0	3	5	1	1	0	0	10	0	0	0	0	7	13	1	1	1	1	24
Polr2e	0	0	0	0	0	0	0	0	5	5	10	0	0	0	0	3	3	0	0	8	9	23
Ighg	2	2	0	0	0	0	0	0	3	3	10	8	9	3	3	0	0	0	0	0	0	23
Rrs1	0	0	0	0	0	0	0	0	5	5	10	0	0	0	0	0	0	0	0	11	11	22
Acat1	0	0	0	0	0	0	4	4	1	1	10	0	0	0	0	5	5	2	3	3	3	21
Rpl36a	0	0	0	0	0	0	0	0	5	5	10	0	0	0	0	0	0	0	0	4	17	21
Arpc3	0	0	0	0	0	0	1	1	4	4	10	0	0	1	1	3	3	2	2	4	4	20
Pacsin1	0	0	0	0	0	0	3	3	2	2	10	2	2	0	0	1	1	2	2	5	5	20
Snrpe	0	0	0	0	2	2	0	0	3	3	10	0	0	2	2	3	3	1	1	4	4	20
Cpsf1	0	0	3	3	0	0	0	0	2	2	10	1	1	3	3	5	5	1	1	0	0	20
Fip1l1	2	2	3	3	0	0	0	0	0	0	10	3	3	4	5	1	1	1	1	0	0	19
Poldip3	0	0	0	0	0	0	0	0	5	5	10	0	0	0	0	1	2	0	0	8	8	19
Dars	0	0	0	0	0	0	2	2	3	3	10	0	0	0	0	0	0	0	0	9	10	19
Abi1	0	0	0	0	0	0	2	2	3	3	10	0	0	1	1	0	0	0	0	8	9	19
Canx	0	0	1	1	0	0	3	3	1	1	10	0	0	2	2	2	3	4	5	0	0	18
Aldoc	0	0	0	0	0	0	4	4	1	1	10	0	0	0	0	0	0	4	4	5	5	18
Cdc37	0	0	0	0	0	0	3	3	2	2	10	0	0	0	0	2	2	3	3	4	4	18
Prkar2a	0	0	0	0	0	0	2	2	3	3	10	0	0	1	1	2	2	2	2	4	4	18
Phgdh	0	0	0	0	0	0	2	2	3	3	10	2	2	0	0	2	2	2	2	3	3	18
Abi2	0	0	1	1	0	0	2	2	2	2	10	0	0	1	1	1	1	2	2	4	5	17
Snrpg	0	0	0	0	0	0	0	0	5	5	10	0	0	1	1	2	2	0	0	5	6	17
Dync1li1	0	0	0	0	0	0	3	3	2	2	10	0	0	0	0	2	2	3	3	3	3	16
Pcbp2	1	1	1	1	0	0	2	2	1	1	10	2	2	1	1	2	2	2	2	1	1	16
Dlat	0	0	1	1	0	0	2	2	2	2	10	0	0	2	2	2	2	2	2	2	2	16
Unc13a	0	0	5	5	0	0	0	0	0	0	10	0	0	4	4	3	3	0	0	1	1	16
Plp1	0	0	5	5	0	0	0	0	0	0	10	0	0	5	5	3	3	0	0	0	0	16
Actr1b	0	0	0	0	0	0	0	0	5	5	10	0	0	0	0	0	0	1	1	6	7	15
Purg	0	0	0	0	0	0	2	2	3	3	10	0	0	0	0	1	1	1	1	4	5	13
Trim35	2	2	3	3	0	0	0	0	0	0	10	2	2	3	3	0	0	1	1	0	0	12
Snrpd1	0	0	0	0	0	0	2	2	3	3	10	0	0	0	0	1	1	1	1	3	5	12
Shisa7	0	0	4	4	0	0	1	1	0	0	10	0	0	4	4	2	2	0	0	0	0	12
Acly	0	0	0	0	0	0	2	2	3	3	10	0	0	0	0	1	1	3	3	1	1	10
Ppp1r1b	2	2	0	0	0	0	3	3	0	0	10	1	1	0	0	1	1	3	3	0	0	10
Rassf5	0	0	2	2	0	0	3	3	0	0	10	0	0	2	2	1	1	2	2	0	0	10
Ddx46	3	3	2	2	0	0	0	0	0	0	10	3	3	2	2	0	0	0	0	0	0	10
Prkca	0	0	1	1	0	0	3	3	1	1	10	0	0	2	2	1	1	0	0	2	2	10
Napb	0	0	0	0	0	0	3	3	2	2	10	3	3	0	0	1	1	0	0	1	1	10
Dynlrb1	0	0	0	0	0	0	3	3	2	2	10	0	0	0	0	1	1	2	2	1	1	8
Mtpn	1	1	0	0	1	1	1	1	2	2	10	1	1	0	0	1	1	1	1	1	1	8
Syngr1	0	0	1	2	0	0	2	2	1	2	10	0	0	1	1	1	1	1	1	1	1	8
Diras1	0	0	0	0	0	0	2	2	3	3	10	0	0	0	0	0	0	1	1	3	3	8
Arfgap1	0	0	0	0	0	0	5	5	0	0	10	3	3	0	0	0	0	1	1	0	0	8
Phf5a	1	1	2	2	0	0	0	0	2	2	10	2	2	2	2	0	0	0	0	0	0	8
Dynll2	0	0	0	0	1	1	1	1	3	3	10	0	0	0	0	2	2	0	0	2	2	8
Pdcd6ip	0	0	1	1	0	0	4	4	0	0	10	0	0	0	0	2	2	0	0	2	2	8
Strn	0	0	0	0	0	0	1	1	4	4	10	0	0	0	0	1	1	2	2	0	0	6
Sub1	1	1	1	1	0	0	1	1	2	2	10	1	1	1	1	0	0	1	1	0	0	6
Got1	0	0	0	0	0	0	4	4	1	1	10	0	0	0	0	0	0	1	1	2	2	6
Armc8	0	0	0	0	0	0	2	2	3	3	10	0	0	0	0	0	0	0	0	3	3	6
Rap1gap	0	0	0	0	0	0	3	3	2	2	10	0	0	0	0	0	0	1	1	1	1	4
Pld3	0	0	0	0	0	0	3	3	2	2	10	0	0	0	0	0	0	1	1	1	1	4
Nucks1	0	0	0	0	4	6	0	0	0	0	10	0	0	0	0	2	2	0	0	0	0	4
Nifk	1	1	2	2	0	0	2	2	0	0	10	0	0	1	1	0	0	0	0	1	1	4
Prrc2a	2	2	0	0	1	1	2	2	0	0	10	1	2	0	0	0	0	0	0	0	0	3
Gps1	0	0	0	0	0	0	2	4	2	2	10	0	0	0	0	0	0	0	0	1	1	2
Crkl	0	0	0	0	0	0	4	4	1	1	10	0	0	0	0	0	0	0	0	1	1	2
Kif5b	0	0	0	0	0	0	1	1	4	4	10	0	0	0	0	0	0	0	0	0	0	0
Elmo1	0	0	0	0	0	0	2	2	3	3	10	0	0	0	0	0	0	0	0	0	0	0
Ahsa1	0	0	0	0	0	0	3	3	2	2	10	0	0	0	0	0	0	0	0	0	0	0
Supt16h	0	0	0	0	0	0	1	1	4	5	11	0	0	0	0	10	10	5	5	5	5	40
Rps5	0	0	0	0	0	0	1	1	4	5	11	0	0	0	0	2	2	1	2	5	14	26
Negr1	0	0	0	0	3	4	0	0	2	2	11	0	0	0	0	7	12	2	2	1	1	25
Rpl27a	0	0	0	0	0	0	1	1	4	5	11	0	0	0	0	2	2	2	2	5	6	19
Ccar1	2	2	3	4	0	0	0	0	0	0	11	3	4	5	5	0	0	0	0	0	0	17
Syngr3	0	0	2	2	0	0	1	1	2	3	11	0	0	1	1	1	2	2	2	2	2	13
Prkacb	0	0	1	1	0	0	3	4	1	1	11	0	0	0	0	2	2	2	2	2	3	13
Ptbp2	4	4	0	0	0	0	1	2	0	0	11	5	5	0	0	0	0	1	1	0	0	12
Rcn2	0	0	1	1	1	1	3	4	0	0	11	0	0	0	0	3	3	1	1	2	2	12
Tubb2b	1	2	1	1	0	0	1	2	1	2	11	1	1	1	1	1	1	1	1	1	1	10
Myl6b	1	1	1	1	1	2	1	1	1	1	11	1	1	1	1	1	2	0	0	1	1	9
Kctd17	1	1	2	2	0	0	2	3	0	0	11	0	0	1	1	3	4	0	0	0	0	9
Lasp1	0	0	0	0	0	0	3	4	2	2	11	0	0	0	0	0	0	1	1	2	2	6
Try10	1	1	2	2	0	0	0	0	2	3	11	2	2	1	1	0	0	0	0	0	0	6
Hsbp1	0	0	2	2	3	4	0	0	0	0	11	0	0	3	3	0	0	0	0	0	0	6
Tmem163	0	0	0	0	0	0	3	3	2	3	11	0	0	0	0	0	0	0	0	1	1	2
Macf1	0	0	3	3	0	0	3	3	0	0	12	0	0	6	6	23	23	1	1	0	0	60
Snrnp40	1	1	0	0	0	0	3	3	2	2	12	1	1	1	1	8	8	3	3	8	8	42
Smarcc2	1	1	0	0	0	0	1	1	4	4	12	3	3	2	2	4	5	3	4	4	4	34
Safb2	0	0	0	0	0	0	0	0	6	6	12	0	0	0	0	0	0	1	1	14	15	31
Nudt21	2	2	2	2	0	0	0	0	2	2	12	4	4	4	4	0	0	2	2	4	6	30
G3bp2	2	2	0	0	0	0	2	2	2	2	12	2	2	0	0	5	5	2	2	6	6	30
Prmt1	1	1	0	0	0	0	0	0	5	5	12	1	1	0	0	2	3	1	1	10	11	30
Rbm6	1	1	3	3	0	0	1	1	1	1	12	1	1	1	1	8	9	0	0	4	5	30
Hnrnpdl	3	3	1	1	0	0	2	2	0	0	12	4	4	3	3	2	2	3	3	2	2	28
Hdac1	2	2	1	1	0	0	1	1	2	2	12	2	2	2	2	2	2	1	1	6	7	27
Epb41l2	0	0	4	4	0	0	0	0	2	2	12	0	0	4	4	6	6	3	3	0	0	26
Cpsf6	2	2	2	2	0	0	1	1	1	1	12	4	4	2	2	2	2	3	3	2	2	26
Rbm17	1	1	0	0	1	1	1	1	3	3	12	0	0	2	2	2	2	2	2	7	7	26
Rps24	0	0	0	0	0	0	0	0	6	6	12	0	0	0	0	3	3	1	1	7	11	26
Pin1	0	0	0	0	0	0	3	3	3	3	12	0	0	2	2	2	2	4	10	1	2	25
Ddx6	0	0	0	0	0	0	2	2	4	4	12	0	0	0	0	3	3	3	3	6	7	25
Rab5a	0	0	1	1	0	0	3	3	2	2	12	0	0	1	1	3	4	4	5	3	3	24
Prkaca	0	0	0	0	1	1	1	1	4	4	12	0	0	0	0	4	4	3	3	5	5	24
Slc12a5	0	0	0	0	0	0	4	4	2	2	12	0	0	0	0	10	10	1	1	0	0	22
Ndrg2	0	0	0	0	0	0	5	5	1	1	12	0	0	0	0	0	0	4	4	6	6	20
Rtcb	0	0	0	0	0	0	2	2	4	4	12	0	0	0	0	0	0	1	1	9	9	20
Eef1b	2	2	0	0	0	0	2	2	2	2	12	2	2	1	1	2	2	2	2	2	3	19
Ppp1cb	1	1	2	2	0	0	1	1	2	2	12	2	2	2	2	2	2	1	1	2	3	19
Gas7	0	0	1	1	0	0	1	1	4	4	12	0	0	0	0	1	1	1	1	7	7	18
Gtpbp4	0	0	0	0	0	0	0	0	5	7	12	0	0	0	0	0	0	0	0	9	9	18
A2m	6	6	0	0	0	0	0	0	0	0	12	9	9	0	0	0	0	0	0	0	0	18
Cdk5	0	0	0	0	0	0	4	4	2	2	12	1	1	0	0	2	2	3	3	2	3	17
Hist2h2be	2	2	0	0	0	0	2	2	2	2	12	2	2	0	0	2	3	1	1	2	4	17
Atp12a	0	0	0	0	2	2	2	2	2	2	12	0	0	1	1	3	6	1	1	2	2	17
Prpf40a	0	0	0	0	0	0	0	0	6	6	12	0	0	0	0	0	0	0	0	8	9	17
Ddx42	3	3	3	3	0	0	0	0	0	0	12	5	5	2	2	0	0	1	1	0	0	16
Rpl10	0	0	0	0	0	0	1	1	4	6	12	0	0	0	0	3	3	0	0	4	5	15
Serpina1a	4	4	0	0	0	0	2	2	0	0	12	5	5	0	0	0	0	2	2	0	0	14
Flot2	0	0	0	0	6	6	0	0	0	0	12	0	0	0	0	7	7	0	0	0	0	14
Pgk1	0	0	0	0	0	0	4	4	2	2	12	0	0	0	0	0	0	3	3	3	4	13
Ppa1	0	0	0	0	0	0	4	4	2	2	12	0	0	0	0	0	0	2	2	4	5	13
Hnrnpll	1	1	0	0	0	0	5	5	0	0	12	1	1	0	0	2	2	3	3	0	0	12
Ppm1h	0	0	0	0	0	0	3	3	3	3	12	0	0	0	0	2	2	2	2	2	2	12
Olfr868	0	0	0	0	0	0	0	0	1	11	12	1	1	0	0	0	0	0	0	1	9	12
Actn3	2	2	4	4	0	0	0	0	0	0	12	2	2	2	2	2	2	0	0	0	0	12
Stk4	0	0	4	4	0	0	2	2	0	0	12	0	0	3	3	1	1	0	0	2	2	12
Zc3h14	0	0	0	0	0	0	0	0	6	6	12	0	0	0	0	0	0	0	0	5	6	11
Dock3	0	0	0	0	0	0	6	6	0	0	12	0	0	0	0	0	0	5	5	0	0	10
Gpi	0	0	0	0	0	0	2	2	4	4	12	0	0	0	0	0	0	2	2	3	3	10
Sv2b	1	1	1	1	0	0	4	4	0	0	12	0	0	2	2	1	1	2	2	0	0	10
Grb2	0	0	0	0	2	2	3	3	1	1	12	0	0	1	1	2	2	1	1	1	1	10
Ddx41	0	0	2	2	0	0	0	0	4	4	12	0	0	2	2	0	0	0	0	3	3	10
Arpc5l	0	0	2	2	0	0	1	1	3	3	12	1	1	1	1	1	1	0	0	2	2	10
Psmd2	0	0	0	0	0	0	0	0	5	7	12	0	0	0	0	2	2	0	0	2	2	8
Vars	0	0	0	0	0	0	4	4	2	2	12	2	2	0	0	0	0	1	1	0	0	6
Abcf1	0	0	0	0	0	0	0	0	6	6	12	0	0	0	0	0	0	0	0	3	3	6
Csrp1	1	1	2	2	1	1	2	2	0	0	12	0	0	1	1	0	0	0	0	2	2	6
Nckipsd	0	0	1	1	0	0	2	2	3	3	12	0	0	0	0	0	0	1	1	1	1	4
Tfg	0	0	3	3	0	0	0	0	3	3	12	0	0	1	1	0	0	0	0	0	0	2
Ccdc88c	0	0	0	0	1	1	5	5	0	0	12	0	0	1	1	0	0	0	0	0	0	2
Tnnt3	0	0	3	3	0	0	0	0	2	4	12	0	0	0	0	0	0	0	0	0	0	0
Hnrnpa1	2	2	0	0	0	0	2	3	2	2	13	4	4	2	2	5	5	4	4	4	5	39
Snrpb	1	1	0	0	0	0	1	1	3	6	13	2	2	1	1	4	4	2	2	6	6	30
Polr2c	0	0	0	0	0	0	0	0	6	7	13	0	0	0	0	5	6	1	1	7	8	28
Hist1h1b	0	0	0	0	3	4	2	2	1	1	13	2	2	0	0	6	11	1	1	2	2	27
Hist2h2aa1	0	0	0	0	2	5	0	0	3	3	13	2	2	0	0	3	4	0	0	4	8	23
Rps26	0	0	0	0	0	0	0	0	5	8	13	0	0	0	0	2	3	2	2	4	9	22
Tubb4b	1	1	1	1	0	0	1	4	1	3	13	1	1	1	1	1	2	1	3	3	5	19
Rps20	0	0	0	0	1	1	0	0	5	6	13	0	0	0	0	3	3	0	0	5	6	17
Rps21	0	0	0	0	2	3	0	0	4	4	13	0	0	0	0	1	2	0	0	6	6	15
Gpx4	0	0	2	3	0	0	2	2	2	2	13	0	0	2	2	2	2	2	2	1	1	14
Acta1	3	4	3	3	0	0	0	0	0	0	13	3	4	3	3	0	0	0	0	0	0	13
Gstm5	0	0	0	0	0	0	0	0	6	7	13	0	0	0	0	0	0	0	0	6	6	12
Lrp1	0	0	3	3	0	0	3	4	0	0	13	0	0	1	1	4	4	0	0	0	0	10
Ube2l3	0	0	0	0	0	0	3	4	3	3	13	0	0	0	0	0	0	1	2	3	3	9
1700074P13Rik	1	1	0	0	1	2	0	0	2	6	13	1	1	0	0	0	0	0	0	1	2	5
Phactr1	0	0	1	1	0	0	3	4	2	2	13	0	0	0	0	0	0	0	0	1	1	2
Cdc73	0	0	0	0	2	2	0	0	5	5	14	0	0	0	0	6	6	1	1	21	22	57
Smchd1	0	0	0	0	0	0	0	0	7	7	14	0	0	0	0	8	8	0	0	18	20	54
Cdc5l	0	0	0	0	0	0	0	0	7	7	14	0	0	0	0	7	7	1	1	11	11	38
Palm	0	0	0	0	7	7	0	0	0	0	14	0	0	0	0	14	19	2	2	0	0	37
Slc1a3	0	0	7	7	0	0	0	0	0	0	14	0	0	6	7	7	11	0	0	3	3	37
Banf1	0	0	0	0	1	1	0	0	6	6	14	0	0	0	0	4	4	2	2	8	16	36
Ddx3x	2	2	2	2	0	0	1	1	2	2	14	4	6	2	2	3	6	1	2	4	4	34
Rpl21	0	0	0	0	0	0	0	0	7	7	14	0	0	0	0	2	2	0	0	9	21	34
Psmd3	0	0	0	0	0	0	3	3	4	4	14	0	0	0	0	0	0	4	5	8	8	25
U2af2	0	0	2	2	0	0	3	3	2	2	14	0	0	2	2	3	3	3	3	4	4	24
Mapk8ip3	0	0	5	5	0	0	2	2	0	0	14	0	0	8	8	4	4	0	0	0	0	24
Hpca	0	0	0	0	1	1	4	4	2	2	14	3	3	1	1	3	4	2	2	2	2	23
Actr3b	0	0	0	0	0	0	1	1	6	6	14	0	0	1	1	2	2	1	1	7	8	23
Trim3	2	2	1	1	0	0	1	1	3	3	14	2	2	0	0	4	4	0	0	5	6	23
Gsk3b	1	1	2	2	0	0	3	3	1	1	14	0	0	2	2	3	3	3	3	3	3	22
Rpl18a	0	0	0	0	0	0	0	0	6	8	14	0	0	0	0	0	0	0	0	10	12	22
Flot1	0	0	0	0	7	7	0	0	0	0	14	0	0	0	0	9	10	0	0	0	0	19
Cndp2	0	0	0	0	0	0	4	4	3	3	14	0	0	0	0	0	0	4	4	5	5	18
Rpl38	0	0	0	0	0	0	1	1	5	7	14	1	1	0	0	1	2	1	1	4	7	18
Hagh	0	0	0	0	0	0	4	4	3	3	14	0	0	0	0	2	2	3	4	3	3	17
C1qb	4	4	1	1	0	0	1	1	1	1	14	4	5	2	2	1	1	0	0	1	1	17
Agap3	0	0	1	1	0	0	4	4	2	2	14	0	0	0	0	3	3	2	2	3	3	16
Xab2	0	0	0	0	0	0	0	0	7	7	14	0	0	0	0	0	0	0	0	8	8	16
Dgkb	2	2	5	5	0	0	0	0	0	0	14	3	3	5	5	0	0	0	0	0	0	16
Sf3b5	2	2	2	2	2	2	0	0	1	1	14	2	2	2	2	2	2	1	1	0	0	14
Usp15	0	0	0	0	0	0	4	4	3	3	14	0	0	1	1	0	0	5	6	0	0	13
Pfkfb3	0	0	0	0	0	0	7	7	0	0	14	0	0	0	0	2	2	4	4	0	0	12
Diras2	0	0	0	0	0	0	4	4	3	3	14	0	0	0	0	1	1	2	2	3	3	12
Twf1	1	1	2	2	2	2	1	1	1	1	14	1	1	1	1	2	2	1	1	1	1	12
Lancl1	1	1	1	1	0	0	2	2	3	3	14	1	1	2	2	0	0	0	0	3	3	12
Btbd17	1	1	2	2	0	0	3	3	1	1	14	3	3	1	1	1	1	0	0	1	1	12
Thop1	0	0	0	0	0	0	3	3	4	4	14	0	0	0	0	0	0	4	4	0	0	8
Inpp4a	0	0	0	0	0	0	4	4	3	3	14	0	0	0	0	0	0	2	2	2	2	8
Denr	0	0	0	0	0	0	4	4	3	3	14	0	0	0	0	1	1	2	2	0	0	6
Ago1	0	0	0	0	0	0	5	5	2	2	14	1	1	0	0	0	0	2	2	0	0	6
Tecpr1	0	0	0	0	0	0	3	3	4	4	14	0	0	0	0	0	0	1	1	0	0	2
Brsk1	0	0	0	0	2	2	3	3	2	2	14	0	0	0	0	1	1	0	0	0	0	2
Rbmxl1	0	0	0	0	0	0	1	2	4	8	15	0	0	0	0	2	3	2	20	6	24	57
Ssb	2	3	0	0	0	0	2	2	3	3	15	3	3	3	3	6	7	3	3	7	7	45
Puf60	3	3	1	2	0	0	3	3	0	0	15	3	3	2	2	5	6	3	3	8	9	44
Rps17	0	0	0	0	0	0	0	0	7	8	15	0	0	0	0	4	5	0	0	11	18	38
Cct4	0	0	0	0	0	0	0	0	7	8	15	0	0	0	0	0	0	1	1	15	17	34
Gnb1	1	1	1	1	1	1	2	2	2	3	15	0	0	0	0	5	15	2	3	3	4	32
Gatad2b	1	1	2	2	0	0	1	1	3	4	15	4	4	2	2	5	5	2	2	2	2	30
Rps25	0	0	0	0	0	0	2	2	5	6	15	0	0	0	0	3	4	2	2	8	11	30
Rpl24	0	0	0	0	1	2	2	2	4	4	15	0	0	0	0	4	5	0	0	5	6	20
Rpl30	0	0	0	0	0	0	0	0	7	8	15	0	0	0	0	0	0	0	0	9	9	18
Rbm25	0	0	0	0	0	0	0	0	7	8	15	0	0	0	0	0	0	0	0	9	9	18
Hpcal4	0	0	0	0	0	0	2	2	5	6	15	0	0	0	0	2	2	1	1	5	6	17
Rpl36	0	0	0	0	0	0	0	0	7	8	15	0	0	0	0	1	1	0	0	7	8	17
Cbr1	0	0	0	0	0	0	3	4	4	4	15	0	0	0	0	0	0	2	2	5	5	14
Mink1	1	1	0	0	0	0	4	5	2	2	15	3	3	0	0	3	4	0	0	0	0	13
Hnrnpd	1	2	2	2	1	1	3	3	0	0	15	2	2	2	2	1	1	1	1	0	0	12
Igk-V19-17	2	2	2	2	0	0	0	0	3	4	15	3	3	0	0	0	0	0	0	2	2	10
Atp6v0c	0	0	0	0	0	0	0	0	6	9	15	0	0	0	0	1	1	0	0	0	0	2
Sugp2	2	2	1	1	4	4	0	0	1	1	16	6	6	0	0	15	17	8	8	0	0	60
Erh	0	0	2	2	0	0	2	4	3	3	16	3	3	2	2	3	6	2	4	7	22	54
U2surp	1	1	6	6	0	0	0	0	1	1	16	0	0	8	8	4	4	0	0	11	12	47
Psip1	4	4	4	4	0	0	0	0	0	0	16	7	7	5	6	4	5	3	3	2	2	44
Phip	0	0	0	0	0	0	0	0	8	8	16	0	0	0	0	0	0	0	0	19	19	38
Ddx1	1	1	0	0	0	0	1	1	6	6	16	2	2	1	1	5	5	6	6	4	4	36
Baz1b	0	0	0	0	0	0	2	2	6	6	16	0	0	0	0	7	7	4	4	7	7	36
Prpf4b	3	3	5	5	0	0	0	0	0	0	16	1	1	9	9	5	5	0	0	3	3	36
Lppr3	0	0	0	0	3	3	2	2	3	3	16	0	0	0	0	5	6	4	4	7	7	33
Serbp1	0	0	0	0	2	2	1	1	4	6	16	0	0	0	0	7	9	1	1	6	7	31
Hapln1	2	2	0	0	2	2	2	2	2	2	16	0	0	0	0	8	11	1	1	5	5	31
Atp6v1c1	0	0	0	0	2	2	2	2	4	4	16	0	0	0	0	4	4	2	2	8	8	28
Rpl19	0	0	0	0	1	1	1	1	6	6	16	1	1	0	0	3	3	0	0	9	11	28
Myh11	1	1	5	5	0	0	0	0	2	2	16	1	1	5	5	3	3	1	1	3	4	27
Gdi2	0	0	0	0	0	0	5	5	3	3	16	0	0	0	0	1	2	4	5	6	6	24
Ogt	0	0	0	0	0	0	4	4	4	4	16	0	0	3	3	3	3	3	3	3	3	24
Atp1a2	0	0	4	4	1	1	1	1	2	2	16	0	0	4	4	5	5	1	1	1	1	22
Rps11	0	0	0	0	0	0	2	2	6	6	16	0	0	0	0	4	5	0	0	6	6	21
Sun2	0	0	8	8	0	0	0	0	0	0	16	0	0	10	10	0	0	0	0	0	0	20
Sytl2	2	2	5	5	0	0	1	1	0	0	16	3	3	5	5	0	0	1	1	0	0	18
Zc3h18	0	0	0	0	3	3	1	1	4	4	16	0	0	0	0	6	7	1	1	1	1	17
Dmtn	1	1	4	4	0	0	2	2	1	1	16	2	2	2	2	1	1	2	2	1	1	16
Bin1	0	0	2	2	0	0	6	6	0	0	16	2	2	1	1	2	2	2	2	1	1	16
Impa1	0	0	0	0	0	0	2	2	6	6	16	0	0	0	0	0	0	1	1	7	7	16
Kiaa1045	0	0	0	0	0	0	5	5	3	3	16	0	0	0	0	0	0	3	3	3	3	12
Tpm3-rs7	0	0	1	1	4	4	2	2	1	1	16	2	2	0	0	2	2	2	2	0	0	12
Epb41l1	0	0	4	4	0	0	4	4	0	0	16	1	1	2	2	2	2	1	1	0	0	12
Mylpf	3	4	3	4	0	0	0	0	1	1	16	3	3	3	3	0	0	0	0	0	0	12
Cap1	5	5	0	0	0	0	3	3	0	0	16	3	3	2	2	1	1	0	0	0	0	12
Arhgap32	0	0	1	1	0	0	6	6	1	1	16	0	0	1	1	2	2	2	2	0	0	10
Hdx	2	2	2	2	0	0	4	4	0	0	16	1	1	3	3	0	0	1	1	0	0	10
Fgb	0	0	0	0	0	0	8	8	0	0	16	0	0	0	0	3	3	1	1	0	0	8
Lin7a	0	0	0	0	0	0	4	4	4	4	16	0	0	1	1	1	1	0	0	2	2	8
Map3k7	0	0	1	1	1	1	5	5	1	1	16	0	0	0	0	0	0	2	2	1	2	7
Kpnb1	0	0	0	0	0	0	3	3	5	5	16	0	0	0	0	0	0	0	0	3	3	6
Cul3	0	0	0	0	0	0	3	3	5	5	16	0	0	0	0	0	0	0	0	2	2	4
Lsamp	0	0	0	0	5	12	0	0	0	0	17	0	0	0	0	10	37	0	0	3	5	55
Rpl12	0	0	0	0	1	1	1	1	6	7	17	0	0	0	0	2	2	2	2	6	29	43
Hnrnpul1	0	0	0	0	0	0	3	3	5	6	17	0	0	0	0	3	3	3	3	10	11	33
Cdh13	0	0	0	0	7	10	0	0	0	0	17	0	0	0	0	10	17	2	2	1	1	33
Prpf4	0	0	2	2	0	0	4	5	2	2	17	1	1	2	2	1	1	5	5	6	6	30
Ppp2ca	0	0	2	3	0	0	3	3	3	3	17	0	0	1	1	3	3	2	2	8	8	28
Idh3b	0	0	5	6	0	0	0	0	3	3	17	0	0	8	8	6	6	0	0	0	0	28
Gapdhs	2	2	2	2	0	0	0	0	4	5	17	2	2	2	2	1	4	0	0	3	5	21
Slc9a3r1	0	0	4	4	3	4	1	1	0	0	17	0	0	4	4	4	4	1	1	1	1	20
Fga	1	2	2	3	0	0	4	5	0	0	17	1	1	1	1	0	0	4	4	1	1	14
Atp6v1f	0	0	0	0	4	7	1	1	2	2	17	0	0	0	0	2	2	1	1	3	3	12
Slc1a2	0	0	9	9	0	0	0	0	0	0	18	0	0	10	10	6	27	1	1	2	2	59
Ncam1	0	0	0	0	3	4	2	2	3	4	18	0	0	0	0	16	31	3	3	1	1	55
Khdrbs3	3	3	0	0	0	0	2	2	4	4	18	4	4	1	1	6	7	3	3	8	8	45
Ncl	0	0	0	0	0	0	4	4	5	5	18	0	0	0	0	6	6	8	8	6	6	40
Morc3	1	1	6	8	0	0	1	1	0	0	18	2	2	12	12	1	1	2	2	0	0	34
Coro2b	0	0	3	3	0	0	3	3	3	3	18	3	3	2	2	6	6	1	1	4	4	32
Rpl28	0	0	0	0	0	0	1	1	7	9	18	0	0	0	0	2	2	0	0	12	16	32
Ube2n	0	0	0	0	0	0	6	6	3	3	18	1	1	0	0	3	3	5	5	4	4	26
Sh3gl2	1	1	0	0	0	0	2	2	6	6	18	1	2	0	0	2	2	2	2	6	8	25
Sh3glb2	0	0	0	0	0	0	5	5	4	4	18	0	0	0	0	0	0	6	6	6	6	24
Hist1h1a	2	2	1	1	3	3	1	1	2	2	18	2	2	1	1	2	5	1	1	3	6	24
H2afv	2	2	0	0	2	2	1	1	3	5	18	2	2	1	1	3	7	1	1	2	4	24
Cherp	4	4	5	5	0	0	0	0	0	0	18	5	5	3	3	0	0	0	0	4	4	24
Cdk11b	0	0	0	0	0	0	0	0	9	9	18	0	0	0	0	1	1	0	0	10	10	22
Top1	4	4	3	3	0	0	2	2	0	0	18	4	4	4	4	3	3	0	0	0	0	22
Zranb2	0	0	0	0	0	0	5	7	3	3	18	0	0	0	0	3	3	0	0	7	9	22
Kif5a	0	0	2	2	0	0	2	2	5	5	18	0	0	2	3	2	2	1	1	5	5	21
Rpl14	0	0	0	0	1	1	1	1	6	8	18	0	0	0	0	2	2	0	0	6	11	21
Bcas1	0	0	5	5	3	3	1	1	0	0	18	1	1	3	3	6	7	0	0	0	0	21
Pfn2	1	1	1	2	0	0	2	3	3	5	18	0	0	0	0	3	3	2	2	5	5	20
Ngef	0	0	0	0	0	0	7	7	2	2	18	0	0	0	0	0	0	7	7	2	2	18
Dhx36	2	2	2	2	0	0	2	2	3	3	18	2	2	1	1	1	1	2	2	3	3	18
Arpc4	0	0	1	1	1	1	2	2	5	5	18	0	0	1	1	3	3	2	2	3	3	18
Ybx1	1	1	0	0	0	0	4	6	3	3	18	3	3	0	0	0	0	1	1	4	5	17
Wdr7	0	0	3	3	0	0	3	3	3	3	18	0	0	3	3	0	0	5	5	0	0	16
Sybu	0	0	6	6	1	1	2	2	0	0	18	0	0	6	6	2	2	0	0	0	0	16
Dync1i1	0	0	1	1	1	1	3	3	4	4	18	0	0	1	1	3	3	2	2	1	1	14
Khsrp	3	3	0	0	0	0	4	4	2	2	18	1	1	0	0	2	2	1	1	2	2	12
Kbtbd11	3	3	3	3	0	0	3	3	0	0	18	0	0	3	3	3	3	0	0	0	0	12
Dlg1	0	0	0	0	0	0	5	5	4	4	18	0	0	0	0	3	3	0	0	0	0	6
Rbbp4	2	3	1	1	0	0	2	2	4	4	19	5	5	4	4	5	5	4	4	9	10	55
Hnrnpa0	2	4	3	3	0	0	3	4	0	0	19	5	6	4	4	3	6	2	3	3	3	39
Cct5	0	0	0	0	0	0	1	1	8	9	19	0	0	0	0	1	1	1	2	16	18	39
Fus	1	1	5	6	0	0	2	2	1	1	19	4	4	4	5	4	4	1	1	1	1	29
Atp1b1	0	0	3	3	0	0	3	4	3	3	19	0	0	2	2	4	6	2	3	4	4	27
Ssrp1	0	0	0	0	0	0	2	2	7	8	19	0	0	0	0	3	3	4	4	5	6	25
Rpl27	0	0	0	0	0	0	0	0	8	11	19	0	0	0	0	2	2	0	0	9	12	25
Lrrfip2	0	0	6	7	1	1	2	2	0	0	19	0	0	3	3	4	4	2	2	2	2	22
Pebp1	1	1	0	0	0	0	4	4	4	5	19	2	2	0	0	0	0	4	4	4	4	20
Ppia	1	1	0	0	0	0	3	3	5	6	19	2	2	1	1	0	0	2	2	4	5	19
Asrgl1	1	1	1	1	0	0	4	4	3	4	19	0	0	0	0	1	1	1	1	6	8	18
Fasn	0	0	0	0	0	0	2	2	7	8	19	0	0	0	0	0	0	4	4	4	5	17
Ccsap	2	2	3	3	0	0	4	5	0	0	19	2	2	2	2	2	2	2	2	0	0	16
Rtn1	0	0	3	3	0	0	6	7	0	0	19	0	0	0	0	6	6	0	0	1	1	14
Rab3a	0	0	0	0	0	0	6	6	3	4	19	0	0	0	0	0	0	3	3	0	0	6
Ncan	3	3	0	0	0	0	2	2	5	5	20	5	5	0	0	15	23	5	5	8	9	75
Ilf2	2	2	2	2	0	0	5	5	1	1	20	4	4	4	4	6	7	6	6	10	11	62
Smarca5	1	1	0	0	1	1	0	0	8	8	20	0	0	0	0	12	12	6	6	11	11	58
Ppp1ca	1	1	1	1	3	3	4	4	1	1	20	1	1	2	2	8	9	5	6	5	5	44
Snw1	0	0	0	0	2	2	0	0	8	8	20	0	0	0	0	6	6	1	1	14	16	44
Ptprz1	1	1	0	0	2	2	4	4	3	3	20	1	1	0	0	12	18	3	3	2	2	42
Tufm	0	0	5	5	1	1	4	4	0	0	20	0	0	4	4	10	10	5	5	1	1	40
Ppp1r9b	1	1	0	0	6	8	1	1	1	1	20	0	0	0	0	13	15	3	3	0	0	34
Prdx5	0	0	2	2	0	0	3	3	5	5	20	1	1	0	0	5	5	4	4	6	6	32
Rpl10a	0	0	0	0	0	0	0	0	10	10	20	0	0	0	0	3	3	0	0	12	13	31
Ntm	0	0	0	0	6	6	3	3	1	1	20	0	0	0	0	6	15	2	2	2	2	29
Hspa4l	0	0	0	0	0	0	4	4	6	6	20	0	0	0	0	3	3	8	8	3	3	28
Strap	0	0	0	0	0	0	5	5	5	5	20	0	0	0	0	2	2	4	5	6	6	25
Flna	0	0	4	4	0	0	3	3	3	3	20	0	0	3	3	5	6	3	3	1	1	25
Txn	2	2	0	0	1	1	3	4	3	4	20	2	2	1	1	2	2	3	3	3	4	23
Rbm12b1	0	0	0	0	0	0	0	0	10	10	20	0	0	0	0	0	0	0	0	11	11	22
Atp6v1d	0	0	0	0	2	2	4	4	4	4	20	0	0	0	0	5	5	1	1	4	5	21
Otub1	1	1	0	0	0	0	7	7	2	2	20	0	0	0	0	1	1	5	5	4	4	20
Phyhip	2	2	1	1	0	0	5	5	2	2	20	1	1	1	1	2	2	2	2	3	3	18
Rbm5	3	3	4	4	0	0	2	2	1	1	20	3	3	5	5	1	1	0	0	0	0	18
Pmch	2	2	3	3	2	2	2	2	1	1	20	0	0	3	3	3	4	2	2	0	0	17
Usp5	0	0	0	0	0	0	3	3	7	7	20	0	0	0	0	0	0	4	4	0	0	8
Spin1	0	0	3	3	1	1	4	4	2	2	20	0	0	0	0	1	1	2	2	1	1	8
Csnk1d	0	0	0	0	1	1	4	4	5	5	20	0	0	0	0	1	1	0	0	3	3	8
Npepps	0	0	0	0	0	0	5	5	5	5	20	0	0	0	0	0	0	3	3	0	0	6
Coprs	0	0	0	0	4	6	2	2	3	3	20	0	0	0	0	1	1	2	2	0	0	6
Pabpc1	0	0	0	0	0	0	4	4	6	7	21	3	3	0	0	9	9	7	7	8	8	54
Paf1	0	0	0	0	1	1	0	0	7	12	21	0	0	0	0	3	3	0	0	15	15	36
Snap47	0	0	0	0	0	0	5	6	5	5	21	0	0	0	0	2	2	3	3	11	12	33
Ppp3cb	0	0	1	1	0	0	7	8	2	2	21	1	1	2	2	4	4	5	6	3	4	32
Adnp	0	0	0	0	1	1	0	0	9	10	21	0	0	0	0	3	3	1	1	11	12	31
Anxa2	0	0	0	0	0	0	3	3	5	10	21	0	0	0	0	0	0	0	0	9	16	25
Stx1b	0	0	0	0	1	1	8	9	1	1	21	0	0	0	0	5	6	1	1	5	6	24
Rps28	0	0	0	0	3	5	1	1	4	7	21	0	0	0	0	2	5	0	0	6	9	22
Vps35	0	0	0	0	0	0	1	1	9	10	21	0	0	0	0	0	0	1	1	8	9	19
Hbbt1	2	2	1	1	1	2	1	2	3	6	21	2	2	1	1	1	2	0	0	2	5	16
Atp2a2	0	0	5	5	0	0	2	3	3	3	21	0	0	6	6	2	2	0	0	0	0	16
Uchl1	0	0	0	0	0	0	3	3	7	8	21	0	0	0	0	1	1	1	1	3	3	10
Ap2m1	0	0	0	0	0	0	5	5	6	6	22	2	2	2	2	8	8	5	5	11	11	56
Itpka	3	3	4	4	0	0	4	4	0	0	22	3	3	4	4	4	4	4	4	6	7	43
Snrpd2	2	2	0	0	1	1	3	3	5	5	22	2	2	2	2	4	6	3	6	7	8	42
Dnaja2	0	0	4	4	0	0	3	5	3	3	22	2	2	2	2	2	3	5	6	7	9	40
Cct6a	0	0	0	0	0	0	1	1	10	10	22	0	0	0	0	3	3	4	4	12	13	39
Prkar2b	0	0	2	2	0	0	3	3	6	6	22	2	3	1	1	4	4	3	3	9	9	39
Ap2a2	0	0	0	0	0	0	5	5	6	6	22	1	1	0	0	5	5	5	6	7	7	37
Rps13	0	0	0	0	0	0	0	0	9	13	22	0	0	0	0	8	9	0	0	10	10	37
Actr3	0	0	2	2	1	1	3	3	5	5	22	0	0	2	2	5	5	2	2	7	7	32
Atp5a1	0	0	6	6	2	2	0	0	3	3	22	0	0	7	7	3	3	1	1	4	5	31
Rpl35a	0	0	0	0	0	0	1	1	10	10	22	0	0	0	0	2	2	0	0	11	15	30
Camk2g	0	0	4	4	0	0	3	3	4	4	22	1	1	4	4	2	2	3	4	4	4	29
Mfap1	0	0	0	0	5	8	3	4	1	1	22	0	0	0	0	3	3	3	3	7	8	27
Srsf9	0	0	0	0	0	0	4	5	6	7	22	0	0	0	0	1	1	3	4	8	10	27
Cnksr2	2	2	3	3	0	0	6	6	0	0	22	0	0	4	4	3	3	4	4	0	0	22
FAM120A	4	5	0	0	0	0	4	5	2	2	22	5	5	2	2	2	2	2	2	0	0	22
Dstn	0	0	1	1	0	0	4	4	6	6	22	1	1	1	1	2	2	3	3	3	3	20
Gphn	0	0	1	1	0	0	3	3	7	7	22	0	0	0	0	2	2	2	2	5	5	18
Cand1	0	0	0	0	0	0	5	5	6	6	22	0	0	0	0	0	0	6	6	2	2	16
Kif5c	0	0	0	0	0	0	2	2	9	9	22	0	0	0	0	1	1	3	3	4	4	16
Plcb1	0	0	0	0	0	0	8	8	3	3	22	0	0	0	0	0	0	6	6	0	0	12
Dnajc6	0	0	0	0	0	0	7	9	3	3	22	0	0	0	0	1	1	4	4	0	0	10
Abce1	0	0	0	0	0	0	0	0	11	12	23	0	0	0	0	5	5	1	1	18	20	50
Csnk2a1	0	0	0	0	0	0	5	5	6	7	23	0	0	0	0	3	3	6	6	12	14	44
Rbm8a	1	1	0	0	1	1	3	3	4	9	23	1	1	0	0	2	5	2	2	4	9	26
Rpl31	0	0	0	0	1	1	0	0	8	13	23	0	0	0	0	2	2	1	1	8	12	26
Carns1	0	0	10	11	1	1	0	0	0	0	23	0	0	5	5	6	6	0	0	0	0	22
Tpm3	0	0	2	2	1	1	1	1	7	8	23	0	0	1	1	4	4	1	1	4	4	20
Ago2	0	0	0	0	0	0	9	10	2	2	23	0	0	0	0	1	1	2	2	1	1	8
Cct3	0	0	0	0	0	0	3	3	9	9	24	2	2	1	1	2	2	3	3	18	20	54
Raly	3	3	1	1	0	0	2	2	6	6	24	3	3	0	0	8	9	0	0	14	14	51
Rpl17	0	0	0	0	1	1	0	0	8	14	24	0	0	0	0	3	3	0	0	11	32	49
Chd2	0	0	0	0	0	0	1	1	11	11	24	0	0	0	0	6	7	0	0	14	15	42
Rap1gds1	0	0	0	0	0	0	3	3	9	9	24	0	0	0	0	1	1	2	2	14	14	34
Dbnl	0	0	0	0	0	0	9	11	2	2	24	1	1	0	0	5	5	5	6	5	5	33
Rpl26	0	0	0	0	0	0	0	0	11	13	24	0	0	0	0	4	4	0	0	10	14	32
Aak1	1	1	0	0	1	1	8	8	2	2	24	3	3	0	0	6	6	5	6	1	1	31
Npm1	2	2	2	2	0	0	4	5	3	4	24	4	4	2	2	5	5	1	1	3	3	30
Add2	1	1	5	5	0	0	2	2	4	4	24	3	3	1	1	5	6	3	3	2	2	29
Pgam5	0	0	4	4	4	4	0	0	4	4	24	0	0	5	5	5	7	0	0	3	4	29
Rufy3	0	0	0	0	0	0	5	5	7	7	24	2	2	0	0	1	1	3	3	8	8	28
Napg	1	1	0	0	0	0	6	6	5	5	24	0	0	1	1	4	4	3	3	4	5	25
Ahcyl1	2	2	2	2	0	0	4	4	4	4	24	3	3	0	0	0	0	0	0	9	9	24
Hprt1	0	0	0	0	0	0	2	2	10	10	24	0	0	0	0	0	0	2	2	9	9	22
Ccdc9	0	0	0	0	1	1	3	4	7	8	24	0	0	0	0	1	1	0	0	6	9	17
Ppfia3	0	0	3	3	0	0	5	5	4	4	24	0	0	1	1	3	3	2	3	0	0	13
Numa1	6	6	5	5	1	2	0	0	0	0	25	5	5	6	6	22	25	0	0	3	3	75
Srsf5	1	1	0	0	0	0	6	8	4	5	25	2	2	2	2	8	10	3	6	5	11	51
Fyttd1	1	1	0	0	1	1	3	3	7	8	25	1	1	0	0	7	7	5	5	10	12	48
Rps16	0	0	0	0	2	2	1	1	9	10	25	0	0	0	0	6	7	2	2	10	14	41
Tpp2	0	0	0	0	0	0	8	9	4	4	25	0	0	0	0	0	0	6	6	0	0	12
Chd4	0	0	0	0	0	0	5	5	8	8	26	0	0	0	0	12	13	6	6	25	26	88
Rps6	1	1	0	0	1	1	0	0	10	12	26	0	0	0	0	8	9	1	1	15	24	58
Rpl13a	0	0	0	0	0	0	0	0	10	16	26	0	0	0	0	3	3	0	0	16	27	49
Ddx39a	3	3	1	1	1	1	5	5	3	3	26	5	5	2	2	6	7	4	6	5	5	47
Elavl1	4	4	2	2	1	1	2	2	4	4	26	6	6	3	3	8	9	2	2	4	4	47
Vim	1	1	7	7	0	0	0	0	5	5	26	0	0	11	11	2	2	0	0	6	6	38
Arpc2	0	0	2	2	0	0	0	0	11	11	26	1	1	4	4	0	0	0	0	13	13	36
Fscn1	0	0	0	0	0	0	8	10	4	4	26	0	0	1	1	5	5	7	7	3	3	32
Cbx3	1	1	1	1	3	3	4	4	4	4	26	1	1	2	2	3	3	3	5	6	6	32
Rpl15	0	0	0	0	1	1	1	1	9	13	26	0	0	0	0	2	2	1	1	10	16	32
Skp1	0	0	1	1	3	3	4	4	5	5	26	2	2	1	1	3	3	4	5	5	5	31
Mpp2	0	0	1	1	0	0	6	6	6	6	26	0	0	0	0	1	1	3	3	10	10	28
Caskin1	1	1	3	3	4	4	4	4	1	1	26	2	2	2	2	8	8	2	2	0	0	28
Psmd4	1	1	1	1	1	1	6	6	4	4	26	1	1	0	0	4	4	3	3	4	6	26
Cnrip1	2	2	4	4	1	1	3	3	3	3	26	3	3	4	4	1	1	0	0	4	5	25
Map2k1	1	1	0	0	0	0	9	9	3	3	26	0	0	0	0	0	0	4	4	3	4	15
Uba1	0	0	0	0	0	0	7	7	6	6	26	0	0	0	0	0	0	6	6	1	1	14
Hnrnph2	3	4	2	2	0	0	4	4	4	4	27	4	4	3	3	3	4	6	6	6	9	48
Cpsf7	5	5	6	7	0	0	2	2	0	0	27	7	7	7	7	2	2	3	3	4	4	46
Pcbp1	4	5	2	2	0	0	4	4	3	3	27	5	5	3	3	2	2	3	3	6	7	39
Ckmt1	0	0	3	3	2	2	3	3	5	6	27	0	0	3	4	4	4	4	4	6	7	36
Chtop	2	2	0	0	3	7	2	2	2	7	27	3	3	0	0	5	9	1	1	4	6	32
Gstm1	0	0	0	0	0	0	2	2	11	12	27	0	0	0	0	0	0	2	2	13	14	31
Acot7	2	2	0	0	0	0	8	9	3	3	27	2	2	0	0	5	5	3	4	4	4	29
Hist1h1e	2	4	1	1	3	7	1	2	2	4	27	2	2	1	1	3	12	0	0	2	6	29
Magohb	0	0	0	0	0	0	0	0	11	16	27	0	0	0	0	0	0	0	0	12	16	28
Usp9x	0	0	2	2	0	0	9	10	2	2	27	1	1	2	2	2	2	5	5	2	2	24
Ap3m2	1	1	2	2	0	0	4	5	6	6	27	0	0	1	1	0	0	5	5	5	5	22
Atp2b1	0	0	1	1	0	0	4	4	8	9	27	0	0	0	0	5	5	4	4	2	2	22
Ap3b1	0	0	4	4	0	0	4	5	5	5	27	0	0	4	4	2	2	3	3	2	2	22
Snrnp70	3	3	5	5	0	0	5	5	1	1	28	10	14	7	10	6	9	5	7	7	7	82
Rpl5	0	0	0	0	1	1	0	0	12	14	28	0	0	0	0	5	5	0	0	22	34	66
Dpysl3	1	1	0	0	0	0	7	7	6	6	28	0	0	0	0	7	8	8	8	14	14	59
Srsf2	2	2	1	1	2	4	4	6	3	3	28	3	3	3	3	2	3	5	11	7	12	52
Cct7	0	0	0	0	0	0	0	0	14	14	28	1	1	0	0	0	0	3	3	21	22	51
Ywhag	1	1	3	3	1	1	5	5	3	5	28	4	5	5	5	4	4	3	3	6	9	48
Rpl18	0	0	0	0	4	4	4	4	6	6	28	0	0	0	0	4	6	3	3	9	20	45
Hnrnpf	2	2	4	4	0	0	3	3	5	5	28	5	5	6	6	3	4	1	1	5	6	42
Mta1	1	1	1	1	0	0	4	4	8	8	28	2	2	1	1	5	5	3	3	9	9	40
Arpc1a	2	2	4	4	0	0	4	4	4	4	28	3	3	4	4	3	3	3	3	6	6	38
Rpl11	1	1	0	0	2	2	2	3	7	10	28	0	0	0	0	3	5	1	1	8	13	31
Arglu1	5	5	4	4	0	0	0	0	5	5	28	4	4	5	5	0	0	0	0	5	5	28
Map4k4	3	3	3	3	0	0	5	5	3	3	28	3	3	4	4	3	3	2	2	1	1	26
Rpl22	1	1	0	0	3	3	3	3	6	8	28	0	0	0	0	3	3	2	2	5	5	20
Mark3	0	0	2	2	1	1	10	10	1	1	28	0	0	4	4	4	4	2	2	0	0	20
Senp7	0	0	0	0	0	0	3	3	10	13	29	0	0	0	0	5	7	4	4	14	19	53
Cep170	2	2	7	7	3	4	2	2	0	0	29	0	0	9	10	11	11	1	1	0	0	43
Rpl9	0	0	0	0	1	1	2	2	8	15	29	0	0	0	0	3	4	3	3	10	11	34
Add3	2	2	4	5	0	0	5	5	3	3	29	0	0	6	6	6	6	2	2	2	2	32
Arhgdia	0	0	0	0	0	0	5	5	8	11	29	1	1	0	0	1	1	3	3	7	7	24
Znf326	3	3	0	0	0	0	2	2	8	12	30	6	6	1	1	4	4	4	4	10	13	53
Rnps1	1	2	1	1	0	0	4	5	7	9	30	2	2	1	1	5	8	0	0	12	22	53
Sltm	4	4	4	4	2	2	1	1	4	4	30	8	8	7	7	4	4	2	2	5	5	52
Coro1c	3	3	6	6	0	0	2	2	4	4	30	7	7	6	6	5	6	2	2	5	5	51
Tuba4a	3	3	3	3	0	0	3	6	3	6	30	3	3	3	3	3	4	3	6	3	10	41
Eif4a1	2	2	1	1	0	0	3	3	7	11	30	3	3	1	1	2	2	2	2	9	16	41
Tubal3	2	2	2	2	0	0	2	15	2	3	30	2	2	2	2	2	6	2	11	2	4	35
Ywhaq	1	1	4	5	1	1	5	5	3	4	30	2	2	3	3	6	7	3	4	2	2	34
Vcp	0	0	0	0	0	0	6	7	8	9	30	0	0	1	1	3	3	5	5	5	10	33
Syngap1	0	0	3	3	2	2	4	4	6	6	30	2	2	3	3	5	5	3	3	2	2	30
Ablim1	2	2	7	7	0	0	6	6	0	0	30	1	1	6	6	5	5	2	2	0	0	28
Ncdn	2	2	0	0	0	0	6	6	5	9	30	3	3	1	1	0	0	5	5	4	4	26
Vamp2	1	1	0	0	4	6	3	4	5	6	30	1	1	0	0	4	5	1	1	5	5	23
Hspa1a	3	3	2	3	1	1	2	4	4	8	31	3	3	2	2	4	9	5	10	7	13	58
Elavl2	4	4	0	0	1	1	6	7	4	4	31	5	5	2	2	7	8	6	6	6	6	53
Cbx5	2	2	0	0	1	1	4	4	8	9	31	2	2	0	0	3	3	1	1	8	16	36
Eef2	0	0	0	0	0	0	3	4	11	13	31	0	0	0	0	3	3	1	1	7	10	25
Slain2	0	0	7	8	4	4	3	3	1	1	31	1	1	6	6	0	0	3	3	0	0	20
Top2b	1	1	0	0	2	2	7	7	6	6	32	0	0	0	0	23	24	5	5	7	7	71
Cct2	0	0	0	0	0	0	2	2	14	14	32	0	0	0	0	2	2	6	7	22	26	65
Ddx50	0	0	0	0	0	0	2	2	13	15	32	0	0	0	0	2	2	5	5	17	23	54
Hspa9	0	0	11	11	1	1	4	4	0	0	32	0	0	11	13	12	12	3	3	0	0	54
Ubtf	0	0	0	0	0	0	0	0	15	17	32	0	0	1	1	7	7	0	0	18	19	53
Pspc1	6	6	4	4	0	0	5	5	1	1	32	8	8	7	7	4	4	3	3	4	4	52
Rpl23a	1	1	0	0	2	2	1	2	10	13	32	1	1	0	0	4	4	1	1	14	18	44
Rpl8	0	0	0	0	3	3	1	1	10	14	32	0	0	0	0	7	7	0	0	11	19	44
Clip1	2	2	7	7	2	2	4	4	1	1	32	0	0	5	5	9	9	7	7	0	0	42
Cyfip2	0	0	2	2	0	0	10	10	4	4	32	0	0	3	3	7	8	6	6	4	4	41
Purb	0	0	2	4	0	0	6	6	7	7	32	4	4	1	1	4	4	2	2	8	9	39
Ythdc1	0	0	0	0	0	0	0	0	11	21	32	0	0	0	0	1	1	1	1	12	22	38
Vsnl1	0	0	0	0	1	1	7	7	7	9	32	3	3	0	0	3	5	4	4	7	8	37
Eef1g	3	3	1	1	0	0	4	4	8	8	32	5	5	0	0	3	3	3	3	7	7	36
Gstp1	0	0	0	0	0	0	7	9	7	9	32	0	0	0	0	2	2	4	4	2	6	20
Opa1	0	0	0	0	0	0	0	0	16	16	32	0	0	1	1	0	0	0	0	3	3	8
Rps2	2	2	0	0	0	0	4	4	9	12	33	1	1	0	0	6	7	4	4	15	30	68
Rpl7a	0	0	0	0	3	3	1	1	11	14	33	0	0	0	0	6	8	4	4	14	28	64
Polr2b	0	0	0	0	0	0	0	0	16	17	33	0	0	0	0	7	7	0	0	20	21	55
Rpl23	0	0	0	0	0	0	0	0	15	18	33	0	0	0	0	5	5	2	2	17	19	50
Atp6v1h	0	0	0	0	4	5	4	5	7	8	33	0	0	0	0	9	9	3	3	9	9	42
Tcp1	0	0	0	0	0	0	4	5	12	12	33	1	1	0	0	0	0	4	4	15	15	40
Ppp3r1	2	2	3	3	0	0	3	3	8	9	33	3	3	2	2	3	3	3	4	6	6	35
Hp1bp3	7	7	2	2	1	1	3	3	4	4	34	6	6	3	3	17	20	4	4	10	13	86
Rps9	0	0	0	0	0	0	5	5	12	12	34	1	1	0	0	11	11	5	5	15	19	68
Srsf10	1	1	0	0	0	0	3	4	9	16	34	1	1	1	1	6	8	4	5	10	26	63
Hist1h1c	4	4	2	2	3	3	2	2	5	7	34	5	6	2	2	5	15	0	0	7	21	63
Eno1	1	1	1	1	0	0	7	7	8	8	34	4	4	0	0	4	4	4	4	9	14	47
Ywhah	2	2	2	2	1	1	5	5	7	7	34	0	0	2	2	4	4	3	3	9	13	40
Trim28	5	5	3	3	1	1	2	2	6	6	34	6	6	2	2	4	4	2	2	6	6	40
Rps15a	0	0	0	0	2	2	2	2	12	14	34	0	0	0	0	4	4	2	2	12	14	38
Rasal1	0	0	0	0	0	0	7	7	10	10	34	0	0	1	1	5	5	5	6	4	4	31
Mtmr14	0	0	5	5	0	0	8	8	4	4	34	0	0	6	6	1	1	3	3	2	2	24
Luzp1	11	11	6	6	0	0	0	0	0	0	34	2	2	5	5	3	3	0	0	0	0	20
Bcan	5	5	1	1	4	5	2	2	5	5	35	3	3	1	1	15	26	4	5	6	6	70
Cct8	1	1	0	0	0	0	1	1	15	16	35	1	1	0	0	3	4	1	1	22	25	58
Atp2a1	5	5	12	13	0	0	0	0	0	0	35	5	5	13	13	2	2	0	0	0	0	40
Mob2	3	3	2	2	2	2	5	7	4	5	35	2	2	2	2	3	3	3	3	5	6	31
Syp	1	1	0	0	1	1	8	17	3	3	35	0	0	0	0	2	5	3	11	5	5	31
Cap2	6	6	3	3	1	1	7	8	0	0	35	7	7	2	2	3	3	2	2	0	0	28
Tab1	0	0	5	6	0	0	8	8	4	4	35	0	0	2	3	1	1	2	2	6	6	23
Hnrnph3	4	4	3	4	0	0	6	6	4	5	36	4	4	3	3	6	9	6	8	7	7	57
Ddx39b	3	4	2	2	2	2	6	7	4	4	36	2	3	3	3	4	10	4	10	6	6	51
Rps10	1	1	0	0	2	2	3	3	8	16	36	0	0	0	0	4	6	2	4	12	23	51
Ap1b1	0	0	2	2	0	0	8	8	8	8	36	4	4	0	0	4	4	8	8	9	9	50
Rps19	0	0	0	0	3	3	3	3	11	13	36	0	0	0	0	8	9	2	2	12	14	47
Prdx6	0	0	0	0	0	0	5	5	13	13	36	0	0	0	0	1	1	3	3	15	18	41
Tnik	5	5	2	2	1	1	10	10	0	0	36	5	5	3	3	3	3	4	4	0	0	30
Rpl7	0	0	0	0	0	0	0	0	17	20	37	0	0	0	0	8	9	3	3	21	32	76
Glud1	0	0	5	5	0	0	8	8	5	6	37	0	0	6	6	9	9	3	3	12	14	62
Dctn2	0	0	2	3	0	0	8	8	8	8	37	0	0	4	4	6	7	4	5	9	9	48
Mycbp	5	5	3	5	1	1	5	8	2	2	37	7	8	6	6	3	4	4	4	1	1	44
Cbx1	2	2	0	0	3	4	5	5	8	8	37	1	1	0	0	5	7	4	5	8	12	43
Snap91	1	1	3	3	0	0	9	10	5	5	37	1	1	1	1	5	5	5	5	5	5	34
Polr2a	0	0	0	0	0	0	0	0	18	20	38	0	0	0	0	9	9	0	0	31	31	80
Actn4	2	2	0	0	2	2	5	5	10	10	38	0	0	1	1	18	20	4	4	6	8	62
Thy1	2	2	3	3	5	11	3	3	3	3	38	2	2	3	3	5	26	3	4	3	3	54
Rbm39	4	4	7	7	0	0	2	2	6	6	38	8	8	7	7	4	4	1	1	7	7	54
Arhgap21	0	0	17	17	0	0	2	2	0	0	38	0	0	16	16	8	8	2	2	0	0	52
Dpysl4	0	0	2	2	0	0	10	11	6	7	38	0	0	0	0	7	7	7	7	10	12	50
Dpysl5	1	1	0	0	0	0	7	7	11	11	38	0	0	0	0	5	5	6	7	12	13	48
Synpo	0	0	1	1	3	3	6	6	9	9	38	1	1	0	0	9	11	5	5	5	6	43
Rps7	0	0	0	0	0	0	1	1	15	21	38	0	0	0	0	2	2	1	1	13	22	41
Cadps	0	0	0	0	0	0	15	15	4	4	38	0	0	0	0	5	5	8	8	0	0	26
Dnm1l	0	0	0	0	0	0	9	11	9	9	38	0	0	0	0	1	1	5	5	4	5	21
Srsf3	5	5	5	5	0	0	4	6	4	5	39	5	7	6	6	4	6	3	9	5	12	63
Tardbp	4	4	6	7	1	1	5	5	3	3	39	8	9	6	6	6	6	3	3	5	5	57
Luc7l2	6	7	7	7	2	2	3	3	1	1	39	8	8	7	7	3	3	2	2	6	7	53
Sptb	3	3	9	9	0	0	4	5	3	3	39	0	0	11	11	7	9	2	2	4	4	50
Rps14	2	2	0	0	2	2	3	4	11	13	39	1	1	0	0	6	8	1	1	11	16	45
[truncated: 286 more rows]

## Sheet: B Input_EdgeR_HIP_NPAS4-FHvsWT
Symbol	WT_HIP_Rep1_Unique	WT_HIP_Rep1_Unique	WT_HIP_Rep2_Unique	WT_HIP_Rep2_Total	WT_HIP_Rep3_Unique	WT_HIP_Rep3_Total	NPAS4-FH_HIP_Rep1_Unique	NPAS4-FH_HIP_Rep1_Total	NPAS4-FH_HIP_Rep2_Unique	NPAS4-FH_HIP_Rep2_Total	NPAS4-FH_HIP_Rep3_Unique	NPAS4-FH_HIP_Rep3_Total
2210010C04Rik	0	0	1	1	0	0	0	0	1	1	1	1
Aak1	1	1	0	0	1	1	3	3	0	0	6	6
Abi2	0	0	1	1	0	0	0	0	1	1	1	1
Ablim1	2	2	7	7	0	0	1	1	6	6	5	5
Ablim2	0	0	2	2	0	0	0	0	2	2	3	3
Acin1	4	4	1	1	15	19	1	1	2	2	18	30
Aco2	0	0	5	5	1	1	0	0	2	2	13	14
Acot7	2	2	0	0	0	0	2	2	0	0	5	5
Acp1	1	1	0	0	0	0	1	1	1	1	1	1
Acta1	3	4	3	3	0	0	3	4	3	3	0	0
Acta2	20	69	23	100	13	53	20	52	23	86	17	205
Actb	7	10	8	13	4	5	8	12	8	14	8	94
Actbl2	2	3	3	7	0	0	2	2	3	5	3	24
Actl6a	0	0	0	0	0	0	1	1	4	4	3	3
Actl6b	0	0	0	0	0	0	4	4	8	8	7	8
Actn1	7	7	14	14	5	5	10	10	11	11	28	36
Actn3	2	2	4	4	0	0	2	2	2	2	2	2
Actn4	2	2	0	0	2	2	0	0	1	1	18	20
Actr2	3	3	7	7	2	3	2	3	4	4	6	7
Actr3	0	0	2	2	1	1	0	0	2	2	5	5
Actr3b	0	0	0	0	0	0	0	0	1	1	2	2
Add1	1	1	8	9	1	1	6	6	9	9	6	6
Add2	1	1	5	5	0	0	3	3	1	1	5	6
Add3	2	2	4	5	0	0	0	0	6	6	6	6
Agap1	0	0	0	0	0	0	0	0	1	1	2	2
Agap2	3	3	9	10	3	3	5	5	14	15	14	14
Akap5	0	0	1	1	3	3	1	1	2	2	6	6
Akap8l	0	0	0	0	0	0	1	1	0	0	1	1
Alb	7	7	3	3	2	2	12	12	5	5	3	3
Aldh1l1	49	69	52	62	25	44	52	60	52	59	50	129
Aldoa	2	2	1	1	1	1	5	5	2	2	2	2
Alg2	0	0	2	2	0	0	0	0	1	1	1	1
Amph	0	0	3	3	0	0	3	3	1	1	2	2
Ank1	0	0	0	0	0	0	0	0	1	1	2	2
Ank2	0	0	33	36	7	7	0	0	41	45	54	61
Ankfy1	2	2	4	4	0	0	1	1	4	4	7	7
Ap1b1	0	0	2	2	0	0	4	4	0	0	4	4
Ap2a1	1	1	3	4	0	0	2	2	2	2	10	11
Ap2a2	0	0	0	0	0	0	1	1	0	0	5	5
Ap2b1	1	1	1	1	1	1	2	2	0	0	7	7
Ap2m1	0	0	0	0	0	0	2	2	2	2	8	8
Ap3b1	0	0	4	4	0	0	0	0	4	4	2	2
Ap3b2	3	3	25	25	0	0	3	3	23	23	21	22
Ap3d1	2	2	3	3	0	0	1	1	2	2	3	3
Arf1	3	3	2	2	0	0	7	7	5	5	1	1
Arglu1	5	5	4	4	0	0	4	4	5	5	0	0
Arhgap21	0	0	17	17	0	0	0	0	16	16	8	8
Arhgap32	0	0	1	1	0	0	0	0	1	1	2	2
Arhgdia	0	0	0	0	0	0	1	1	0	0	1	1
Arhgef2	4	4	11	12	0	0	12	12	9	9	12	12
Arhgef9	0	0	0	0	0	0	0	0	1	1	1	1
Arnt	0	0	0	0	0	0	9	9	12	12	6	6
Arnt2	0	0	0	0	0	0	15	18	18	21	10	19
Arpc1a	2	2	4	4	0	0	3	3	4	4	3	3
Arpc2	0	0	2	2	0	0	1	1	4	4	0	0
Arpc3	0	0	0	0	0	0	0	0	1	1	3	3
Arpc4	0	0	1	1	1	1	0	0	1	1	3	3
Arpc5l	0	0	2	2	0	0	1	1	1	1	1	1
Atp12a	0	0	0	0	2	2	0	0	1	1	3	6
Atp1a1	0	0	4	4	7	7	0	0	7	7	15	23
Atp1a2	0	0	4	4	1	1	0	0	4	4	5	5
Atp1a3	0	0	6	6	3	4	0	0	4	4	14	21
Atp1b1	0	0	3	3	0	0	0	0	2	2	4	6
Atp2a1	5	5	12	13	0	0	5	5	13	13	2	2
Atp2a2	0	0	5	5	0	0	0	0	6	6	2	2
Atp5a1	0	0	6	6	2	2	0	0	7	7	3	3
Atp5b	0	0	2	2	0	0	0	0	2	2	1	1
Atp6v0a1	6	6	18	18	7	9	6	6	13	13	28	62
Atp6v0d1	2	2	4	4	4	7	2	2	4	4	13	19
Atp6v1a	5	5	11	12	10	12	6	6	6	6	32	79
Atp6v1b2	2	2	3	3	9	14	3	3	3	3	20	41
Atp6v1e1	0	0	1	1	7	10	2	2	1	1	7	9
Bag4	0	0	0	0	0	0	0	0	2	2	2	3
Basp1	3	3	0	0	12	19	5	5	2	3	14	42
Bcan	5	5	1	1	4	5	3	3	1	1	15	26
Bcas1	0	0	5	5	3	3	1	1	3	3	6	7
Bcl11b	0	0	3	3	0	0	2	2	5	5	7	7
Bclaf1	2	2	0	0	0	0	2	2	1	1	13	13
Bdh1	0	0	0	0	0	0	0	0	1	1	5	5
Bin1	0	0	2	2	0	0	2	2	1	1	2	2
Brd8	0	0	0	0	0	0	7	7	9	9	4	4
Bsn	1	1	0	0	0	0	1	1	0	0	14	15
Btbd17	1	1	2	2	0	0	3	3	1	1	1	1
Bub3	0	0	1	1	0	0	2	2	1	1	1	1
C1qb	4	4	1	1	0	0	4	5	2	2	1	1
C1qc	2	2	2	2	0	0	2	2	0	0	1	1
Cacng8	0	0	0	0	0	0	0	0	1	1	1	1
Calm1	4	4	3	3	4	6	4	4	4	6	4	5
Calml3	2	3	2	2	0	0	3	4	4	7	2	2
Camk2a	8	8	10	10	2	2	9	9	11	11	10	30
Camk2b	7	7	9	9	1	3	10	10	11	11	11	18
Camk2d	6	6	11	11	2	2	6	9	11	11	11	41
Camk2g	0	0	4	4	0	0	1	1	4	4	2	2
Camkv	7	7	6	6	1	1	9	10	4	4	10	10
Camsap1	2	2	20	23	5	5	0	0	23	25	24	26
Camsap2	6	7	20	20	9	9	6	6	20	23	20	22
Camsap3	17	18	38	39	20	28	17	17	42	49	36	57
Canx	0	0	1	1	0	0	0	0	2	2	2	3
Cap1	5	5	0	0	0	0	3	3	2	2	1	1
Cap2	6	6	3	3	1	1	7	7	2	2	3	3
Caprin1	1	1	0	0	0	0	2	2	0	0	1	1
Capza1	2	2	7	8	1	1	2	2	6	6	6	9
Capza2	6	6	7	7	2	2	7	7	8	8	8	12
Capzb	10	11	16	18	2	2	11	11	14	14	10	21
Carns1	0	0	10	11	1	1	0	0	5	5	6	6
Caskin1	1	1	3	3	4	4	2	2	2	2	8	8
Cbx1	2	2	0	0	3	4	1	1	0	0	5	7
Cbx3	1	1	1	1	3	3	1	1	2	2	3	3
Cbx5	2	2	0	0	1	1	2	2	0	0	3	3
Ccar1	2	2	3	4	0	0	3	4	5	5	0	0
Ccar2	0	0	0	0	0	0	1	1	0	0	6	6
Ccdc136	0	0	0	0	0	0	0	0	1	1	1	1
Ccdc177	2	2	7	7	0	0	3	3	6	7	9	11
Ccdc88a	0	0	12	12	0	0	0	0	10	10	7	7
Ccsap	2	2	3	3	0	0	2	2	2	2	2	2
Cct3	0	0	0	0	0	0	2	2	1	1	2	2
Cct8	1	1	0	0	0	0	1	1	0	0	3	4
Cdk5	0	0	0	0	0	0	1	1	0	0	2	2
Cdkn2aip	0	0	0	0	0	0	1	1	1	1	1	1
Cds2	0	0	0	0	0	0	0	0	1	1	1	1
Celf2	1	1	0	0	0	0	2	2	0	0	3	3
Cend1	0	0	0	0	0	0	0	0	1	1	1	1
Cenpv	3	3	0	0	0	0	1	1	0	0	6	14
Cep170	2	2	7	7	3	4	0	0	9	10	11	11
Cep170b	0	0	12	13	8	9	0	0	8	8	16	16
Cfl1	2	2	2	2	1	1	6	6	3	3	3	4
Cherp	4	4	5	5	0	0	5	5	3	3	0	0
Chtop	2	2	0	0	3	7	3	3	0	0	5	9
Ckap5	8	8	22	23	0	0	6	7	18	18	16	17
Ckb	6	6	2	2	1	1	7	7	1	1	5	5
Ckmt1	0	0	3	3	2	2	0	0	3	4	4	4
Clasp1	7	7	22	27	2	2	8	9	26	29	14	22
Clasp2	50	73	68	146	42	86	55	74	70	117	56	235
Clip1	2	2	7	7	2	2	0	0	5	5	9	9
Clip2	13	13	37	39	5	5	13	13	37	40	33	51
Clip4	4	4	19	21	1	1	5	5	15	18	12	12
Clns1a	6	7	3	3	1	1	5	5	1	1	0	0
Cltc	3	3	21	21	4	4	5	5	18	18	37	47
Cmas	7	8	10	11	0	0	10	10	10	10	9	9
Cnksr2	2	2	3	3	0	0	0	0	4	4	3	3
Cnp	5	5	19	25	7	8	8	8	24	30	19	36
Cnrip1	2	2	4	4	1	1	3	3	4	4	1	1
Col1a1	3	5	2	2	0	0	3	4	3	3	0	0
Col1a2	1	1	1	1	0	0	1	2	2	2	0	0
Coro1a	4	4	6	7	2	2	5	5	7	8	4	4
Coro1c	3	3	6	6	0	0	7	7	6	6	5	6
Coro2b	0	0	3	3	0	0	3	3	2	2	6	6
Cpne2	0	0	1	1	0	0	0	0	1	1	1	1
Cpne6	0	0	3	3	0	0	0	0	2	2	5	5
Cpsf1	0	0	3	3	0	0	1	1	3	3	5	5
Cpsf6	2	2	2	2	0	0	4	4	2	2	2	2
Cpsf7	5	5	6	7	0	0	7	7	7	7	2	2
Crmp1	6	6	12	12	1	1	8	8	11	11	11	14
Csnk1e	0	0	0	0	0	0	2	2	2	2	3	3
Ctbp1	1	1	2	2	0	0	2	2	4	4	2	2
Ctnnb1	0	0	0	0	1	1	0	0	1	1	3	3
Ctnnd2	0	0	0	0	1	1	0	0	2	2	2	2
Cttn	6	6	7	7	0	0	5	5	10	10	7	7
Cwc15	0	0	0	0	0	0	1	1	0	0	1	1
Cyfip1	0	0	8	8	0	0	1	1	4	5	10	11
Cyfip2	0	0	2	2	0	0	0	0	3	3	7	8
D1Pas1	10	10	11	11	0	0	11	12	13	13	13	21
Dbn1	12	12	17	17	7	10	13	14	20	23	19	39
Dbnl	0	0	0	0	0	0	1	1	0	0	5	5
Dcaf7	0	0	2	2	0	0	0	0	2	2	1	1
Dclk1	10	10	16	17	2	2	10	10	14	14	15	16
Dclk2	2	2	10	10	0	0	4	4	5	6	5	6
Dctn2	0	0	2	3	0	0	0	0	4	4	6	7
Ddx1	1	1	0	0	0	0	2	2	1	1	5	5
Ddx17	14	14	11	11	2	2	17	17	13	13	13	15
Ddx23	0	0	3	3	0	0	1	1	2	2	0	0
Ddx39a	3	3	1	1	1	1	5	5	2	2	6	7
Ddx39b	3	4	2	2	2	2	2	3	3	3	4	10
Ddx3x	2	2	2	2	0	0	4	6	2	2	3	6
Ddx42	3	3	3	3	0	0	5	5	2	2	0	0
Ddx46	3	3	2	2	0	0	3	3	2	2	0	0
Ddx5	10	14	12	12	0	0	16	22	9	12	15	20
Dgkb	2	2	5	5	0	0	3	3	5	5	0	0
Dhx15	14	14	18	18	1	1	17	17	20	21	12	12
Dhx36	2	2	2	2	0	0	2	2	1	1	1	1
Dhx57	29	29	33	37	0	0	34	34	35	38	14	15
Dhx9	15	15	10	11	4	4	18	18	7	8	38	87
Dlat	0	0	1	1	0	0	0	0	2	2	2	2
Dlg4	0	0	0	0	0	0	0	0	1	1	2	2
Dlgap1	0	0	3	3	0	0	0	0	1	1	2	2
Dmap1	0	0	0	0	0	0	6	6	6	6	5	6
Dmtn	1	1	4	4	0	0	2	2	2	2	1	1
Dmxl2	0	0	10	11	0	0	2	2	4	4	10	10
Dnaja2	0	0	4	4	0	0	2	2	2	2	2	3
Dnaja3	0	0	3	3	0	0	0	0	2	3	1	1
Dnajb11	0	0	1	1	0	0	0	0	1	1	1	1
Dnajb2	0	0	1	1	0	0	1	1	1	1	2	2
Dnm1	15	15	2	2	0	0	18	18	2	2	13	13
Dock4	0	0	27	27	0	0	0	0	24	24	12	12
Dpysl2	12	12	14	16	3	3	17	18	13	13	16	23
Dst	0	0	0	0	0	0	0	0	1	1	4	4
Dstn	0	0	1	1	0	0	1	1	1	1	2	2
Dync1h1	5	5	19	19	0	0	9	9	10	10	18	19
Dync1i1	0	0	1	1	1	1	0	0	1	1	3	3
Dynll1	1	1	0	0	0	0	1	1	2	2	2	3
Eef1a1	13	15	11	11	1	1	14	16	10	10	8	12
Eef1a2	5	6	4	4	0	0	5	5	5	5	2	2
Eef1b	2	2	0	0	0	0	2	2	1	1	2	2
Eef1d	1	1	0	0	0	0	1	1	0	0	2	2
Eef1g	3	3	1	1	0	0	5	5	0	0	3	3
Eftud2	4	4	4	4	0	0	4	4	5	5	14	14
Eif4a1	2	2	1	1	0	0	3	3	1	1	2	2
Eif4b	19	42	18	31	10	21	17	27	24	36	14	67
Elavl1	4	4	2	2	1	1	6	6	3	3	8	9
Elavl2	4	4	0	0	1	1	5	5	2	2	7	8
Elavl3	1	1	0	0	0	0	1	1	0	0	3	3
Elavl4	0	0	0	0	0	0	1	1	0	0	2	2
Elmo2	0	0	3	3	3	3	0	0	5	5	9	9
Eno1	1	1	1	1	0	0	4	4	0	0	4	4
Ep400	0	0	0	0	0	0	16	17	35	35	31	32
Epb41l1	0	0	4	4	0	0	1	1	2	2	2	2
Epb41l2	0	0	4	4	0	0	0	0	4	4	6	6
Epb41l3	3	3	8	8	6	6	3	3	7	7	17	18
Epc1	0	0	0	0	0	0	0	0	8	9	8	10
Epc2	0	0	0	0	0	0	2	2	5	5	5	6
Erc2	0	0	17	17	1	1	0	0	17	17	13	14
Erh	0	0	2	2	0	0	3	3	2	2	3	6
Ermn	0	0	4	4	0	0	0	0	1	1	3	3
FAM120A	4	5	0	0	0	0	5	5	2	2	2	2
Fam126b	1	1	12	12	5	6	1	1	9	9	9	9
Fbll1	0	0	0	0	0	0	1	1	0	0	3	3
Fga	1	2	2	3	0	0	1	1	1	1	0	0
Fip1l1	2	2	3	3	0	0	3	3	4	5	1	1
Flii	1	1	18	18	1	1	2	2	14	14	14	14
Flna	0	0	4	4	0	0	0	0	3	3	5	6
Fscn1	0	0	0	0	0	0	0	0	1	1	5	5
Fus	1	1	5	6	0	0	4	4	4	5	4	4
Fyttd1	1	1	0	0	1	1	1	1	0	0	7	7
G3bp2	2	2	0	0	0	0	2	2	0	0	5	5
Gap43	0	0	0	0	10	27	0	0	1	1	16	128
Gapdh	11	12	15	16	2	5	15	17	14	16	12	26
Gapdhs	2	2	2	2	0	0	2	2	2	2	1	4
Gas2l1	0	0	1	1	0	0	0	0	1	1	4	4
Gatad2b	1	1	2	2	0	0	4	4	2	2	5	5
Gcc2	0	0	7	7	0	0	0	0	1	1	9	9
Gda	1	1	2	2	0	0	2	2	2	2	5	5
Gfap	9	9	22	25	2	2	13	13	31	35	12	13
Glud1	0	0	5	5	0	0	0	0	6	6	9	9
Glul	5	5	6	7	1	1	6	6	7	8	4	5
Glyr1	14	14	18	20	5	9	12	12	22	23	13	28
Gnao1	3	3	2	2	9	22	1	1	3	3	16	56
Gnb2l1	2	2	0	0	2	2	2	2	0	0	5	9
Gpm6a	0	0	2	2	0	0	0	0	2	2	2	2
Gpx4	0	0	2	3	0	0	0	0	2	2	2	2
Grb2	0	0	0	0	2	2	0	0	1	1	2	2
Gria1	0	0	0	0	0	0	0	0	1	1	5	5
Gsk3b	1	1	2	2	0	0	0	0	2	2	3	3
Gsn	6	6	11	11	0	0	9	10	10	12	16	18
H1f0	4	7	3	3	6	11	4	4	3	3	6	24
H2afv	2	2	0	0	2	2	2	2	1	1	3	7
H2afy	4	4	0	0	10	18	5	6	0	0	14	29
H2afy2	5	5	0	0	14	18	6	6	1	1	21	48
Hba	5	5	3	3	2	3	5	5	5	5	3	4
Hba-a1	0	0	0	0	0	0	1	1	0	0	1	1
Hbb-b1	4	4	2	2	1	1	5	6	4	5	4	4
Hbbt1	2	2	1	1	1	2	2	2	1	1	1	2
Hdac1	2	2	1	1	0	0	2	2	2	2	2	2
Hdac2	0	0	0	0	0	0	2	2	3	3	0	0
Hdac6	8	8	11	11	1	1	10	10	7	7	5	5
Hdlbp	2	2	0	0	0	0	2	2	0	0	4	4
Hdx	2	2	2	2	0	0	1	1	3	3	0	0
Hist1h1a	2	2	1	1	3	3	2	2	1	1	2	5
Hist1h1b	0	0	0	0	3	4	2	2	0	0	6	11
Hist1h1c	4	4	2	2	3	3	5	6	2	2	5	15
Hist1h1e	2	4	1	1	3	7	2	2	1	1	3	12
Hist1h2af	3	3	3	3	9	64	4	5	3	3	9	147
Hist1h2ba	5	9	3	3	10	116	6	7	4	4	7	262
Hist1h2bb	5	6	5	6	2	3	6	8	5	5	6	108
Hist1h3a	4	6	2	2	11	56	4	5	3	3	8	89
Hist1h4a	10	15	5	6	11	96	10	15	7	8	16	276
Hist2h2aa1	0	0	0	0	2	5	2	2	0	0	3	4
Hist2h2be	2	2	0	0	0	0	2	2	0	0	2	3
Hk1	2	2	5	5	0	0	4	4	5	5	9	9
Hnrnpa0	2	4	3	3	0	0	5	6	4	4	3	6
Hnrnpa1	2	2	0	0	0	0	4	4	2	2	5	5
Hnrnpa2b1	9	11	11	11	3	3	13	13	11	11	7	7
Hnrnpa3	10	10	12	13	5	6	13	13	12	12	16	26
Hnrnpab	1	1	1	1	0	0	2	3	1	1	1	1
Hnrnpc	9	10	6	6	4	7	13	15	9	10	15	42
Hnrnpd	1	2	2	2	1	1	2	2	2	2	1	1
Hnrnpdl	3	3	1	1	0	0	4	4	3	3	2	2
Hnrnpf	2	2	4	4	0	0	5	5	6	6	3	4
Hnrnph1	10	13	9	10	3	5	8	8	8	9	7	9
Hnrnph2	3	4	2	2	0	0	4	4	3	3	3	4
Hnrnph3	4	4	3	4	0	0	4	4	3	3	6	9
Hnrnpk	16	20	14	19	7	11	21	32	15	19	9	15
Hnrnpl	17	20	14	19	0	0	15	19	15	21	15	31
Hnrnpll	1	1	0	0	0	0	1	1	0	0	2	2
Hnrnpm	10	10	8	9	4	4	15	15	9	9	7	8
Hnrnpr	0	0	0	0	0	0	2	2	0	0	1	1
Hnrnpu	15	16	11	11	3	4	18	18	9	9	14	19
Hnrnpul2	11	12	16	16	1	1	15	15	13	13	10	13
Homer1	1	1	7	7	0	0	4	4	4	4	5	5
Hp1bp3	7	7	2	2	1	1	6	6	3	3	17	20
Hpca	0	0	0	0	1	1	3	3	1	1	3	4
Hsp90aa1	10	10	6	6	0	0	13	15	5	6	12	12
Hsp90ab1	7	7	3	3	0	0	8	8	0	0	6	6
Hspa12a	4	4	9	11	0	0	11	11	7	7	10	10
Hspa1a	3	3	2	3	1	1	3	3	2	2	4	9
Hspa2	5	5	5	5	0	0	7	7	7	7	12	17
Hspa5	3	3	10	12	3	3	4	4	12	12	20	28
Hspa8	21	23	23	27	6	8	25	29	25	27	26	95
Hspa9	0	0	11	11	1	1	0	0	11	13	12	12
Hsph1	1	1	2	2	0	0	3	3	3	3	9	10
Idh3b	0	0	5	6	0	0	0	0	8	8	6	6
Ighg	2	2	0	0	0	0	8	9	3	3	0	0
Ighg1	10	143	5	7	5	9	11	169	6	16	7	57
Ilf2	2	2	2	2	0	0	4	4	4	4	6	7
Ilf3	1	1	0	0	0	0	3	3	1	1	1	1
Ina	7	8	8	10	2	2	11	11	14	15	12	12
Ing3	0	0	0	0	0	0	2	2	6	6	2	2
Iqsec1	3	3	13	13	0	0	3	3	18	18	11	11
Iqsec2	0	0	3	3	1	1	0	0	1	1	6	6
Itpka	3	3	4	4	0	0	3	3	4	4	4	4
Jak1	4	4	32	32	5	5	6	6	36	40	18	21
Jakmip1	23	25	34	34	7	7	26	27	41	42	25	27
Jakmip2	0	0	25	27	1	1	0	0	27	27	22	24
Jakmip3	0	0	22	23	0	0	0	0	24	25	15	16
Jazf1	0	0	0	0	0	0	0	0	2	2	1	1
Kat5	0	0	0	0	0	0	3	5	3	4	2	2
Kbtbd11	3	3	3	3	0	0	0	0	3	3	3	3
Kctd12	0	0	1	1	0	0	0	0	2	2	4	4
Kctd17	1	1	2	2	0	0	0	0	1	1	3	4
Khdrbs1	2	2	0	0	0	0	4	4	0	0	3	3
Khdrbs3	3	3	0	0	0	0	4	4	1	1	6	7
Khsrp	3	3	0	0	0	0	1	1	0	0	2	2
Kif2a	2	2	11	12	0	0	2	2	10	10	11	11
Kif5a	0	0	2	2	0	0	0	0	2	3	2	2
Lancl1	1	1	1	1	0	0	1	1	2	2	0	0
Lancl2	0	0	8	8	0	0	1	1	7	7	5	6
Ldb3	0	0	1	1	0	0	2	2	1	1	0	0
Ldha	2	2	0	0	2	2	2	2	0	0	5	5
Ldhb	0	0	0	0	0	0	1	1	0	0	5	5
Lin7a	0	0	0	0	0	0	0	0	1	1	1	1
Lrp1	0	0	3	3	0	0	0	0	1	1	4	4
Lrrfip1	4	4	13	14	2	2	2	2	12	12	8	11
Lrrfip2	0	0	6	7	1	1	0	0	3	3	4	4
Luc7l	1	1	1	1	0	0	1	1	1	1	0	0
Luc7l2	6	7	7	7	2	2	8	8	7	7	3	3
Luc7l3	0	0	1	1	0	0	0	0	2	2	2	2
Luzp1	11	11	6	6	0	0	2	2	5	5	3	3
Macf1	0	0	3	3	0	0	0	0	6	6	23	23
Mag	0	0	4	5	0	0	0	0	4	4	2	2
Maged1	0	0	0	0	0	0	1	1	0	0	1	1
Map1a	48	52	47	55	12	14	52	62	46	53	38	50
Map1b	116	161	120	201	48	72	115	149	134	184	118	359
Map2	82	91	80	96	45	50	86	100	79	89	74	95
Map4	13	15	13	14	7	8	15	16	12	12	14	16
Map4k4	3	3	3	3	0	0	3	3	4	4	3	3
Map6	26	28	33	36	14	23	34	36	37	41	43	56
Map6d1	0	0	2	2	0	0	0	0	1	1	1	2
Map7	2	3	1	1	0	0	3	3	2	2	0	0
Map7d1	3	3	13	13	5	6	8	8	19	21	10	12
Mapk1	3	3	0	0	2	2	3	3	2	2	4	5
Mapk8ip3	0	0	5	5	0	0	0	0	8	8	4	4
Mapre1	2	2	5	5	2	2	3	3	8	8	6	8
Mapre3	10	10	13	13	5	5	7	7	12	12	13	16
Mapt	4	4	5	5	4	6	6	6	5	12	6	8
Mark1	3	3	17	17	2	2	5	5	20	21	14	17
Mark2	4	4	9	9	2	2	4	4	13	13	13	13
Mark3	0	0	2	2	1	1	0	0	4	4	4	4
Mark4	0	0	2	2	0	0	0	0	4	4	3	3
Matr3	18	20	14	15	3	3	19	24	16	18	20	40
Mbd3	0	0	0	0	0	0	1	1	0	0	1	1
Mbp	9	14	15	55	9	50	7	11	14	53	14	114
Mbtd1	0	0	0	0	0	0	0	0	1	1	1	1
Mccc1	7	7	38	47	0	0	7	8	44	51	1	1
Mecp2	12	14	13	13	1	1	15	15	15	15	6	6
Med23	0	0	0	0	0	0	1	1	0	0	3	3
Mink1	1	1	0	0	0	0	3	3	0	0	3	4
Mlf2	0	0	2	3	0	0	4	4	4	5	0	0
Mmtag2	1	1	2	2	0	0	2	2	3	3	2	2
Mob2	3	3	2	2	2	2	2	2	2	2	3	3
Morc3	1	1	6	8	0	0	2	2	12	12	1	1
Mta1	1	1	1	1	0	0	2	2	1	1	5	5
Mta2	0	0	0	0	0	0	0	0	2	2	7	9
Mtcl1	0	0	7	8	2	2	0	0	6	6	3	3
Mthfd1l	2	2	34	37	20	22	2	2	40	42	44	87
Mtmr1	3	3	12	14	0	0	5	5	10	10	9	9
Mtmr14	0	0	5	5	0	0	0	0	6	6	1	1
Mtpn	1	1	0	0	1	1	1	1	0	0	1	1
Mycbp	5	5	3	5	1	1	7	8	6	6	3	4
Myef2	10	10	9	9	0	0	20	28	13	19	10	10
Myh1	58	73	70	95	0	0	48	65	63	80	0	0
Myh10	25	26	54	58	6	6	23	24	47	48	70	85
Myh11	1	1	5	5	0	0	1	1	5	5	3	3
Myh4	27	38	33	43	0	0	28	31	34	48	0	0
Myh9	7	7	35	35	1	1	4	4	33	35	28	30
Myl1	8	11	12	15	0	0	8	11	10	15	0	0
Myl12b	4	5	7	8	4	4	7	8	8	9	7	10
Myl6	5	5	6	8	3	4	5	6	6	6	6	8
Myl6b	1	1	1	1	1	2	1	1	1	1	1	2
Mylpf	3	4	3	4	0	0	3	3	3	3	0	0
Myo18a	56	58	71	85	8	11	65	69	60	66	52	64
Myo5a	1	1	27	27	2	2	0	0	33	34	48	53
Myo6	0	0	1	1	0	0	0	0	1	1	3	3
Napb	0	0	0	0	0	0	3	3	0	0	1	1
Napg	1	1	0	0	0	0	0	0	1	1	4	4
Ncan	3	3	0	0	0	0	5	5	0	0	15	23
Ncdn	2	2	0	0	0	0	3	3	1	1	0	0
Nckap1	0	0	3	3	0	0	0	0	2	2	4	4
Ncoa5	2	2	0	0	4	5	2	2	0	0	9	12
Ndufa4	0	0	3	3	0	0	0	0	3	3	2	2
Nebl	1	1	2	2	0	0	1	1	1	1	2	2
Nefl	3	3	4	4	0	0	7	7	6	6	13	14
Nefm	5	5	2	2	1	1	5	5	2	2	7	7
Neurod2	0	0	0	0	0	0	2	2	2	2	2	3
Nfia	1	1	1	1	0	0	1	1	1	1	1	1
Nfix	0	0	0	0	0	0	0	0	1	1	2	2
Nono	17	19	10	11	0	0	16	19	12	15	13	16
Nop56	0	0	0	0	0	0	1	1	0	0	2	2
Npas4	0	0	0	0	0	0	12	12	8	8	11	36
Npm1	2	2	2	2	0	0	4	4	2	2	5	5
Nptn	0	0	1	1	0	0	0	0	1	1	1	1
Nrgn	2	2	0	0	0	0	2	3	2	2	0	0
Nsf	17	17	10	10	4	4	21	21	15	15	18	20
Nudt21	2	2	2	2	0	0	4	4	4	4	0	0
Numa1	6	6	5	5	1	2	5	5	6	6	22	25
Ogt	0	0	0	0	0	0	0	0	3	3	3	3
Oplah	4	4	9	9	0	0	1	1	7	7	8	8
Otud4	10	11	13	15	3	3	13	15	13	13	10	10
Pabpc1	0	0	0	0	0	0	3	3	0	0	9	9
Pacsin1	0	0	0	0	0	0	2	2	0	0	1	1
Pcbp1	4	5	2	2	0	0	5	5	3	3	2	2
Pcbp2	1	1	1	1	0	0	2	2	1	1	2	2
Pcdh1	0	0	1	1	0	0	1	1	0	0	3	3
Pclo	0	0	20	21	5	5	0	0	22	23	19	19
Pdcd6	2	2	8	8	0	0	3	3	7	8	8	9
Pfkl	4	4	7	7	0	0	4	4	11	11	7	7
Pfkm	6	6	6	6	0	0	8	8	11	11	13	13
Pfkp	1	1	6	7	0	0	6	6	5	5	0	0
Pgam5	0	0	4	4	4	4	0	0	5	5	5	7
Phf5a	1	1	2	2	0	0	2	2	2	2	0	0
Phgdh	0	0	0	0	0	0	2	2	0	0	2	2
Phyhip	2	2	1	1	0	0	1	1	1	1	2	2
Pi4ka	6	6	35	35	1	1	4	4	40	42	19	21
Pin1	0	0	0	0	0	0	0	0	2	2	2	2
Pip5k1a	0	0	0	0	0	0	0	0	2	2	1	1
Pip5k1c	0	0	11	11	2	2	0	0	12	14	7	9
Pkm	0	0	0	0	0	0	3	3	0	0	2	3
Plec	0	0	2	2	0	0	0	0	1	1	12	12
Plg	10	10	5	5	0	0	8	9	5	5	2	2
Plp1	0	0	5	5	0	0	0	0	5	5	3	3
Pmch	2	2	3	3	2	2	0	0	3	3	3	4
Pnn	0	0	0	0	0	0	1	1	0	0	10	11
Ppfia3	0	0	3	3	0	0	0	0	1	1	3	3
Ppia	1	1	0	0	0	0	2	2	1	1	0	0
Ppig	0	0	0	0	0	0	1	1	1	1	1	1
Ppm1a	3	3	2	2	1	1	1	1	3	3	2	6
Ppm1b	7	7	10	13	0	0	6	6	13	15	7	12
Ppp1ca	1	1	1	1	3	3	1	1	2	2	8	9
Ppp1cb	1	1	2	2	0	0	2	2	2	2	2	2
Ppp1cc	0	0	0	0	1	1	0	0	1	1	1	1
Ppp1r1b	2	2	0	0	0	0	1	1	0	0	1	1
Ppp2ca	0	0	2	3	0	0	0	0	1	1	3	3
Ppp2r1a	0	0	5	6	0	0	8	8	3	3	8	8
Ppp2r2a	1	1	5	5	0	0	1	1	4	4	3	4
Ppp2r5e	0	0	0	0	0	0	0	0	1	1	2	2
Ppp3ca	12	12	9	9	3	4	15	15	11	11	15	17
Ppp3cb	0	0	1	1	0	0	1	1	2	2	4	4
Ppp3r1	2	2	3	3	0	0	3	3	2	2	3	3
Prdx1	4	4	3	3	1	1	5	5	4	4	7	7
Prdx2	2	2	2	2	2	2	2	2	3	3	3	3
Prdx5	0	0	2	2	0	0	1	1	0	0	5	5
Prkar2a	0	0	0	0	0	0	0	0	1	1	2	2
Prkar2b	0	0	2	2	0	0	2	3	1	1	4	4
Prkca	0	0	1	1	0	0	0	0	2	2	1	1
Prkcb	1	1	4	4	0	0	1	1	2	2	7	9
Prkcg	3	4	9	9	4	4	3	3	10	10	12	14
Prmt1	1	1	0	0	0	0	1	1	0	0	2	3
Prmt5	16	18	22	27	7	7	20	21	21	23	20	38
Prox1	0	0	0	0	0	0	0	0	1	1	3	3
Prpf19	1	1	0	0	0	0	3	3	0	0	6	6
Prpf3	1	1	1	1	0	0	3	3	2	2	0	0
Prpf31	18	20	26	31	4	4	21	23	21	22	13	14
Prpf4	0	0	2	2	0	0	1	1	2	2	1	1
Prpf4b	3	3	5	5	0	0	1	1	9	9	5	5
Prpf8	1	3	6	6	0	0	8	8	5	5	29	30
Prrt1	0	0	1	1	0	0	0	0	2	2	2	2
Psd3	0	0	0	0	0	0	1	1	1	1	0	0
Psip1	4	4	4	4	0	0	7	7	5	6	4	5
Psmd4	1	1	1	1	1	1	1	1	0	0	4	4
Pspc1	6	6	4	4	0	0	8	8	7	7	4	4
Ptprz1	1	1	0	0	2	2	1	1	0	0	12	18
Puf60	3	3	1	2	0	0	3	3	2	2	5	6
Pura	7	7	5	5	0	0	10	10	4	5	8	10
Purb	0	0	2	4	0	0	4	4	1	1	4	4
Pygb	0	0	1	1	1	1	2	2	2	2	13	15
Rab14	0	0	0	0	0	0	0	0	2	2	3	3
Rab5a	0	0	1	1	0	0	0	0	1	1	3	4
Raly	3	3	1	1	0	0	3	3	0	0	8	9
Rasal1	0	0	0	0	0	0	0	0	1	1	5	5
Rassf5	0	0	2	2	0	0	0	0	2	2	1	1
Rbbp4	2	3	1	1	0	0	5	5	4	4	5	5
Rbbp7	0	0	0	0	0	0	2	2	1	1	0	0
Rbfox1	4	6	6	6	0	0	5	5	5	5	7	7
Rbfox3	1	1	1	1	0	0	2	2	1	1	2	2
Rbm10	37	41	38	46	16	21	35	39	42	51	18	32
Rbm14	4	4	0	0	0	0	9	10	1	1	4	4
Rbm15	0	0	0	0	0	0	2	2	0	0	4	4
Rbm17	1	1	0	0	1	1	0	0	2	2	2	2
Rbm39	4	4	7	7	0	0	8	8	7	7	4	4
Rbm5	3	3	4	4	0	0	3	3	5	5	1	1
Rbm6	1	1	3	3	0	0	1	1	1	1	8	9
Rbm8a	1	1	0	0	1	1	1	1	0	0	2	5
Rbmx	3	3	0	0	8	11	5	5	1	1	9	17
Rims1	0	0	3	3	0	0	0	0	4	4	4	4
Rnps1	1	2	1	1	0	0	2	2	1	1	5	8
Rph3a	1	1	5	5	3	3	1	1	4	4	4	4
Rpl19	0	0	0	0	1	1	1	1	0	0	3	3
Rpl23a	1	1	0	0	2	2	1	1	0	0	4	4
Rpl38	0	0	0	0	0	0	1	1	0	0	1	2
Rps14	2	2	0	0	2	2	1	1	0	0	6	8
Rps2	2	2	0	0	0	0	1	1	0	0	6	7
Rps9	0	0	0	0	0	0	1	1	0	0	11	11
Rpsa	3	3	0	0	2	2	3	3	0	0	5	6
Rtn3	0	0	2	3	0	0	0	0	2	2	4	4
Rufy3	0	0	0	0	0	0	2	2	0	0	1	1
Ruvbl1	0	0	0	0	0	0	14	16	15	15	9	10
Ruvbl2	0	0	0	0	0	0	9	9	15	16	12	13
Ryr2	0	0	3	3	0	0	0	0	4	4	3	3
Sart1	3	3	1	1	0	0	3	3	1	1	2	2
Sbf1	12	13	38	41	0	0	14	14	38	40	35	36
Sbf2	1	1	6	6	0	0	0	0	3	3	6	6
Scyl2	2	2	9	9	2	3	1	1	9	9	20	22
Setx	11	12	19	19	0	0	19	19	21	21	10	11
Sf3a1	7	7	7	9	4	5	9	9	5	5	12	13
Sf3a2	0	0	0	0	0	0	2	2	2	3	0	0
Sf3a3	0	0	0	0	0	0	1	1	0	0	3	3
Sf3b1	18	19	13	14	4	4	26	27	19	19	14	14
Sf3b2	11	11	10	10	3	3	15	19	18	20	13	13
Sf3b3	15	16	18	19	0	0	26	26	22	23	25	29
Sf3b4	0	0	2	2	0	0	0	0	1	1	3	3
Sf3b5	2	2	2	2	2	2	2	2	2	2	2	2
Sf3b6	0	0	2	2	0	0	0	0	2	2	2	2
Sfpq	16	16	14	15	2	3	22	23	17	18	9	10
Sgk223	0	0	4	4	0	0	0	0	1	1	5	5
Sh3gl2	1	1	0	0	0	0	1	2	0	0	2	2
Shisa7	0	0	4	4	0	0	0	0	4	4	2	2
Sirt2	0	0	2	2	0	0	0	0	4	4	3	3
Skp1	0	0	1	1	3	3	2	2	1	1	3	3
Skt	0	0	14	14	0	0	0	0	13	13	11	11
Slain2	0	0	7	8	4	4	1	1	6	6	0	0
Slc17a1	0	0	0	0	0	0	1	1	1	1	0	0
Slc17a6	5	5	8	13	0	0	4	4	9	12	10	20
Slc1a2	0	0	9	9	0	0	0	0	10	10	6	27
Slc1a3	0	0	7	7	0	0	0	0	6	7	7	11
Slc25a22	0	0	2	2	0	0	0	0	2	2	2	2
Slc3a2	0	0	2	2	0	0	0	0	2	2	3	3
Slc4a4	0	0	0	0	0	0	0	0	1	1	2	2
Slc6a11	0	0	1	1	0	0	0	0	2	2	2	4
Slc8a2	0	0	2	2	0	0	0	0	1	1	4	4
Slc9a3r1	0	0	4	4	3	4	0	0	4	4	4	4
Sltm	4	4	4	4	2	2	8	8	7	7	4	4
Smarcc1	0	0	0	0	0	0	2	2	1	1	0	0
Smarcc2	1	1	0	0	0	0	3	3	2	2	4	5
Smarce1	0	0	0	0	0	0	1	1	0	0	1	1
Snap25	0	0	4	4	9	10	0	0	2	2	10	15
Snap91	1	1	3	3	0	0	1	1	1	1	5	5
Snca	1	1	0	0	0	0	2	2	0	0	1	1
Snph	0	0	1	1	0	0	0	0	5	5	4	4
Snrnp200	8	8	9	9	0	0	10	10	11	11	33	36
Snrnp40	1	1	0	0	0	0	1	1	1	1	8	8
Snrnp70	3	3	5	5	0	0	10	14	7	10	6	9
Snrpb	1	1	0	0	0	0	2	2	1	1	4	4
Snrpc	0	0	2	2	0	0	2	2	3	3	0	0
Snrpd2	2	2	0	0	1	1	2	2	2	2	4	6
Snrpd3	0	0	0	0	0	0	3	3	2	2	3	4
Snrpe	0	0	0	0	2	2	0	0	2	2	3	3
Snrpf	0	0	0	0	1	2	0	0	2	2	1	6
Snrpg	0	0	0	0	0	0	0	0	1	1	2	2
Soga3	1	1	21	23	8	8	0	0	24	25	20	27
Spin2c	0	0	0	0	0	0	1	1	1	1	0	0
Spta1	1	1	1	1	0	0	1	1	1	1	1	1
Sptan1	73	76	141	150	59	70	91	101	151	168	47	203
Sptb	3	3	9	9	0	0	0	0	11	11	7	9
Sptbn1	39	39	97	109	14	14	58	62	103	112	92	131
Sptbn2	23	24	54	59	5	7	22	22	57	58	56	59
Srcin1	11	11	43	48	12	14	14	14	54	58	38	50
Srrm1	0	0	0	0	0	0	2	2	2	2	2	2
Srrm2	17	18	29	29	19	27	12	13	32	32	21	24
Srrt	1	1	0	0	0	0	1	1	1	1	4	4
Srsf1	6	9	9	16	4	11	12	15	12	18	13	33
Srsf10	1	1	0	0	0	0	1	1	1	1	6	8
Srsf2	2	2	1	1	2	4	3	3	3	3	2	3
Srsf3	5	5	5	5	0	0	5	7	6	6	4	6
Srsf4	3	3	1	1	3	7	6	6	1	1	11	19
Srsf5	1	1	0	0	0	0	2	2	2	2	8	10
Srsf6	0	0	0	0	4	5	1	1	0	0	6	8
Srsf7	3	3	1	1	0	0	4	4	1	1	4	8
Ssb	2	3	0	0	0	0	3	3	3	3	6	7
Stk3	0	0	1	1	0	0	0	0	2	2	1	1
Stk38	8	8	11	12	3	3	9	10	11	11	15	20
Stk38l	4	5	7	8	4	4	6	6	10	10	7	9
Stk4	0	0	4	4	0	0	0	0	3	3	1	1
Stxbp1	8	8	12	12	4	4	11	11	11	11	12	14
Sub1	1	1	1	1	0	0	1	1	1	1	0	0
Sugp2	2	2	1	1	4	4	6	6	0	0	15	17
Sv2a	0	0	9	9	1	1	0	0	6	6	3	4
Sv2b	1	1	1	1	0	0	0	0	2	2	1	1
Sybu	0	0	6	6	1	1	0	0	6	6	2	2
Syn1	17	18	18	20	5	5	18	20	20	23	18	20
Syn2	8	8	10	11	2	2	14	15	10	10	9	11
Syncrip	1	1	0	0	0	0	1	1	0	0	1	1
Syngap1	0	0	3	3	2	2	2	2	3	3	5	5
Syngr1	0	0	1	2	0	0	0	0	1	1	1	1
Syngr3	0	0	2	2	0	0	0	0	1	1	1	2
Synj1	6	6	2	2	0	0	5	5	1	1	5	6
Synpo	0	0	1	1	3	3	1	1	0	0	9	11
Syt1	1	1	5	5	0	0	7	7	5	5	5	6
Syt7	0	0	1	1	0	0	0	0	1	1	7	7
Sytl2	2	2	5	5	0	0	3	3	5	5	0	0
Tab1	0	0	5	6	0	0	0	0	2	3	1	1
Tardbp	4	4	6	7	1	1	8	9	6	6	6	6
Tbc1d10b	0	0	0	0	0	0	0	0	1	1	2	2
Tbl1xr1	0	0	0	0	0	0	1	1	0	0	1	1
Tcf4	0	0	0	0	0	0	1	1	1	1	3	3
Thrap3	9	11	14	15	10	14	10	12	13	13	22	36
Thy1	2	2	3	3	5	11	2	2	3	3	5	26
Timm50	0	0	2	2	0	0	0	0	1	1	2	2
Tmod2	0	0	3	4	5	7	3	3	7	8	9	12
Tmod3	19	26	19	28	17	27	20	25	20	27	15	31
Tnc	3	3	0	0	0	0	3	3	0	0	10	11
Tnik	5	5	2	2	1	1	5	5	3	3	3	3
Tnr	19	19	4	4	12	12	19	21	4	4	37	75
Tnrc6b	5	5	4	4	1	1	6	6	5	5	2	2
Top1	4	4	3	3	0	0	4	4	4	4	3	3
Tox3	1	1	0	0	0	0	1	1	1	1	0	0
Tpi1	3	4	0	0	2	2	5	5	3	3	6	11
Tpm1	21	22	20	26	6	7	17	21	19	27	6	8
Tpm2	4	4	6	7	0	0	5	5	3	3	0	0
Tpm3	0	0	2	2	1	1	0	0	1	1	4	4
Tpm3-rs7	0	0	1	1	4	4	2	2	0	0	2	2
Tppp	4	4	4	5	3	3	6	7	6	7	4	5
Tra2b	2	2	1	1	3	3	2	2	2	2	6	11
Trim28	5	5	3	3	1	1	6	6	2	2	4	4
Trim3	2	2	1	1	0	0	2	2	0	0	4	4
Trim35	2	2	3	3	0	0	2	2	3	3	0	0
Trim46	2	2	5	5	0	0	2	2	2	2	7	7
Trrap	0	0	0	0	0	0	35	35	57	60	32	32
Try10	1	1	2	2	0	0	2	2	1	1	0	0
Ttc7b	0	0	17	18	1	1	0	0	13	13	11	13
Ttn	9	9	16	17	0	0	6	6	11	11	0	0
Tuba1a	23	44	24	50	7	10	24	39	26	45	19	77
Tuba1b	1	1	1	1	0	0	1	1	1	1	1	3
Tuba4a	3	3	3	3	0	0	3	3	3	3	3	4
Tubal3	2	2	2	2	0	0	2	2	2	2	2	6
Tubb1	6	14	6	14	2	5	6	14	7	15	7	54
Tubb2a	24	35	24	41	10	22	25	35	24	39	26	258
Tubb2b	1	2	1	1	0	0	1	1	1	1	1	1
Tubb3	15	17	16	23	3	4	16	21	16	22	15	91
Tubb4a	9	11	13	17	3	6	10	10	12	13	13	54
Tubb4b	1	1	1	1	0	0	1	1	1	1	1	2
Tubb5	4	5	5	8	0	0	4	7	5	8	5	10
Tufm	0	0	5	5	1	1	0	0	4	4	10	10
Twf1	1	1	2	2	2	2	1	1	1	1	2	2
Txn	2	2	0	0	1	1	2	2	1	1	2	2
U2af2	0	0	2	2	0	0	0	0	2	2	3	3
U2surp	1	1	6	6	0	0	0	0	8	8	4	4
Uba52	3	3	2	2	4	6	3	3	3	3	3	13
Ube2n	0	0	0	0	0	0	1	1	0	0	3	3
Ubtf	0	0	0	0	0	0	0	0	1	1	7	7
Unc13a	0	0	5	5	0	0	0	0	4	4	3	3
Usp9x	0	0	2	2	0	0	1	1	2	2	2	2
Vamp2	1	1	0	0	4	6	1	1	0	0	4	5
Vapa	0	0	1	1	1	1	0	0	1	1	5	6
Vcp	0	0	0	0	0	0	0	0	1	1	3	3
Vdac1	0	0	0	0	0	0	0	0	2	2	11	12
Vdac2	0	0	0	0	0	0	0	0	2	2	7	7
Vim	1	1	7	7	0	0	0	0	11	11	2	2
Vps72	0	0	0	0	0	0	2	2	2	2	3	5
Vsnl1	0	0	0	0	1	1	3	3	0	0	3	5
Wasf1	0	0	5	5	2	2	0	0	3	3	5	6
Wdr47	11	11	21	22	4	4	10	10	26	27	22	40
Wdr77	7	8	9	12	5	6	6	7	8	10	8	15
Yeats4	0	0	0	0	0	0	3	3	3	3	2	3
Ylpm1	0	0	0	0	1	1	1	1	0	0	11	11
Ywhab	6	6	5	5	0	0	7	7	7	7	8	11
Ywhae	3	3	2	3	1	3	5	5	4	4	6	6
Ywhag	1	1	3	3	1	1	4	5	5	5	4	4
Ywhah	2	2	2	2	1	1	0	0	2	2	4	4
Ywhaq	1	1	4	5	1	1	2	2	3	3	6	7
Ywhaz	3	3	4	4	3	4	5	5	5	5	4	5
Znf326	3	3	0	0	0	0	6	6	1	1	4	4
Znf512	2	2	0	0	1	1	4	5	2	2	4	4

## Sheet: C EdgeR_ResultsHIP_NPAS4-FHvsWT
Symbol	logFC	logCPM	LR	PValue	FDR
Trrap	8.23031	12.1236	26.0543	3.32e-07	0.000229042	Known members NuA4 Complex
Ep400	7.51564	11.5081	23.0945	1.54e-06	0.0005321
Arnt2	7.06715	11.1402	19.9294	8.04e-06	0.00184819
Npas4	6.76471	10.9081	17.9135	2.31e-05	0.00398768
Ruvbl1	6.65036	10.8157	16.4692	4.94e-05	0.00677454
Ruvbl2	6.41471	10.6466	16.1374	5.89e-05	0.00677454
Arnt	6.03363	10.3782	12.777	0.000350902	0.0345889
Actl6b	5.44811	10.0134	10.7753	0.00102862	0.0887183
Brd8	5.61869	10.1122	10.4868	0.00120232	0.092178
Dmap1	5.38171	9.97693	10.191	0.00141128	0.0973787
Epc2	4.79599	9.66148	8.34652	0.00386428	0.242396
Epc1	5.21403	9.8842	7.77921	0.0052851	0.303893
Ap2m1	4.59907	9.55772	7.58038	0.00590071	0.313192
Kat5	4.79097	9.66654	7.18924	0.00733419	0.361471
Snrpd3	4.3199	9.4644	6.82254	0.00900145	0.367398
Yeats4	4.36061	9.48772	6.81586	0.0090352	0.367398
Vps72	4.27196	9.42567	6.81257	0.00905184	0.367398
Ing3	4.56672	9.56195	6.62177	0.010074	0.386169
Pabpc1	4.55591	9.55001	6.03228	0.0140466	0.489998
Vdac1	4.59133	9.56865	6.01275	0.0142028	0.489998
Actl6a	4.15196	9.38698	5.90678	0.0150827	0.495574
Mta2	4.3222	9.44058	5.62581	0.0176978	0.525041
Csnk1e	3.96624	9.32832	5.57081	0.0182623	0.525041
Neurod2	3.96624	9.32832	5.57081	0.0182623	0.525041
Vdac2	4.10305	9.34671	5.24135	0.0220562	0.564441
Pnn	4.37911	9.47679	5.23893	0.0220868	0.564441
Rps9	4.37911	9.47679	5.23893	0.0220868	0.564441
Srrm1	3.78698	9.2763	4.81786	0.0281663	0.694097
Ubtf	3.89116	9.27136	4.47185	0.0344578	0.78902
Ogt	3.70475	9.21674	4.33806	0.0372694	0.78902
Pkm	3.79536	9.26645	4.28165	0.0385258	0.78902
Rbm15	3.70088	9.22325	4.20633	0.0402733	0.78902
Ccar2	3.77198	9.23468	4.19383	0.0405713	0.78902
Cct3	3.53386	9.19439	4.02333	0.044875	0.78902
Tcf4	3.4757	9.14956	3.94752	0.0469406	0.78902
Bdh1	3.57731	9.16265	3.88949	0.0485893	0.78902
Fscn1	3.57731	9.16265	3.88949	0.0485893	0.78902
Gria1	3.57731	9.16265	3.88949	0.0485893	0.78902
Rasal1	3.57731	9.16265	3.88949	0.0485893	0.78902
Ap2a2	3.60181	9.17949	3.87449	0.0490253	0.78902
Dbnl	3.60181	9.17949	3.87449	0.0490253	0.78902
Ldhb	3.60181	9.17949	3.87449	0.0490253	0.78902
Hdac2	3.73034	9.24878	3.83095	0.0503143	0.78902
Sf3a2	3.73034	9.24878	3.83095	0.0503143	0.78902
Bag4	3.4464	9.13235	3.7427	0.0530386	0.79558
Rab14	3.4464	9.13235	3.7427	0.0530386	0.79558
Dst	3.37795	9.10416	3.4967	0.0614914	0.902746
Srsf5	2.46736	9.7198	3.45328	0.0631265	0.907443
Napb	3.33833	9.15348	3.27269	0.0704418	0.991936
Phgdh	3.24054	9.10722	3.10468	0.0780674	0.996714
Pin1	3.1796	9.07177	3.00827	0.0828406	0.996714
Fbll1	3.14478	9.06034	2.94837	0.0859643	0.996714
Med23	3.14478	9.06034	2.94837	0.0859643	0.996714
Sf3a3	3.14478	9.06034	2.94837	0.0859643	0.996714
Ube2n	3.14478	9.06034	2.94837	0.0859643	0.996714
Arpc3	3.11508	9.04248	2.90327	0.0884001	0.996714
Prox1	3.11508	9.04248	2.90327	0.0884001	0.996714
Vcp	3.11508	9.04248	2.90327	0.0884001	0.996714
Smarcc2	2.16467	9.59918	2.8988	0.0886458	0.996714
Macf1	2.17777	10.2475	2.67275	0.10208	0.996714
Hist1h2bb	1.66065	11.871	2.63774	0.104352	0.996714
Rbbp7	2.99546	9.07422	2.56061	0.109556	0.996714
Smarcc1	2.99546	9.07422	2.56061	0.109556	0.996714
Pygb	1.95322	9.96382	2.48086	0.115239	0.996714
Hnrnpr	2.9217	9.04432	2.45688	0.117011	0.996714
Pacsin1	2.9217	9.04432	2.45688	0.117011	0.996714
Rufy3	2.9217	9.04432	2.45688	0.117011	0.996714
Cdkn2aip	2.88906	9.02603	2.41495	0.120182	0.996714
Ppig	2.88906	9.02603	2.41495	0.120182	0.996714
Jazf1	2.85689	9.00772	2.37424	0.123352	0.996714
Pip5k1a	2.85689	9.00772	2.37424	0.123352	0.996714
Fga	-1.81001	9.45334	2.35807	0.124636	0.996714
Cdk5	2.81714	8.99565	2.31956	0.127756	0.996714
Elavl4	2.81714	8.99565	2.31956	0.127756	0.996714
Nop56	2.81714	8.99565	2.31956	0.127756	0.996714
Rpl38	2.81714	8.99565	2.31956	0.127756	0.996714
Bsn	2.40401	9.7203	2.31835	0.127856	0.996714
Snrnp70	1.48513	10.8599	2.28449	0.130673	0.996714
Actr3b	2.78577	8.97721	2.28138	0.130936	0.996714
Agap1	2.78577	8.97721	2.28138	0.130936	0.996714
Ank1	2.78577	8.97721	2.28138	0.130936	0.996714
Dlg4	2.78577	8.97721	2.28138	0.130936	0.996714
Nfix	2.78577	8.97721	2.28138	0.130936	0.996714
Ppp2r5e	2.78577	8.97721	2.28138	0.130936	0.996714
Prkar2a	2.78577	8.97721	2.28138	0.130936	0.996714
Slc4a4	2.78577	8.97721	2.28138	0.130936	0.996714
Snrpg	2.78577	8.97721	2.28138	0.130936	0.996714
Tbc1d10b	2.78577	8.97721	2.28138	0.130936	0.996714
Snph	2.056	9.49128	2.18817	0.139075	0.996714
Snrnp40	1.96616	9.50392	2.10861	0.146472	0.996714
Srsf10	1.96616	9.50392	2.10861	0.146472	0.996714
Ddx1	1.80778	9.45233	1.98426	0.158942	0.996714
Prpf8	1.34951	10.8882	1.96217	0.161282	0.996714
Luzp1	-1.45078	10.5491	1.91444	0.16647	0.996714
Hpca	1.81793	9.51692	1.90353	0.167684	0.996714
Ncan	1.91022	10.3054	1.88589	0.169666	0.996714
Prpf19	1.94112	9.5122	1.85041	0.173736	0.996714
Ppp3cb	1.68203	9.36614	1.79597	0.180201	0.996714
Hsph1	1.44353	9.94672	1.78066	0.182069	0.996714
Erh	1.54259	9.68134	1.73801	0.187391	0.996714
Psd3	2.45375	8.95868	1.71055	0.190915	0.996714
Slc17a1	2.45375	8.95868	1.71055	0.190915	0.996714
Spin2c	2.45375	8.95868	1.71055	0.190915	0.996714
Snrpb	1.65354	9.40533	1.653	0.198552	0.996714
Akap8l	2.37286	8.92696	1.63317	0.201265	0.996714
Arhgdia	2.37286	8.92696	1.63317	0.201265	0.996714
Cwc15	2.37286	8.92696	1.63317	0.201265	0.996714
Hba-a1	2.37286	8.92696	1.63317	0.201265	0.996714
Maged1	2.37286	8.92696	1.63317	0.201265	0.996714
Mbd3	2.37286	8.92696	1.63317	0.201265	0.996714
Smarce1	2.37286	8.92696	1.63317	0.201265	0.996714
Tbl1xr1	2.37286	8.92696	1.63317	0.201265	0.996714
Ighg	1.97295	9.96694	1.62591	0.20227	0.996714
Bclaf1	1.68465	9.84703	1.61962	0.203145	0.996714
Arhgef9	2.33947	8.90789	1.60393	0.205347	0.996714
Cacng8	2.33947	8.90789	1.60393	0.205347	0.996714
Ccdc136	2.33947	8.90789	1.60393	0.205347	0.996714
Cds2	2.33947	8.90789	1.60393	0.205347	0.996714
Cend1	2.33947	8.90789	1.60393	0.205347	0.996714
Lin7a	2.33947	8.90789	1.60393	0.205347	0.996714
Mbtd1	2.33947	8.90789	1.60393	0.205347	0.996714
Vamp2	-1.76189	9.97958	1.57152	0.209987	0.996714
Ylpm1	1.93018	9.59126	1.56651	0.210715	0.996714
Srrm2	-1.07614	12.6819	1.56213	0.211354	0.996714
Bcl11b	1.38702	9.87039	1.47952	0.22385	0.996714
Vsnl1	1.72543	9.49361	1.45614	0.227546	0.996714
Nefl	1.13068	10.5505	1.45498	0.227731	0.996714
Hnrnpa1	1.47186	9.75622	1.42171	0.233122	0.996714
Syt7	1.69986	9.35037	1.41816	0.233706	0.996714
Acin1	-1.40919	11.4446	1.39508	0.237549	0.996714
Mink1	1.66923	9.42082	1.38236	0.239699	0.996714
Atp6v1e1	-1.47367	10.5038	1.32039	0.250522	0.996714
Myef2	1.14441	11.6698	1.29344	0.255415	0.996714
Dynll1	1.4565	9.34034	1.29128	0.255812	0.996714
Hist1h3a	-1.40112	12.8372	1.26348	0.260994	0.996714
Twf1	-1.17116	9.61826	1.19422	0.274481	0.996714
Snap25	-1.3647	10.6789	1.1825	0.276847	0.996714
Srrt	1.40942	9.31491	1.16365	0.280709	0.996714
Cyfip2	1.39367	9.59863	1.15957	0.281555	0.996714
Clns1a	-1.32571	10.2122	1.15346	0.282826	0.996714
Hnrnph1	-0.904707	11.3576	1.14888	0.283784	0.996714
Kctd12	1.4352	9.27438	1.14484	0.284633	0.996714
Slc6a11	1.4352	9.27438	1.14484	0.284633	0.996714
Tmod3	-0.899999	12.8629	1.14305	0.285009	0.996714
Slain2	-1.38155	10.2515	1.14082	0.285479	0.996714
Plec	1.49654	9.63541	1.10986	0.292113	0.996714
Actb	0.924012	12.146	1.09041	0.296381	0.996714
Hist1h1e	-1.13585	10.5594	1.07058	0.300814	0.996714
Ilf2	1.05068	10.0305	1.04543	0.306561	0.996714
Tpm3-rs7	-1.40207	9.70743	1.03856	0.308157	0.996714
Ppp2r1a	1.14515	10.2803	1.009	0.315142	0.996714
Syt1	1.00717	10.2764	0.932312	0.334263	0.996714
Slc1a2	1.20219	10.6658	0.926246	0.33584	0.996714
Snrnp200	0.873589	11.3656	0.920611	0.337314	0.996714
Ilf3	1.36857	9.34711	0.912735	0.33939	0.996714
Prkar2b	1.14046	9.53855	0.908183	0.340597	0.996714
Gatad2b	1.05496	9.79456	0.90806	0.34063	0.996714
Ddx3x	1.03798	10.0241	0.891021	0.345201	0.996714
Fam126b	-0.928354	10.8509	0.890665	0.345297	0.996714
Cep170b	-1.06989	11.0481	0.878917	0.348498	0.996714
Coro2b	1.06455	9.74181	0.865313	0.352256	0.996714
Pmch	-0.965216	9.8818	0.843319	0.358449	0.996714
Ap1b1	1.24348	9.55307	0.836569	0.36038	0.996714
H1f0	-0.898849	11.2545	0.8351	0.360802	0.996714
Ssb	1.07631	9.88906	0.825027	0.363714	0.996714
Rbbp4	0.98753	10.0474	0.813006	0.367233	0.996714
Canx	1.22093	9.22069	0.811819	0.367583	0.996714
C1qc	-1.05643	9.44094	0.806595	0.369129	0.996714
Rbm14	1.19932	10.1808	0.794623	0.372706	0.996714
Mta1	1.00271	9.52371	0.782783	0.376291	0.996714
Slc9a3r1	-1.05719	10.0321	0.77912	0.37741	0.996714
Rph3a	-0.884317	10.1162	0.776627	0.378175	0.996714
Mob2	-0.890392	9.94515	0.776271	0.378284	0.996714
Eno1	1.13095	9.57523	0.755391	0.384775	0.996714
Hspa2	0.79349	10.7531	0.754819	0.384955	0.996714
Actr2	-0.755262	10.4843	0.752692	0.385625	0.996714
Celf2	1.20444	9.2788	0.740687	0.389441	0.996714
Camk2d	0.728592	11.4553	0.736842	0.390674	0.996714
Mlf2	1.21345	9.76165	0.722529	0.395316	0.996714
Dhx9	0.772646	12.1591	0.715254	0.397705	0.996714
Chtop	-1.10252	10.3573	0.713158	0.398397	0.996714
H2afy	-1.09184	11.4544	0.712589	0.398586	0.996714
Gas2l1	1.16265	9.19381	0.704135	0.401398	0.996714
Rab5a	1.16265	9.19381	0.704135	0.401398	0.996714
Calm1	-0.788788	10.6636	0.70062	0.402575	0.996714
Cbx1	-1.08688	9.92263	0.659732	0.416655	0.996714
Myl6b	-0.900165	9.54859	0.656475	0.417807	0.996714
Hbbt1	-0.890809	9.717	0.650446	0.419953	0.996714
Sf3b5	-0.839308	9.83546	0.649351	0.420345	0.996714
Hist2h2aa1	-1.19002	9.83183	0.6223	0.430194	0.996714
Znf326	1.04157	9.87874	0.620249	0.430955	0.996714
Cct8	1.10652	9.23568	0.618089	0.431758	0.996714
Lrrfip2	-0.930922	9.85465	0.61394	0.433308	0.996714
Napg	1.08531	9.219	0.612139	0.433983	0.996714
Znf512	0.928719	9.88985	0.603497	0.437247	0.996714
Hist1h2ba	-1.02051	13.9573	0.595914	0.440141	0.996714
Khdrbs3	0.970911	9.84963	0.591218	0.441949	0.996714
Tubb3	0.652161	12.4854	0.588435	0.443025	0.996714
Tab1	-1.0177	9.57554	0.582215	0.445445	0.996714
Ttn	-0.888851	11.0327	0.577822	0.447167	0.996714
Dctn2	0.962875	9.68209	0.575793	0.447966	0.996714
Bub3	1.06481	9.22575	0.573223	0.448981	0.996714
Pfkm	0.690237	10.8941	0.571543	0.449646	0.996714
Aak1	0.987356	9.62784	0.569414	0.450492	0.996714
Mbp	-0.701089	13.4807	0.568532	0.450843	0.996714
Ywhag	0.753583	10.1157	0.540081	0.462399	0.996714
Wdr77	-0.592251	11.3555	0.537499	0.463471	0.996714
Rbmx	-0.874427	10.9328	0.533937	0.464956	0.996714
Kbtbd11	-0.811695	9.71897	0.533604	0.465095	0.996714
Mark4	0.931587	9.44985	0.530225	0.466512	0.996714
Sirt2	0.931587	9.44985	0.530225	0.466512	0.996714
Tnc	1.00075	9.86679	0.52042	0.470662	0.996714
Hist1h2af	-0.932663	13.1287	0.518016	0.471689	0.996714
Dnajb2	0.970059	9.1814	0.513421	0.473662	0.996714
Dstn	0.970059	9.1814	0.513421	0.473662	0.996714
Arf1	0.851375	10.138	0.504308	0.477613	0.996714
Mtcl1	-0.848267	10.1108	0.50068	0.479201	0.996714
Rnps1	0.813282	9.72953	0.500094	0.479459	0.996714
Ptprz1	0.984495	10.0092	0.49223	0.482934	0.996714
Cbx3	-0.786367	9.76691	0.485267	0.486046	0.996714
Myl6	-0.58386	10.86	0.48048	0.488205	0.996714
Dlat	0.959664	9.16431	0.475735	0.490361	0.996714
Luc7l3	0.959664	9.16431	0.475735	0.490361	0.996714
Prrt1	0.959664	9.16431	0.475735	0.490361	0.996714
Mylpf	-0.837707	9.94877	0.475078	0.49066	0.996714
Hnrnpd	-0.733015	9.69119	0.465715	0.494965	0.996714
Carns1	-0.81074	10.1997	0.464342	0.495602	0.996714
Hnrnpf	0.699091	10.1819	0.457904	0.498605	0.996714
Myo5a	0.77989	11.8474	0.454776	0.500076	0.996714
Mapre3	-0.537896	11.4351	0.446062	0.504211	0.996714
Sh3gl2	0.952554	9.22406	0.443754	0.505316	0.996714
Clasp2	-0.546878	14.7547	0.436874	0.508635	0.996714
Gnao1	-0.796279	11.798	0.435066	0.509514	0.996714
Pcdh1	0.929907	9.15366	0.434612	0.509734	0.996714
Khsrp	-0.897285	9.34587	0.434237	0.509917	0.996714
Actbl2	0.656389	10.611	0.431909	0.511054	0.996714
Map4	-0.546257	11.8467	0.429894	0.512041	0.996714
Ywhah	-0.69534	9.66017	0.427798	0.513071	0.996714
Eftud2	0.617468	10.4419	0.425859	0.514028	0.996714
Eif4b	-0.534713	13.1282	0.424993	0.514456	0.996714
Myo6	0.905045	9.13645	0.422504	0.51569	0.996714
Cpsf1	0.735443	9.61816	0.418174	0.517849	0.996714
Khdrbs1	0.912707	9.55486	0.417612	0.518131	0.996714
Gda	0.685484	9.65323	0.417244	0.518315	0.996714
Tubb2b	-0.756343	9.34694	0.416263	0.518808	0.996714
Gsn	0.577123	11.1618	0.412209	0.52085	0.996714
Srsf7	0.734395	9.93625	0.407521	0.52323	0.996714
Calml3	0.719497	10.0884	0.40707	0.523461	0.996714
Hist1h1a	-0.695537	9.92903	0.400586	0.526787	0.996714
Rbm10	-0.531484	13.2532	0.396016	0.529154	0.996714
Sf3b3	0.595889	12.0755	0.395318	0.529517	0.996714
Cenpv	0.908685	9.83826	0.392828	0.530817	0.996714
Dhx36	-0.689644	9.51101	0.39112	0.531711	0.996714
Actn3	-0.651782	9.74538	0.38915	0.532746	0.996714
Thy1	-0.668623	11.0593	0.388186	0.533255	0.996714
Hk1	0.599827	10.2598	0.385732	0.534551	0.996714
Glud1	0.78906	9.96375	0.383934	0.535505	0.996714
Ap2a1	0.662657	9.97089	0.375656	0.539937	0.996714
Ctnnd2	0.849038	9.21802	0.373716	0.540986	0.996714
Tpm2	-0.738484	10.2063	0.373014	0.541366	0.996714
Elavl3	0.859619	9.17947	0.372665	0.541555	0.996714
Prmt1	0.859619	9.17947	0.372665	0.541555	0.996714
Thrap3	-0.507718	12.0456	0.372473	0.541659	0.996714
Npm1	0.651816	9.87047	0.365258	0.545601	0.996714
Sf3a1	-0.508209	11.1472	0.364666	0.545926	0.996714
Clip1	-0.609287	10.3013	0.364467	0.546036	0.996714
Aldh1l1	-0.497963	14.0232	0.363592	0.546518	0.996714
Tubb2a	0.526394	13.6616	0.36211	0.547337	0.996714
Ermn	-0.740339	9.38612	0.360766	0.548081	0.996714
Srsf2	-0.650678	10.1186	0.359181	0.548961	0.996714
Mtpn	-0.830139	9.20809	0.355185	0.551192	0.996714
Map2	-0.497261	14.3939	0.351262	0.5534	0.996714
Cfl1	0.616165	10.1002	0.346643	0.556019	0.996714
Ctbp1	0.662639	9.65603	0.340167	0.559733	0.996714
Srsf6	-0.890418	9.90493	0.340008	0.559824	0.996714
Camsap3	-0.491505	13.026	0.339811	0.559938	0.996714
Dlgap1	-0.723173	9.2551	0.338463	0.560718	0.996714
Arhgef2	0.539233	11.0324	0.329854	0.565745	0.996714
Tpm1	-0.513728	12.2701	0.326108	0.56796	0.996714
Rpl19	0.798627	9.20756	0.32334	0.569607	0.996714
Ctnnb1	0.782936	9.19035	0.319356	0.571995	0.996714
Ppp1r1b	-0.774889	9.17944	0.316069	0.57398	0.996714
Snrpd2	0.625622	9.75764	0.307119	0.579453	0.996714
Basp1	-0.661498	11.6214	0.2994	0.584259	0.996714
Snrpc	0.772762	9.41055	0.295116	0.586961	0.996714
Psip1	0.540954	10.4146	0.292808	0.588427	0.996714
Hist1h4a	-0.640772	13.9081	0.286703	0.592341	0.996714
Caskin1	-0.549294	10.1871	0.285239	0.593288	0.996714
Rps2	0.731728	9.48573	0.285046	0.593413	0.996714
Actn4	0.722334	10.1193	0.284698	0.593638	0.996714
Sf3b2	0.463396	11.6796	0.282531	0.595047	0.996714
Acot7	0.701889	9.47891	0.281106	0.595977	0.996714
G3bp2	0.701889	9.47891	0.281106	0.595977	0.996714
Sv2a	-0.632795	10.0994	0.275264	0.599822	0.996714
Wasf1	-0.60735	9.90915	0.273689	0.600868	0.996714
Acta2	-0.425553	14.3309	0.268663	0.60423	0.996714
Hba	-0.486061	10.4988	0.268541	0.604312	0.996714
Ldb3	0.781064	9.16849	0.267616	0.604936	0.996714
Ap3d1	-0.527743	9.64882	0.265358	0.606463	0.996714
Uba52	-0.508607	10.6036	0.265162	0.606596	0.996714
Ddx39a	0.539785	10.1021	0.264345	0.60715	0.996714
Arpc2	0.74862	9.39493	0.263611	0.60765	0.996714
Hspa8	0.421225	12.7886	0.260582	0.609721	0.996714
Fyttd1	0.664083	9.51161	0.259977	0.610136	0.996714
Bcas1	-0.546438	10.0912	0.25823	0.611339	0.996714
Dmtn	-0.558916	9.62251	0.255924	0.612934	0.996714
Prpf3	0.694394	9.44976	0.254297	0.614066	0.996714
Coro1c	0.490679	10.458	0.253843	0.614382	0.996714
Alg2	-0.67793	9.10916	0.250941	0.616413	0.996714
Syngr1	-0.67793	9.10916	0.250941	0.616413	0.996714
Camk2a	0.40927	11.3787	0.242426	0.62246	0.996714
Ccdc177	0.472954	10.4102	0.242121	0.622678	0.996714
Mapk8ip3	0.655953	9.90586	0.242097	0.622695	0.996714
Ddx5	0.471178	11.6785	0.241806	0.622905	0.996714
Vapa	0.606176	9.42787	0.236928	0.626433	0.996714
Slc1a3	0.613867	10.1565	0.234713	0.628051	0.996714
Hdx	-0.587556	9.51927	0.233352	0.629049	0.996714
D1Pas1	0.435436	11.3813	0.231497	0.630416	0.996714
Rims1	0.602117	9.56331	0.230878	0.630874	0.996714
Tpi1	0.514666	10.343	0.230423	0.63121	0.996714
Elavl2	0.542365	10.1472	0.229414	0.631959	0.996714
Pgam5	-0.56336	10.1637	0.22719	0.633616	0.996714
Ppia	0.707416	9.19466	0.223766	0.636185	0.996714
Elavl1	0.457692	10.3473	0.220864	0.638383	0.996714
Luc7l	-0.628087	9.18141	0.219198	0.639651	0.996714
Sub1	-0.628087	9.18141	0.219198	0.639651	0.996714
Purb	0.571189	9.74144	0.21737	0.641051	0.996714
H2afy2	-0.574322	11.6769	0.216673	0.641587	0.996714
Prdx2	-0.471575	9.92281	0.216495	0.641723	0.996714
Hnrnpc	0.40097	11.7565	0.216029	0.642083	0.996714
Ywhab	0.428973	10.6927	0.215481	0.642505	0.996714
Lrrfip1	-0.416987	10.9396	0.21527	0.642668	0.996714
Hnrnpa0	0.468821	10.2779	0.214782	0.643045	0.996714
Prdx5	0.605413	9.34509	0.214189	0.643504	0.996714
Ywhaz	-0.422762	10.5244	0.211955	0.64524	0.996714
Camsap2	-0.388319	11.8135	0.211784	0.645373	0.996714
Hp1bp3	0.445812	10.7122	0.207914	0.648408	0.996714
Ncoa5	-0.599862	10.2203	0.206924	0.649189	0.996714
Luc7l2	-0.424319	10.8121	0.20629	0.649691	0.996714
Try10	-0.554436	9.36412	0.20589	0.650008	0.996714
Numa1	0.393485	10.9362	0.201011	0.653906	0.996714
Idh3b	0.581714	10.017	0.20088	0.654011	0.996714
Cltc	0.40107	11.6968	0.198961	0.655561	0.996714
Prpf31	-0.391331	12.2311	0.197761	0.656535	0.996714
Epb41l3	-0.389829	10.9725	0.196015	0.657957	0.996714
Hnrnpab	0.564553	9.42543	0.19561	0.658288	0.996714
Oplah	-0.432597	10.4342	0.189681	0.663182	0.996714
Iqsec1	0.433206	10.9473	0.187834	0.664726	0.996714
Prkca	0.642493	9.10495	0.187782	0.664769	0.996714
Stk3	0.642493	9.10495	0.187782	0.664769	0.996714
Nrgn	0.6314	9.47334	0.184398	0.667621	0.996714
Atp6v0d1	-0.424873	10.7851	0.184362	0.667651	0.996714
Caprin1	0.633657	9.16646	0.182758	0.669014	0.996714
Snca	0.633657	9.16646	0.182758	0.669014	0.996714
Snrpf	0.565575	9.54569	0.181775	0.669852	0.996714
Stk4	-0.543285	9.43442	0.179266	0.672005	0.996714
Ccsap	-0.440648	9.68377	0.179142	0.672111	0.996714
Raly	0.525371	9.85494	0.176351	0.674528	0.996714
Hsp90aa1	0.414093	11.1144	0.175805	0.675003	0.996714
Hspa12a	0.396082	10.9016	0.173989	0.676591	0.996714
Cherp	-0.505826	10.1158	0.172954	0.6775	0.996714
Bin1	0.506889	9.36104	0.171246	0.679007	0.996714
Glyr1	-0.329269	12.0822	0.167714	0.682152	0.996714
Acp1	0.601013	9.14893	0.166686	0.683074	0.996714
Hdlbp	0.534441	9.43254	0.164878	0.684704	0.996714
Trim35	-0.486887	9.66563	0.163429	0.686019	0.996714
Rbm6	0.462057	9.73567	0.162801	0.68659	0.996714
Epb41l2	0.509691	9.70535	0.16256	0.686811	0.996714
Mmtag2	0.449151	9.59403	0.162377	0.686978	0.996714
Hdac6	-0.3708	10.9975	0.160584	0.688619	0.996714
Hspa5	0.344033	11.1896	0.156752	0.692165	0.996714
Usp9x	0.473698	9.34518	0.155325	0.693498	0.996714
Ddx46	-0.490682	9.701	0.155082	0.693725	0.996714
Atp6v1b2	-0.430502	11.4034	0.153356	0.695349	0.996714
Cnrip1	-0.413443	9.9817	0.153093	0.695597	0.996714
Arhgap32	0.571377	9.07601	0.152158	0.696481	0.996714
Add1	0.37645	10.5873	0.151997	0.696634	0.996714
Ap2b1	0.46053	9.65722	0.151462	0.697142	0.996714
Tubal3	0.406949	9.77221	0.151439	0.697164	0.996714
Atp1b1	0.481029	9.51904	0.15116	0.697429	0.996714
Pura	0.374736	10.7695	0.150014	0.698522	0.996714
Nudt21	0.506944	9.80543	0.149523	0.698992	0.996714
Skp1	-0.473891	9.69619	0.147854	0.700595	0.996714
Hnrnpdl	0.451271	9.84118	0.14697	0.701447	0.996714
Mark3	0.451963	9.61025	0.146428	0.701972	0.996714
Col1a1	-0.481886	9.97713	0.144214	0.704127	0.996714
Phyhip	-0.424008	9.39699	0.142422	0.705885	0.996714
Kif5a	0.487426	9.32927	0.142166	0.706138	0.996714
Tubb1	0.31105	12.0141	0.141239	0.707053	0.996714
Pcbp2	0.441387	9.38506	0.140174	0.708108	0.996714
Rbfox3	0.441387	9.38506	0.140174	0.708108	0.996714
Sbf2	-0.427112	9.84328	0.138359	0.709918	0.996714
Ank2	0.454855	12.2361	0.138351	0.709926	0.996714
Pfkl	0.354521	10.5984	0.137163	0.711118	0.996714
Grb2	-0.538835	9.2761	0.137006	0.711275	0.996714
Cap2	-0.38561	10.3675	0.136337	0.71195	0.996714
Eef1d	0.5291	9.12027	0.132907	0.715437	0.996714
Hnrnpll	0.5291	9.12027	0.132907	0.715437	0.996714
Matr3	0.310963	12.1616	0.131917	0.716453	0.996714
Arglu1	-0.437417	10.1655	0.130675	0.717733	0.996714
Ryr2	0.456446	9.52083	0.129718	0.718725	0.996714
Rpl23a	-0.477337	9.49769	0.129578	0.71887	0.996714
Nebl	-0.391644	9.37298	0.128138	0.72037	0.996714
Plg	-0.38705	10.7241	0.127382	0.721162	0.996714
Ddx23	-0.456955	9.32351	0.127053	0.721508	0.996714
Aldoa	0.41154	9.87794	0.125874	0.722748	0.996714
Atp5a1	-0.429016	10.0607	0.1254	0.72325	0.996714
Acta1	-0.433859	9.95815	0.123577	0.725187	0.996714
Map6	-0.283144	13.1187	0.120755	0.728217	0.996714
Mark1	0.307419	11.3189	0.116379	0.732995	0.996714
Sybu	-0.424938	9.8889	0.115051	0.734465	0.996714
Hbb-b1	0.340705	10.3047	0.113989	0.735648	0.996714
Hnrnpa2b1	-0.297013	11.37	0.113859	0.735793	0.996714
Ablim2	0.41535	9.30387	0.112137	0.737724	0.996714
Slc3a2	0.41535	9.30387	0.112137	0.737724	0.996714
U2af2	0.41535	9.30387	0.112137	0.737724	0.996714
Pdcd6	0.324598	10.4383	0.111238	0.738739	0.996714
Tuba1b	0.38346	9.34412	0.110908	0.739113	0.996714
Agap2	0.285794	11.0573	0.109809	0.740362	0.996714
Cep170	-0.334381	10.6512	0.109532	0.740678	0.996714
Cap1	-0.439767	9.78092	0.109155	0.741108	0.996714
Sptbn1	0.279658	13.9627	0.108946	0.741347	0.996714
Pspc1	0.336906	10.5694	0.108623	0.741717	0.996714
Eef1b	0.405251	9.40902	0.105823	0.744951	0.996714
Myh1	-0.431709	13.6479	0.10284	0.748448	0.996714
Ppfia3	-0.393101	9.30767	0.102815	0.748477	0.996714
Ppp2ca	-0.393101	9.30767	0.102815	0.748477	0.996714
Sugp2	0.370502	10.4914	0.101514	0.75002	0.996714
Prkcg	-0.270688	10.9434	0.101358	0.750206	0.996714
Fus	0.337878	10.1142	0.101185	0.750412	0.996714
Tubb5	0.289983	10.7505	0.10039	0.751362	0.996714
Coro1a	-0.283814	10.6174	0.0994201	0.752527	0.996714
Stk38l	-0.263089	10.9748	0.0977165	0.754587	0.996714
Setx	0.302866	11.7347	0.0967532	0.755761	0.996714
Ldha	-0.401301	9.71046	0.0958885	0.756821	0.996714
Prkcb	0.338571	9.84622	0.094404	0.758651	0.996714
Hspa9	0.358257	10.6076	0.0921804	0.761423	0.996714
Gfap	0.276034	11.9102	0.0916231	0.762124	0.996714
Trim28	-0.305154	10.2866	0.0912072	0.762648	0.996714
Cyfip1	0.35267	10.1694	0.0910768	0.762813	0.996714
Epb41l1	-0.333867	9.49509	0.0899507	0.76424	0.996714
Rbm39	0.299853	10.5752	0.0894829	0.764836	0.996714
Rbm8a	0.369416	9.41934	0.088146	0.766547	0.996714
Srsf3	0.288202	10.5221	0.0881097	0.766594	0.996714
Amph	0.368607	9.52122	0.0876393	0.7672	0.996714
Morc3	0.361572	10.3046	0.0872524	0.7677	0.996714
Hnrnpk	-0.259231	12.3602	0.0870829	0.767919	0.996714
Cpsf6	0.333775	9.76582	0.0836371	0.772428	0.996714
Jakmip3	0.377056	11.2076	0.0833606	0.772794	0.996714
Ina	0.24505	11.3032	0.0825565	0.773862	0.996714
Eef1a2	-0.303514	10.3257	0.0819286	0.774701	0.996714
Slc8a2	0.357823	9.27821	0.0795442	0.777916	0.996714
Wdr47	0.230748	12.012	0.0778914	0.780176	0.996714
Slc17a6	0.258341	11.0348	0.077395	0.780859	0.996714
Tnik	-0.285363	10.2078	0.0767171	0.781797	0.996714
Cnksr2	-0.30644	9.69493	0.0744131	0.785016	0.996714
Gpx4	-0.322843	9.33304	0.0722629	0.78807	0.996714
Cpne6	0.323135	9.4753	0.0700791	0.791222	0.996714
Flna	0.331452	9.64701	0.0696101	0.791905	0.996714
Gcc2	-0.350741	9.82031	0.0689231	0.792911	0.996714
Map1b	-0.211847	15.3078	0.0671895	0.795474	0.996714
Rpsa	-0.332552	9.89605	0.0671039	0.795601	0.996714
Aco2	0.318282	10.0149	0.0670131	0.795736	0.996714
Hist2h2be	0.335653	9.38418	0.0648217	0.799031	0.996714
Camk2b	0.206185	11.2642	0.0633947	0.801209	0.996714
Puf60	0.262951	9.91299	0.0624989	0.802589	0.996714
Dclk1	-0.205976	11.4897	0.0610486	0.804846	0.996714
Mapre1	0.223216	10.4483	0.0608551	0.805149	0.996714
Ppm1a	-0.249967	9.93358	0.06072	0.805362	0.996714
Sltm	0.23254	10.6063	0.0601885	0.806198	0.996714
Ablim1	-0.252641	10.1308	0.0597507	0.80689	0.996714
Myh4	-0.312602	12.7212	0.0596405	0.807065	0.996714
Ckmt1	-0.290375	9.78113	0.0595141	0.807266	0.996714
Myl1	-0.286256	11.2707	0.0594946	0.807297	0.996714
Atp12a	0.318727	9.47759	0.0591357	0.807867	0.996714
Jakmip2	0.297116	11.4463	0.0582821	0.809232	0.996714
Hist1h1c	0.23123	10.5811	0.0578487	0.809929	0.996714
Fip1l1	0.281889	9.88337	0.057177	0.811015	0.996714
Mag	-0.300714	9.61327	0.0563032	0.812437	0.996714
Col1a2	0.322556	9.36031	0.054551	0.815325	0.996714
Sptan1	-0.190633	14.8125	0.0540654	0.816134	0.996714
Mark2	0.196427	10.9268	0.0519396	0.819722	0.996714
Ncdn	0.34825	9.40073	0.0519181	0.819759	0.996714
Tnrc6b	-0.228318	10.3928	0.0518763	0.81983	0.996714
Hnrnpu	-0.195015	11.7165	0.0512453	0.82091	0.996714
Tardbp	0.209147	10.6843	0.05116	0.821057	0.996714
Otud4	-0.193197	11.5494	0.0505078	0.822182	0.996714
Sbf1	0.219676	12.3108	0.0501442	0.822813	0.996714
Psmd4	-0.264723	9.44735	0.0500481	0.82298	0.996714
Eef1g	0.291504	9.77968	0.0484759	0.825737	0.996714
Dnm1	0.250253	11.1972	0.0475203	0.827436	0.996714
Atp2a1	-0.227328	10.8271	0.0471629	0.828076	0.996714
Ckb	-0.233571	10.337	0.0471566	0.828087	0.996714
Soga3	-0.237964	11.6535	0.0471313	0.828132	0.996714
Hnrnpl	0.204528	12.0358	0.0466671	0.828968	0.996714
Sgk223	-0.269006	9.47877	0.0466223	0.829048	0.996714
Ap3b2	0.221507	11.4296	0.0463098	0.829614	0.996714
Cbx5	-0.27248	9.51008	0.0459374	0.83029	0.996714
Rbfox1	-0.200009	10.5101	0.0459322	0.830299	0.996714
Tufm	0.250165	9.98965	0.0450245	0.831959	0.996714
Hnrnpm	-0.183051	11.3663	0.0431355	0.83547	0.996714
Stxbp1	-0.168826	11.3743	0.0427322	0.83623	0.996714
Tpm3	-0.245003	9.40816	0.0415449	0.83849	0.996714
Myo18a	-0.174747	13.7223	0.040445	0.840613	0.996714
Map1a	-0.171633	13.4836	0.0403202	0.840856	0.996714
Atp6v1a	0.194166	11.9626	0.0399813	0.841517	0.996714
Syn2	0.173885	11.3158	0.0395693	0.842325	0.996714
Synj1	-0.220851	10.1817	0.0394846	0.842492	0.996714
Actn1	0.161873	11.6137	0.0393411	0.842775	0.996714
Pfkp	0.254177	10.1589	0.0379174	0.845609	0.996714
Lancl2	0.227273	10.1213	0.0359708	0.849576	0.996714
Iqsec2	-0.228258	9.56978	0.0348794	0.851849	0.996714
Ppp1cb	0.207162	9.52904	0.0347355	0.852151	0.996714
Map6d1	-0.235667	9.16838	0.0341029	0.853488	0.996714
Syngr3	-0.235667	9.16838	0.0341029	0.853488	0.996714
Timm50	-0.235667	9.16838	0.0341029	0.853488	0.996714
Nfia	-0.223909	9.23835	0.0339834	0.853742	0.996714
Spta1	-0.223909	9.23835	0.0339834	0.853742	0.996714
Sv2b	-0.232347	9.22144	0.0339373	0.85384	0.996714
Rps14	-0.251057	9.75226	0.0334733	0.854832	0.996714
Prpf4b	0.196245	10.2275	0.0334495	0.854883	0.996714
Map7	-0.231765	9.63633	0.0331871	0.855447	0.996714
Eif4a1	0.216062	9.56626	0.0329444	0.855971	0.996714
Skt	0.230441	10.6217	0.0326107	0.856694	0.996714
Prpf4	0.236183	9.29381	0.0325445	0.856838	0.996714
Actr3	0.200502	9.52351	0.0318571	0.858342	0.996714
Capza1	-0.163089	10.3957	0.0315269	0.85907	0.996714
Pi4ka	0.178744	11.9499	0.0314459	0.859249	0.996714
Clasp1	0.154571	11.8233	0.0303006	0.86181	0.996714
Ywhae	-0.160875	10.4025	0.0299346	0.862639	0.996714
Prdx1	0.161639	10.3303	0.0297114	0.863147	0.996714
Srsf4	-0.188633	10.7979	0.0292581	0.864184	0.996714
Tuba1a	-0.1411	13.2573	0.0289794	0.864827	0.996714
Hnrnph3	0.166343	10.2552	0.0287243	0.865417	0.996714
Dnaja3	-0.209166	9.35814	0.0284829	0.865979	0.996714
Vim	0.220251	10.1474	0.0284429	0.866072	0.996714
Capzb	-0.137608	11.5983	0.0274934	0.868305	0.996714
Kctd17	-0.191444	9.38158	0.0271126	0.869212	0.996714
Myl12b	-0.137009	11.0261	0.0267078	0.870184	0.996714
Clip2	0.13638	12.4625	0.0258423	0.872286	0.996714
Camk2g	0.199268	9.62397	0.0252053	0.873857	0.996714
Trim46	-0.159129	9.96834	0.0251964	0.873879	0.996714
Tnr	0.157397	12.2712	0.0249025	0.87461	0.996714
Scyl2	0.148646	10.8452	0.0248733	0.874683	0.996714
Txn	-0.188459	9.53358	0.024859	0.874719	0.996714
Mapt	-0.141567	10.9999	0.0247508	0.87499	0.996714
Rbm5	-0.170567	10.007	0.0245654	0.875455	0.996714
Hdac1	0.172291	9.55158	0.0231915	0.87896	0.996714
Dgkb	-0.181923	9.95762	0.0231605	0.87904	0.996714
Sytl2	-0.181923	9.95762	0.0231605	0.87904	0.996714
Ccar1	0.193504	9.96687	0.0224711	0.880841	0.996714
Map7d1	0.130637	11.4218	0.0220956	0.881833	0.996714
Ttc7b	-0.174986	10.8308	0.0218472	0.882494	0.996714
Hsp90ab1	-0.175507	10.3891	0.0216394	0.88305	0.996714
Sart1	-0.167965	9.65521	0.0215945	0.883171	0.996714
Prmt5	-0.118244	12.3451	0.0215375	0.883324	0.996714
Tubb4a	0.121527	11.9397	0.0214538	0.88355	0.996714
Erc2	0.174393	10.9186	0.0210298	0.884698	0.996714
Tmod2	-0.153079	10.7275	0.0208814	0.885102	0.996714
Gapdhs	0.149675	9.69831	0.0202414	0.886865	0.996714
Syn1	-0.118887	12.1097	0.0202162	0.886935	0.996714
Ankfy1	0.143756	9.95379	0.0191629	0.8899	0.996714
Phf5a	-0.156477	9.43791	0.0188775	0.890718	0.996714
Dclk2	-0.131536	10.422	0.0186926	0.891251	0.996714
Crmp1	0.116252	11.1054	0.0182367	0.892578	0.996714
Nono	0.13147	11.7282	0.0180009	0.89327	0.996714
Mecp2	-0.126213	11.5105	0.0179235	0.893499	0.996714
Arpc5l	-0.159205	9.21286	0.0178955	0.893581	0.996714
Ckap5	-0.119776	11.4784	0.0164759	0.897865	0.996714
Atp5b	-0.156437	9.19591	0.0158943	0.899674	0.996714
Dcaf7	-0.156437	9.19591	0.0158943	0.899674	0.996714
Rassf5	-0.156437	9.19591	0.0158943	0.899674	0.996714
Homer1	0.133568	10.1438	0.0155481	0.900767	0.996714
Srsf1	-0.101637	12.0208	0.0155168	0.900867	0.996714
U2surp	0.153945	10.025	0.015476	0.900997	0.996714
Gsk3b	-0.137659	9.406	0.0153089	0.90153	0.996714
Eef1a1	-0.11229	11.4995	0.0151654	0.90199	0.996714
Ddx42	-0.150859	9.8976	0.0150889	0.902236	0.996714
Dpysl2	0.101343	11.7577	0.0146791	0.903566	0.996714
Gpm6a	0.157672	9.25119	0.0146095	0.903794	0.996714
Sf3b6	0.157672	9.25119	0.0146095	0.903794	0.996714
Slc25a22	0.157672	9.25119	0.0146095	0.903794	0.996714
Cnp	0.103432	12.0262	0.0144684	0.904258	0.996714
Ppm1b	0.11176	11.1178	0.0143282	0.904721	0.996714
Unc13a	-0.144978	9.65293	0.0141059	0.905459	0.996714
Clip4	-0.109208	11.2736	0.0140937	0.9055	0.996714
Atp6v0a1	0.103274	11.9365	0.0137497	0.906655	0.996714
Nsf	0.101067	11.8633	0.0136533	0.906981	0.996714
Nckap1	0.142437	9.42982	0.0134005	0.907842	0.996714
Rtn3	0.142437	9.42982	0.0134005	0.907842	0.996714
Dnaja2	0.139236	9.61655	0.0133714	0.907942	0.996714
Ppp2r2a	-0.115576	9.8379	0.0124347	0.911211	0.996714
Cttn	0.105874	10.6959	0.0123666	0.911454	0.996714
Sf3b1	0.0990387	12.0501	0.0122541	0.911856	0.996714
Jak1	0.101681	11.9944	0.0117698	0.913608	0.996714
Lrp1	-0.132817	9.3579	0.0117425	0.913708	0.996714
Alb	0.111231	10.7816	0.0116759	0.913952	0.996714
Hnrnph2	0.115012	10.0299	0.0113278	0.915239	0.996714
Atp2a2	0.147474	9.73157	0.0108522	0.917031	0.996714
Hnrnpa3	-0.0836909	11.6871	0.0107977	0.917239	0.996714
Glul	-0.091392	10.6566	0.0105528	0.91818	0.996714
Tppp	-0.0909871	10.6823	0.0103479	0.918975	0.996714
Tox3	0.165706	9.08756	0.0102828	0.91923	0.996714
Mthfd1l	-0.107249	12.6953	0.0102614	0.919313	0.996714
Pcbp1	-0.109909	10.0955	0.0100577	0.920116	0.996714
Lancl1	-0.11897	9.26529	0.0100398	0.920186	0.996714
Dhx15	0.0901638	11.7677	0.00968416	0.921608	0.996714
FAM120A	0.130912	9.9477	0.00964336	0.921773	0.996714
Mycbp	0.0932978	10.5898	0.00926258	0.923328	0.996714
Tubb4b	0.113192	9.29249	0.00897849	0.92451	0.996714
Jakmip1	-0.079028	12.6594	0.00875368	0.925458	0.996714
Myh9	0.0905232	11.9488	0.00854829	0.926335	0.996714
Pip5k1c	0.107426	10.6449	0.00843923	0.926805	0.996714
Pclo	-0.100793	11.3746	0.00757118	0.930662	0.996714
Snrpe	0.0953797	9.40664	0.0075025	0.930976	0.996714
Dync1h1	0.080975	11.2464	0.00748468	0.931058	0.996714
Dmxl2	-0.0951185	10.2796	0.00739375	0.931477	0.996714
Ddx17	0.0738733	11.6067	0.0070711	0.932985	0.996714
Nefm	-0.08413	10.2692	0.00706771	0.933001	0.996714
2210010C04Rik	0.12507	9.01211	0.00613484	0.937569	0.996714
Abi2	0.12507	9.01211	0.00613484	0.937569	0.996714
Cpne2	0.12507	9.01211	0.00613484	0.937569	0.996714
Dnajb11	0.12507	9.01211	0.00613484	0.937569	0.996714
Nptn	0.12507	9.01211	0.00613484	0.937569	0.996714
Arpc1a	0.0847971	9.95068	0.00594837	0.938524	0.996714
Syngap1	0.0804955	9.8954	0.00593658	0.938584	0.996714
Sf3b4	0.0974192	9.22463	0.00578836	0.939354	0.996714
H2afv	0.0818252	9.84118	0.00577403	0.939429	0.996714
Kif2a	0.0757213	10.6348	0.00551143	0.94082	0.996714
Ywhaq	-0.0711113	10.0376	0.00546472	0.941071	0.996714
Gnb2l1	0.0831018	9.85652	0.00498629	0.943705	0.996714
Gapdh	0.055243	11.8646	0.00462849	0.945759	0.996714
Snap91	-0.0717576	9.58077	0.00460505	0.945897	0.996714
Camsap1	-0.0713443	11.5632	0.00453644	0.946301	0.996714
Myh10	0.0558548	13.0362	0.00434324	0.947455	0.996714
Camkv	0.0611968	10.8287	0.00430781	0.947669	0.996714
Cmas	0.0623513	11.0701	0.00428233	0.947824	0.996714
Mapk1	-0.0777247	9.96572	0.0042748	0.94787	0.996714
C1qb	0.0854364	9.89559	0.00415011	0.948635	0.996714
Hnrnpul2	-0.0552351	11.5459	0.00394707	0.949905	0.996714
Ddx39b	-0.0616457	10.3038	0.00393156	0.950004	0.996714
Trim3	0.0711455	9.50574	0.0036844	0.951599	0.996714
Btbd17	0.0813271	9.49951	0.00346405	0.953067	0.996714
Bcan	-0.065497	10.7754	0.00335743	0.953794	0.996714
Itpka	-0.0541619	10.0492	0.00330778	0.954136	0.996714
Syncrip	0.084816	9.05772	0.00315875	0.95518	0.996714
Sfpq	0.0510015	11.8769	0.00314808	0.955256	0.996714
Tra2b	0.0530021	10.1556	0.00302484	0.95614	0.996714
Myh11	-0.0532394	9.8566	0.00277143	0.958015	0.996714
Akap5	-0.0716427	9.79652	0.0026769	0.958737	0.996714
Atp1a1	-0.0624032	10.7806	0.00253928	0.959811	0.996714
Srcin1	-0.0421535	12.8077	0.0023919	0.960993	0.996714
Plp1	0.069096	9.71152	0.00233716	0.961442	0.996714
Arhgap21	0.0618705	10.7447	0.00216377	0.962899	0.996714
Sptbn2	-0.0371697	12.9952	0.00192325	0.96502	0.996714
Synpo	0.0473514	9.86295	0.00178995	0.966253	0.996714
Capza2	0.0336062	10.9069	0.00156749	0.968419	0.996714
Hspa1a	0.0370739	10.1402	0.0015345	0.968753	0.996714
Ppp3r1	-0.035548	9.79179	0.00149458	0.969162	0.996714
Ap3b1	-0.0379755	9.54665	0.00129937	0.971245	0.996714
Shisa7	-0.0379755	9.54665	0.00129937	0.971245	0.996714
Mtmr1	-0.0319818	10.8086	0.00125493	0.971741	0.996714
Mccc1	-0.0426007	12.11	0.0012232	0.9721	0.996714
Flii	-0.0335828	10.9701	0.00117647	0.972638	0.996714
Map4k4	0.0356138	9.96937	0.000943972	0.97549	0.996714
Elmo2	0.0311312	10.0866	0.000908778	0.975951	0.996714
Gap43	0.0478766	12.2913	0.000891497	0.97618	0.996714
Stk38	0.0236201	11.3743	0.000829542	0.977023	0.996714
Dhx57	0.0284275	12.5899	0.000743291	0.97825	0.996714
Cpsf7	-0.0257524	10.5432	0.00074302	0.978254	0.996714
Sptb	0.0302786	10.4963	0.000679144	0.979209	0.996714
Atp1a2	-0.0293107	9.77261	0.000630218	0.979972	0.996714
Ppp1ca	-0.0351093	9.97294	0.000591588	0.980595	0.996714
Top1	-0.0190584	10.0948	0.000458856	0.98291	0.996714
Dbn1	-0.0163965	12.1363	0.000409347	0.983858	0.996714
Mtmr14	0.0340644	9.69427	0.000341362	0.985259	0.996714
Tuba4a	-0.0153658	9.95169	0.000328727	0.985534	0.996714
Ighg1	0.0188303	14.1137	0.000263104	0.987059	0.996714
Ppp3ca	-0.0132029	11.544	0.000252343	0.987326	0.996714
Ccdc88a	-0.0161785	10.3767	0.000208864	0.988469	0.996714
Atp1a3	0.011627	10.5297	0.000141699	0.990502	0.996714
Dock4	0.0161439	11.2243	0.000135815	0.990702	0.996714
Add3	-0.0103969	10.0093	0.000120101	0.991256	0.996714
Hist1h1b	0.00628199	9.96973	0.00011575	0.991416	0.996714
Arpc4	0.00321471	9.27718	9.43e-05	0.992251	0.996714
Dync1i1	0.00321471	9.27718	9.43e-05	0.992251	0.996714
Add2	0.0148347	9.8776	9.12e-05	0.99238	0.996714
Ppp1cc	-0.00648935	9.06856	5.5e-05	0.99408	0.99697
Ndufa4	0.0124436	9.40677	1.22e-05	0.997217	0.997242
Rbm17	-0.00559635	9.32843	1.19e-05	0.997242	0.997242

## Sheet: D ALL_PEPTIDES_High_MW
Symbol	Total WT Control Rep1	Total WT Control Rep2	WT SUM	Total NPAS4-FH Rep1	Total NPAS4-FH Rep2	NPAS4-FH SUM	Total TIP60-FLAG Rep1	Total TIP60-FLAG Rep2	TIP60-FLAG SUM
Ep400	0	0	0	48	4	52	160	122	282	Known members NuA4 Complex
Trrap	0	0	0	8	2	10	110	76	186
Brd8	0	0	0	3	0	3	26	0	26
Ing3	0	0	0	4	0	4	18	4	22
Epc1	0	0	0	3	0	3	14	10	24
Epc2	0	0	0	1	0	1	13	11	24
Vps72	0	0	0	2	0	2	9	8	17
Arnt2	0	0	0	15	5	20	8	3	11
Yeats4	0	0	0	0	0	0	8	0	8
Meaf6	0	0	0	3	0	3	7	1	8
Kat5	0	0	0	0	0	0	6	4	10
Jazf1	0	0	0	0	0	0	3	2	5
Etl4	0	0	0	2	0	2	2	2	4
Morf4l1	0	0	0	1	0	1	1	0	1
Mbtd1	0	0	0	0	0	0	0	1	1
Ruvbl1	1	0	1	6	1	7	19	20	39
Dmap1	1	0	1	2	0	2	12	6	18
Actl6b	1	0	1	4	0	4	11	7	18
Ruvbl2	2	0	2	17	2	19	35	22	57
Npas4	0	0	0	0	0	0	2	0	2
Myh9	0	0	0	5	0	5	8	0	8
Smarca4	0	0	0	7	0	7	7	0	7
Bcl11a	0	0	0	2	0	2	5	0	5
Psma1	0	0	0	2	0	2	5	1	6
Psmb1	0	0	0	0	0	0	5	0	5
Cct3	0	0	0	6	0	6	4	0	4
Chd5	0	0	0	2	0	2	4	0	4
Ppp1r9a	0	0	0	4	0	4	4	0	4
Ankrd28	0	0	0	0	0	0	3	0	3
Igsf8	0	0	0	0	0	0	3	0	3
Myo1b	0	0	0	0	0	0	3	0	3
Psd3	0	0	0	1	0	1	3	0	3
Psmd6	0	0	0	0	0	0	3	0	3
Ranbp10	0	0	0	1	0	1	3	0	3
Setx	0	0	0	4	0	4	3	0	3
Smc3	0	0	0	0	0	0	3	0	3
Usp31	0	0	0	3	0	3	3	0	3
Agap1	0	0	0	0	0	0	2	0	2
Atp6v1d	0	0	0	2	0	2	2	0	2
Bin1	0	0	0	2	0	2	2	0	2
Calm2	0	0	0	4	0	4	2	0	2
Ddx6	0	0	0	0	0	0	2	0	2
Dynll2	0	0	0	2	0	2	2	0	2
Fry	0	0	0	2	0	2	2	0	2
Gid8	0	0	0	2	0	2	2	0	2
Gsk3b	0	0	0	3	0	3	2	0	2
H2afz	0	0	0	0	0	0	2	0	2
Hdgfl3	0	0	0	0	0	0	2	0	2
Hist1h2bk	0	0	0	3	0	3	2	1	3
Hspd1	0	0	0	3	0	3	2	0	2
Map7	0	0	0	4	0	4	2	0	2
Mib1	0	0	0	0	0	0	2	0	2
Myh11	0	0	0	1	0	1	2	0	2
Napb	0	0	0	3	0	3	2	0	2
Pde2a	0	0	0	0	0	0	2	0	2
Phf3	0	0	0	1	0	1	2	0	2
PRAG1	0	0	0	1	0	1	2	0	2
Psmd8	0	0	0	1	0	1	2	0	2
Sf3a3	0	0	0	0	0	0	2	0	2
Sqstm1	0	0	0	2	0	2	2	0	2
Stx1a	0	0	0	1	0	1	2	0	2
Trappc3	0	0	0	3	0	3	2	0	2
Wdr33	0	0	0	6	0	6	2	0	2
Zc2hc1a	0	0	0	3	0	3	2	0	2
Zc3h18	0	0	0	0	0	0	2	0	2
43715	0	0	0	0	0	0	1	0	1
Afg3l2	0	0	0	0	0	0	1	0	1
Ahdc1	0	0	0	1	0	1	1	0	1
Aimp1	0	0	0	0	0	0	1	0	1
Aldoa	0	0	0	0	0	0	1	0	1
Anks1b	0	0	0	0	0	0	1	0	1
Arpc5	0	0	0	0	0	0	1	0	1
Arpc5l	0	0	0	1	0	1	1	0	1
Atp6v1e1	0	0	0	1	0	1	1	0	1
Bcl11b	0	0	0	1	0	1	1	0	1
Birc6	0	0	0	0	0	0	1	0	1
C2cd5	0	0	0	0	0	0	1	0	1
Calml3	0	0	0	2	0	2	1	0	1
Cbx1	0	0	0	2	0	2	1	0	1
Cbx3	0	0	0	0	0	0	1	0	1
Cct6b	0	0	0	2	0	2	1	0	1
Cdc42bpb	0	0	0	0	0	0	1	0	1
Cfl1	0	0	0	0	0	0	1	0	1
Clu	0	0	0	1	0	1	1	0	1
Copb2	0	0	0	0	0	0	1	0	1
Cpsf3	0	0	0	0	0	0	1	0	1
Crebrf	0	0	0	0	0	0	1	0	1
Cstf1	0	0	0	1	0	1	1	0	1
D430041D05Rik	0	0	0	0	0	0	1	0	1
Dld	0	0	0	0	0	0	1	0	1
Dlgap3	0	0	0	0	0	0	1	0	1
Dock8	0	0	0	0	0	0	1	0	1
Efr3b	0	0	0	1	0	1	1	0	1
Ewsr1	0	0	0	1	0	1	1	0	1
Farsa	0	0	0	1	0	1	1	0	1
Flna	0	0	0	3	0	3	1	0	1
Gas2l1	0	0	0	1	0	1	1	0	1
Gm996	0	0	0	1	0	1	1	0	1
Golga3	0	0	0	1	0	1	1	0	1
Gpm6b	0	0	0	0	0	0	1	0	1
Gprin1	0	0	0	0	0	0	1	0	1
Grb2	0	0	0	1	0	1	1	0	1
Hbb-b2	0	0	0	0	0	0	1	0	1
Htra2	0	0	0	0	0	0	1	0	1
Igkv13-84	0	0	0	0	0	0	1	0	1
Kars	0	0	0	0	0	0	1	0	1
Kiaa1109	0	0	0	0	0	0	1	0	1
Kpnb1	0	0	0	0	0	0	1	0	1
L3mbtl2	0	0	0	0	0	0	1	0	1
Ldha	0	0	0	0	0	0	1	0	1
Lrrc7	0	0	0	0	0	0	1	0	1
Lzts3	0	0	0	0	0	0	1	0	1
Magi1	0	0	0	0	0	0	1	0	1
Matk	0	0	0	0	0	0	1	0	1
Mbd3	0	0	0	0	0	0	1	0	1
Mios	0	0	0	0	0	0	1	0	1
Mycbp	0	0	0	1	0	1	1	0	1
Mycbp2	0	0	0	0	0	0	1	0	1
Ncdn	0	0	0	0	0	0	1	0	1
Nlgn2	0	0	0	0	0	0	1	0	1
Nufip2	0	0	0	1	0	1	1	0	1
Nyap2	0	0	0	0	0	0	1	0	1
Pabpc1	0	0	0	3	0	3	1	0	1
Pafah1b1	0	0	0	0	0	0	1	0	1
Phf24	0	0	0	0	0	0	1	0	1
Ppp1cc	0	0	0	1	0	1	1	0	1
Prdx2	0	0	0	1	0	1	1	0	1
Prickle2	0	0	0	0	0	0	1	0	1
Prr12	0	0	0	0	0	0	1	0	1
Psma2	0	0	0	0	0	0	1	0	1
Psmb2	0	0	0	1	0	1	1	0	1
Psmd7	0	0	0	0	0	0	1	0	1
Rabl6	0	0	0	2	0	2	1	0	1
Rock2	0	0	0	2	0	2	1	0	1
Rpl19	0	0	0	0	0	0	1	0	1
Rps8	0	0	0	1	0	1	1	0	1
Rufy3	0	0	0	0	0	0	1	0	1
Rybp	0	0	0	1	0	1	1	0	1
Safb2	0	0	0	0	0	0	1	0	1
Shank2	0	0	0	2	0	2	1	0	1
Skp1	0	0	0	1	0	1	1	0	1
Slc25a3	0	0	0	0	0	0	1	0	1
Slc32a1	0	0	0	0	0	0	1	0	1
Slc6a1	0	0	0	1	0	1	1	0	1
Snph	0	0	0	0	0	0	1	0	1
Srrt	0	0	0	0	0	0	1	0	1
Ss18l1	0	0	0	0	0	0	1	0	1
Strn3	0	0	0	1	0	1	1	0	1
Sucla2	0	0	0	0	0	0	1	0	1
Sybu	0	0	0	0	0	0	1	0	1
Tcf20	0	0	0	2	0	2	1	0	1
Tmem163	0	0	0	1	0	1	1	0	1
Tnks1bp1	0	0	0	4	0	4	1	0	1
Trim33	0	0	0	0	0	0	1	0	1
Twf1	0	0	0	1	0	1	1	0	1
Uchl1	0	0	0	0	0	0	1	0	1
Unc13a	0	0	0	1	0	1	1	0	1
Vapb	0	0	0	0	0	0	1	0	1
Vcp	0	0	0	0	0	0	1	0	1
Vps28	0	0	0	1	0	1	1	0	1
Ypel5	0	0	0	1	0	1	1	0	1
Ago2	0	0	0	1	0	1	0	0	0
Ampd2	0	0	0	1	0	1	0	0	0
Arhgap39	0	0	0	1	0	1	0	0	0
Atp5i	0	0	0	1	0	1	0	0	0
Atp6v1g1	0	0	0	1	0	1	0	0	0
Atxn2l	0	0	0	1	0	1	0	0	0
Bcl7a	0	0	0	4	0	4	0	0	0
Canx	0	0	0	1	0	1	0	0	0
Cbx6	0	0	0	1	0	1	0	0	0
Ccdc28a	0	0	0	1	0	1	0	0	0
Cdc5l	0	0	0	2	0	2	0	0	0
Cdh10	0	0	0	1	0	1	0	0	0
Cdk19	0	0	0	1	0	1	0	0	0
Cdkn2aip	0	0	0	2	0	2	0	0	0
Cds2	0	0	0	1	0	1	0	0	0
Cherp	0	0	0	1	0	1	0	0	0
Clns1a	0	0	0	4	0	4	0	0	0
Coprs	0	0	0	2	0	2	0	0	0
Cpeb3	0	0	0	1	0	1	0	0	0
Cpsf7	0	0	0	1	0	1	0	0	0
Csnk2a2	0	0	0	1	0	1	0	0	0
Ctnna1	0	0	0	1	0	1	0	0	0
Dbnl	0	0	0	4	0	4	0	0	0
Dlgap2	0	0	0	2	0	2	0	0	0
Evl	0	0	0	1	0	1	0	0	0
Ezr	0	0	0	2	0	2	0	0	0
Fam171b	0	0	0	1	0	1	0	0	0
Fkbp1b	0	0	0	1	0	1	0	0	0
Fmn1	0	0	0	3	0	3	0	0	0
Gabra3	0	0	0	1	0	1	0	0	0
Gabrb3	0	0	0	1	0	1	0	0	0
Gpr98	0	0	0	1	0	1	0	0	0
Gsto1	0	0	0	1	0	1	0	0	0
Hist1h3a	0	0	0	0	0	0	0	1	1
Hnrnpll	0	0	0	2	0	2	0	0	0
Htatsf1	0	0	0	1	0	1	0	0	0
Idh2	0	5	5	0	0	0	0	0	0
Irs1	0	0	0	2	0	2	0	0	0
Kalrn	0	0	0	1	0	1	0	0	0
Khdrbs1	0	0	0	1	0	1	0	0	0
Lmo7	0	0	0	5	0	5	0	0	0
Lrch1	0	0	0	1	0	1	0	0	0
Lrch2	0	0	0	1	0	1	0	0	0
Maged1	0	0	0	1	0	1	0	0	0
Map1lc3a	0	0	0	1	0	1	0	0	0
Map3k5	0	0	0	1	0	1	0	0	0
Mast1	0	0	0	2	0	2	0	0	0
Mast3	0	0	0	2	0	2	0	0	0
Mast4	0	0	0	3	0	3	0	0	0
Mctp1	0	0	0	1	0	1	0	0	0
Med1	0	0	0	1	0	1	0	0	0
Med12	0	0	0	1	0	1	0	0	0
Med24	0	0	0	1	0	1	0	0	0
Med25	0	0	0	1	0	1	0	0	0
Mical3	0	0	0	1	0	1	0	0	0
Morf4l2	0	0	0	0	0	0	0	2	2
Mtus2	0	0	0	1	0	1	0	0	0
Mybbp1a	0	0	0	2	0	2	0	0	0
Myh7	0	2	2	0	2	2	0	0	0
Myrip	0	0	0	1	0	1	0	0	0
Myt1l	0	0	0	1	0	1	0	0	0
Napg	0	0	0	1	0	1	0	0	0
Nav1	0	0	0	4	0	4	0	0	0
Nav3	0	0	0	1	0	1	0	0	0
Ncl	0	0	0	3	0	3	0	0	0
Ncor2	0	0	0	3	0	3	0	0	0
Ndufa4	0	0	0	1	0	1	0	0	0
Nfix	0	0	0	1	0	1	0	0	0
Nrgn	0	0	0	5	0	5	0	0	0
Numa1	0	0	0	3	0	3	0	0	0
Phldb1	0	0	0	2	0	2	0	0	0
Plekha5	0	0	0	1	0	1	0	0	0
Poldip3	0	0	0	2	0	2	0	0	0
Ppp1r13b	0	0	0	1	0	1	0	0	0
Ppp2r5b	0	0	0	1	0	1	0	0	0
Prdx4	0	0	0	1	0	1	0	0	0
Prkar2b	0	0	0	1	0	1	0	0	0
Prrc2b	0	0	0	2	0	2	0	0	0
Prrc2c	0	0	0	1	0	1	0	0	0
Prrt1	0	0	0	1	0	1	0	0	0
Psmb4	0	0	0	1	0	1	0	0	0
Pspc1	0	0	0	1	0	1	0	0	0
Rbm6	0	0	0	2	0	2	0	0	0
Rims1	0	0	0	2	0	2	0	0	0
Rsl1d1	0	0	0	1	0	1	0	0	0
Rtn3	0	0	0	2	0	2	0	0	0
Setd2	0	0	0	4	0	4	0	0	0
Sgip1	0	0	0	5	0	5	0	0	0
Shank3	0	0	0	2	2	4	0	0	0
Shc3	0	0	0	1	0	1	0	0	0
Smc1a	0	0	0	1	0	1	0	0	0
Smpd3	0	0	0	1	0	1	0	0	0
Snrpa1	0	0	0	2	0	2	0	0	0
Sorbs1	0	0	0	1	0	1	0	0	0
Specc1	0	0	0	2	0	2	0	0	0
Stmn3	0	0	0	1	0	1	0	0	0
Strip1	0	0	0	1	0	1	0	0	0
Stum	0	0	0	2	0	2	0	0	0
Tbc1d10b	0	0	0	5	0	5	0	0	0
Tbr1	0	0	0	2	0	2	0	0	0
Tceal5	0	0	0	2	0	2	0	0	0
Tjp2	0	0	0	1	0	1	0	0	0
Tln2	0	0	0	1	0	1	0	0	0
Tpm2	0	0	0	3	1	4	0	0	0
Trip12	0	0	0	1	0	1	0	0	0
Tssc4	0	0	0	1	0	1	0	0	0
Ttbk1	0	0	0	1	0	1	0	0	0
Utrn	0	0	0	1	0	1	0	0	0
Vps37c	0	0	0	1	0	1	0	0	0
Wdr20	0	0	0	1	0	1	0	0	0
Znf207	0	0	0	1	0	1	0	0	0
Znf638	0	0	0	1	0	1	0	0	0
Zwint	0	0	0	1	0	1	0	0	0
Dnaja2	1	0	1	3	0	3	8	0	8
Psmc4	1	0	1	1	0	1	5	2	7
Adnp	1	0	1	3	0	3	4	0	4
Arpc2	1	0	1	5	0	5	4	0	4
Gabra1	1	0	1	0	0	0	4	0	4
Pgam5	1	0	1	6	0	6	4	0	4
Ppp1ca	1	0	1	3	0	3	4	0	4
Slc1a3	1	0	1	0	0	0	4	0	4
Tcf4	1	0	1	0	0	0	4	0	4
Wdr26	1	0	1	0	0	0	4	0	4
Ablim1	1	0	1	4	0	4	3	0	3
Add3	1	0	1	4	0	4	3	0	3
Atp1a4	1	0	1	0	0	0	3	0	3
Dgki	1	0	1	2	0	2	3	0	3
Fip1l1	1	0	1	3	0	3	3	0	3
Hdx	1	0	1	0	0	0	3	0	3
Ogt	1	0	1	0	0	0	3	0	3
Psma5	1	0	1	3	0	3	3	0	3
Psmd14	1	0	1	2	0	2	3	0	3
Sf3a1	1	0	1	5	0	5	3	0	3
Sf3b5	1	0	1	1	0	1	3	0	3
Try10	1	0	1	4	0	4	3	2	5
Wdr91	1	0	1	1	0	1	3	0	3
43714	1	0	1	0	0	0	2	0	2
Acin1	1	0	1	3	0	3	2	0	2
Ahcyl2	1	0	1	0	0	0	2	0	2
Atp1a2	1	0	1	1	0	1	2	1	3
Baiap2	1	0	1	3	0	3	2	0	2
Bclaf1	1	0	1	1	0	1	2	0	2
C1qbp	1	0	1	1	0	1	2	0	2
Cltb	1	0	1	4	0	4	2	0	2
Cntn1	1	0	1	0	0	0	2	0	2
Coro1a	1	0	1	3	0	3	2	0	2
Cspg5	1	0	1	2	0	2	2	0	2
Diras2	1	0	1	0	0	0	2	0	2
Dnajb2	1	0	1	0	0	0	2	0	2
Exoc4	1	0	1	0	0	0	2	0	2
Fam120c	1	0	1	0	0	0	2	0	2
Farp1	1	0	1	1	0	1	2	0	2
G3bp2	1	0	1	1	0	1	2	0	2
Hist1h2ad	1	1	2	2	1	3	2	1	3
Pfkl	1	0	1	0	0	0	2	0	2
Polr2a	1	0	1	1	0	1	2	0	2
Ppp1cb	1	0	1	0	0	0	2	0	2
Psmb6	1	0	1	1	0	1	2	0	2
Ptk2b	1	0	1	5	0	5	2	0	2
Ptprz1	1	0	1	1	0	1	2	0	2
Rasal2	1	0	1	3	0	3	2	0	2
Rassf5	1	0	1	3	0	3	2	0	2
Sart1	1	0	1	2	0	2	2	0	2
Satb1	1	0	1	1	0	1	2	0	2
Smarcb1	1	0	1	1	0	1	2	2	4
Snap23	1	0	1	1	0	1	2	0	2
Sub1	1	0	1	0	0	0	2	0	2
Syt2	1	0	1	0	0	0	2	0	2
1700074P13Rik	1	3	4	3	6	9	1	4	5
Acp1	1	0	1	1	0	1	1	0	1
Agbl4	1	0	1	0	0	0	1	0	1
Aimp2	1	0	1	0	0	0	1	0	1
Alg2	1	0	1	0	0	0	1	0	1
Ap3m1	1	0	1	0	0	0	1	0	1
Arhgap44	1	0	1	0	0	0	1	0	1
Atp2b2	1	0	1	0	0	0	1	0	1
Atp6v1e2	1	0	1	1	0	1	1	0	1
Bag4	1	0	1	1	0	1	1	0	1
Cacnb4	1	0	1	1	0	1	1	0	1
Caprin1	1	0	1	1	0	1	1	0	1
Carmil2	1	0	1	1	0	1	1	0	1
Ccdc136	1	0	1	3	0	3	1	0	1
Cd2bp2	1	0	1	5	0	5	1	1	2
Cfl2	1	0	1	1	0	1	1	0	1
Cyfip1	1	0	1	0	0	0	1	0	1
Ddn	1	0	1	1	0	1	1	0	1
Dnm3	1	0	1	1	0	1	1	0	1
Eif4g3	1	0	1	1	0	1	1	0	1
Elavl1	1	0	1	1	0	1	1	1	2
Fam98b	1	0	1	0	0	0	1	0	1
Fermt1	1	0	1	1	0	1	1	0	1
Fyttd1	1	0	1	1	0	1	1	0	1
Gabbr2	1	0	1	0	0	0	1	0	1
Gm10881	1	0	1	0	0	0	1	0	1
Gnb1	1	0	1	0	0	0	1	0	1
Hnrnpd	1	0	1	1	0	1	1	0	1
Hook3	1	0	1	0	0	0	1	0	1
Igkv4-55	1	0	1	0	0	0	1	0	1
Igkv5-43	1	0	1	0	0	0	1	0	1
Kif5b	1	0	1	0	0	0	1	0	1
Krt77	1	0	1	1	0	1	1	0	1
Lancl1	1	0	1	0	0	0	1	0	1
Luc7l3	1	0	1	0	0	0	1	0	1
Marcks	1	0	1	0	0	0	1	0	1
Mars	1	0	1	0	0	0	1	0	1
Mlf2	1	0	1	1	0	1	1	0	1
Myl6b	1	0	1	2	0	2	1	1	2
Nbea	1	0	1	1	0	1	1	0	1
Nf1	1	0	1	0	0	0	1	0	1
Nwd2	1	0	1	0	0	0	1	0	1
Pcbp3	1	0	1	1	0	1	1	0	1
Pfn2	1	0	1	1	0	1	1	0	1
Pip4k2b	1	0	1	1	0	1	1	0	1
Plppr4	1	0	1	1	0	1	1	0	1
Pmch	1	0	1	2	0	2	1	0	1
Ppm1h	1	0	1	1	0	1	1	0	1
Ppp2r2a	1	0	1	0	0	0	1	1	2
Ppp2r5e	1	0	1	1	0	1	1	0	1
Psma4	1	0	1	0	0	0	1	0	1
Rbfox1	1	0	1	2	0	2	1	0	1
Scai	1	0	1	0	0	0	1	0	1
Seh1l	1	0	1	0	0	0	1	0	1
Slain2	1	0	1	2	0	2	1	0	1
Snrpd3	1	0	1	2	0	2	1	2	3
Snrpe	1	1	2	1	0	1	1	1	2
Srsf2	1	0	1	0	0	0	1	0	1
Syncrip	1	0	1	1	0	1	1	1	2
Tardbp	1	0	1	1	0	1	1	1	2
Thy1	1	0	1	0	0	0	1	0	1
Tomm20	1	0	1	1	0	1	1	0	1
Tra2a	1	0	1	0	0	0	1	0	1
Tubgcp2	1	0	1	0	0	0	1	0	1
Txn	1	0	1	0	0	0	1	0	1
Vamp3	1	0	1	3	0	3	1	1	2
Vdac3	1	0	1	0	0	0	1	0	1
Vps35	1	0	1	0	0	0	1	0	1
Wdr81	1	0	1	0	0	0	1	0	1
2210010C04Rik	1	0	1	1	0	1	0	0	0
Abl2	1	0	1	1	0	1	0	0	0
Acat1	1	0	1	0	0	0	0	0	0
Aco2	1	0	1	0	0	0	0	0	0
Acyp2	1	0	1	0	0	0	0	0	0
Adam23	1	0	1	1	0	1	0	0	0
Adamts4	1	0	1	0	0	0	0	0	0
Adgrl1	1	0	1	2	0	2	0	0	0
Adrm1	1	0	1	0	0	0	0	0	0
Anxa7	1	0	1	0	0	0	0	0	0
Ap3m2	1	0	1	0	0	0	0	0	0
Arhgap33	1	0	1	3	0	3	0	1	1
Asphd2	1	0	1	0	0	0	0	0	0
Atp6v1h	1	0	1	0	0	0	0	0	0
Brinp1	1	0	1	0	0	0	0	0	0
Brsk2	1	0	1	1	0	1	0	0	0
Cap1	1	0	1	0	0	0	0	0	0
Cpsf1	1	0	1	0	0	0	0	0	0
Csnk1d	1	0	1	1	0	1	0	0	0
Ddx42	1	0	1	0	0	0	0	0	0
Dido1	1	0	1	4	0	4	0	0	0
Eif2s1	1	0	1	1	0	1	0	0	0
Eif4a2	1	0	1	0	0	0	0	0	0
Elp2	1	0	1	0	0	0	0	0	0
Eml1	1	0	1	0	0	0	0	0	0
Eps15l1	1	0	1	7	0	7	0	0	0
Fcgbp	1	0	1	0	0	0	0	0	0
Fnbp1l	1	0	1	0	0	0	0	0	0
Gap43	1	0	1	1	0	1	0	0	0
Gpr158	1	0	1	0	0	0	0	0	0
Hbbt1	1	0	1	1	0	1	0	0	0
Hkdc1	1	0	1	0	0	0	0	0	0
Igh	1	0	1	0	0	0	0	0	0
Igk-V19-17	1	0	1	0	0	0	0	0	0
Igkv6-25	1	0	1	0	0	0	0	0	0
Igkv6-32	1	0	1	0	0	0	0	0	0
Impa1	1	0	1	0	0	0	0	0	0
Kank2	1	0	1	0	0	0	0	0	0
Kifap3	1	0	1	0	0	0	0	0	0
Klc1	1	0	1	2	0	2	0	0	0
Lin7a	1	0	1	0	0	0	0	0	0
Luc7l	1	0	1	0	0	0	0	0	0
Maea	1	0	1	1	0	1	0	0	0
Mob4	1	0	1	0	0	0	0	0	0
Mta3	1	0	1	0	0	0	0	0	0
Mtpn	1	0	1	0	0	0	0	0	0
Myadm	1	0	1	0	0	0	0	0	0
Ncam1	1	0	1	0	0	0	0	0	0
Nefh	1	0	1	1	0	1	0	0	0
Nnt	1	0	1	0	0	0	0	0	0
Nos1	1	0	1	0	0	0	0	0	0
Nptn	1	0	1	0	0	0	0	0	0
Numb	1	0	1	0	0	0	0	0	0
Opa1	1	0	1	0	0	0	0	0	0
Pcbp2	1	0	1	0	0	0	0	0	0
Pip5k1c	1	0	1	0	0	0	0	0	0
Plp1	1	0	1	0	0	0	0	0	0
Prpf31	1	0	1	0	0	0	0	0	0
Ptprs	1	0	1	0	0	0	0	0	0
Rab11fip5	1	0	1	2	0	2	0	0	0
Rab5b	1	0	1	0	0	0	0	0	0
Ralyl	1	0	1	0	0	0	0	0	0
Rbbp5	1	0	1	2	0	2	0	0	0
Rbm15	1	0	1	3	0	3	0	0	0
Rgs7	1	0	1	0	0	0	0	0	0
Rplp2	1	0	1	0	0	0	0	0	0
Rpn1	1	0	1	0	0	0	0	0	0
Smu1	1	0	1	0	0	0	0	0	0
Snrpc	1	0	1	1	0	1	0	0	0
Sptbn4	1	0	1	0	0	0	0	0	0
Srgap1	1	0	1	0	0	0	0	0	0
Ssb	1	0	1	0	0	0	0	0	0
Sv2b	1	0	1	1	0	1	0	0	0
Syngr1	1	0	1	0	0	0	0	0	0
Tbl1xr1	1	0	1	0	0	0	0	0	0
Tek	1	0	1	0	0	0	0	0	0
Terf2ip	1	0	1	0	0	0	0	0	0
Tjp1	1	0	1	1	0	1	0	0	0
Trappc6b	1	0	1	0	0	0	0	0	0
U2surp	1	0	1	0	0	0	0	0	0
Usp46	1	0	1	0	0	0	0	0	0
Vamp2	1	0	1	0	0	0	0	0	0
Wnk2	1	0	1	0	0	0	0	0	0
Actl6a	2	0	2	2	0	2	10	5	15
Cct7	2	0	2	3	0	3	7	0	7
Sf3b2	2	0	2	12	0	12	6	1	7
2010300C02Rik	2	0	2	4	0	4	5	0	5
Homer1	2	0	2	2	0	2	5	0	5
Psmc6	2	0	2	1	0	1	5	0	5
Smarcd3	2	0	2	1	0	1	5	0	5
Tnrc6b	2	0	2	4	0	4	5	0	5
Ablim2	2	0	2	4	0	4	4	2	6
Cct5	2	0	2	1	0	1	4	0	4
Dst	2	0	2	1	0	1	4	0	4
Gda	2	0	2	1	0	1	4	0	4
Kcmf1	2	0	2	0	0	0	4	0	4
Pacs1	2	0	2	5	0	5	4	2	6
Prdx1	2	0	2	1	0	1	4	0	4
Sipa1l1	2	0	2	7	0	7	4	0	4
Tp53bp1	2	0	2	5	0	5	4	0	4
Tppp	2	0	2	6	0	6	4	1	5
Trim28	2	0	2	4	0	4	4	0	4
Arhgap21	2	0	2	2	0	2	3	0	3
Atp1b1	2	0	2	2	0	2	3	1	4
Atp6v0d1	2	0	2	3	0	3	3	1	4
Clip4	2	0	2	0	0	0	3	0	3
Dctn3	2	0	2	2	0	2	3	0	3
Dock4	2	0	2	0	0	0	3	0	3
Lrrfip2	2	0	2	2	0	2	3	0	3
Luc7l2	2	0	2	2	0	2	3	0	3
Myl6	2	0	2	4	0	4	3	0	3
Psma7	2	0	2	5	0	5	3	0	3
Psmb5	2	0	2	3	0	3	3	0	3
Psmd13	2	0	2	2	0	2	3	0	3
Ranbp9	2	0	2	0	0	0	3	1	4
Slc17a7	2	0	2	0	0	0	3	0	3
Stxbp5	2	0	2	2	0	2	3	0	3
Vdac1	2	0	2	1	0	1	3	0	3
Actr10	2	0	2	2	0	2	2	1	3
Add2	2	0	2	3	0	3	2	0	2
Armc8	2	0	2	2	0	2	2	0	2
Arpc4	2	0	2	2	0	2	2	0	2
C2cd2l	2	0	2	1	0	1	2	0	2
Ccsap	2	0	2	3	0	3	2	0	2
Cdc16	2	0	2	1	0	1	2	0	2
Dapk3	2	0	2	1	0	1	2	0	2
Dlg3	2	0	2	0	0	0	2	0	2
Dlst	2	0	2	3	0	3	2	0	2
Dnaja1	2	0	2	1	0	1	2	0	2
Elavl4	2	0	2	1	0	1	2	0	2
Erc2	2	0	2	0	0	0	2	0	2
Gpx4	2	0	2	0	0	0	2	0	2
Hba	2	0	2	3	0	3	2	0	2
Kctd17	2	0	2	1	0	1	2	0	2
Kif2c	2	0	2	0	0	0	2	0	2
Klc2	2	0	2	4	0	4	2	0	2
Phactr1	2	0	2	3	0	3	2	0	2
Ppp2ca	2	0	2	0	0	0	2	0	2
Prdx5	2	0	2	1	0	1	2	0	2
Psma3	2	0	2	1	0	1	2	0	2
Psma6	2	0	2	2	0	2	2	1	3
Rbm5	2	0	2	3	0	3	2	0	2
Rtn1	2	0	2	6	0	6	2	0	2
Satb2	2	0	2	2	0	2	2	0	2
Set	2	0	2	2	0	2	2	0	2
Snap91	2	0	2	1	0	1	2	1	3
Snrpd1	2	0	2	2	0	2	2	2	4
Srsf4	2	0	2	0	0	0	2	0	2
Syngr3	2	0	2	2	0	2	2	1	3
Ylpm1	2	0	2	1	0	1	2	0	2
Ywhab	2	0	2	1	0	1	2	0	2
Atat1	2	0	2	1	0	1	1	0	1
Atp6v1g2	2	0	2	1	0	1	1	0	1
Atxn2	2	0	2	4	0	4	1	0	1
Bub3	2	0	2	2	0	2	1	0	1
C1qb	2	0	2	0	0	0	1	0	1
C1qc	2	0	2	0	0	0	1	0	1
Cald1	2	0	2	3	0	3	1	0	1
Camk2n1	2	0	2	1	0	1	1	2	3
Cdc37	2	0	2	2	0	2	1	0	1
Cnrip1	2	0	2	0	0	0	1	0	1
Ctnnb1	2	0	2	1	0	1	1	0	1
Dnajc13	2	0	2	2	0	2	1	0	1
Gcc2	2	0	2	1	0	1	1	0	1
Hcfc1	2	0	2	3	0	3	1	0	1
Hdac1	2	0	2	0	0	0	1	1	2
Hip1r	2	0	2	1	0	1	1	0	1
Hist1h1e	2	0	2	1	0	1	1	1	2
Map6d1	2	0	2	0	0	0	1	0	1
Mpp2	2	0	2	0	0	0	1	0	1
Myl12b	2	0	2	4	0	4	1	0	1
Ndel1	2	0	2	1	0	1	1	0	1
Nek1	2	0	2	1	0	1	1	0	1
Phgdh	2	0	2	1	0	1	1	0	1
Polr2b	2	0	2	0	0	0	1	0	1
Ppp2r2c	2	0	2	0	0	0	1	0	1
Ppp3r1	2	0	2	0	0	0	1	0	1
Rbmx	2	0	2	2	0	2	1	0	1
Rcn2	2	0	2	1	0	1	1	0	1
Tpm1	2	0	2	6	0	6	1	0	1
Tra2b	2	0	2	0	0	0	1	0	1
Tubb4b	2	2	4	3	0	3	1	1	2
Vps16	2	0	2	0	0	0	1	0	1
Wasf3	2	0	2	4	0	4	1	0	1
Acsbg1	2	0	2	0	0	0	0	0	0
Asap1	2	0	2	0	0	0	0	0	0
Brd7	2	0	2	2	0	2	0	0	0
Cdk5	2	0	2	1	0	1	0	1	1
Chd3	2	0	2	0	0	0	0	0	0
Cpsf6	2	0	2	0	0	0	0	0	0
Dcx	2	0	2	2	0	2	0	1	1
Dpf2	2	0	2	1	0	1	0	0	0
Dzank1	2	0	2	1	0	1	0	0	0
Exoc1	2	0	2	0	0	0	0	0	0
Git1	2	0	2	3	0	3	0	0	0
Khsrp	2	0	2	4	0	4	0	0	0
Map1lc3b	2	0	2	0	0	0	0	0	0
Map1s	2	0	2	0	0	0	0	0	0
Ngef	2	0	2	0	0	0	0	0	0
Nifk	2	0	2	0	0	0	0	0	0
Nono	2	0	2	0	0	0	0	2	2
Nop56	2	0	2	0	0	0	0	0	0
Nyap1	2	0	2	2	0	2	0	0	0
Ppp3cc	2	0	2	1	0	1	0	0	0
Ralgapa1	2	0	2	1	0	1	0	0	0
Rb1cc1	2	0	2	0	0	0	0	0	0
Rbm39	2	0	2	0	0	0	0	0	0
Ryr3	2	0	2	0	0	0	0	0	0
Serpina1b	2	0	2	0	0	0	0	0	0
Shank1	2	0	2	0	0	0	0	0	0
Snap47	2	0	2	1	0	1	0	0	0
Snrnp40	2	0	2	0	0	0	0	0	0
Syn3	2	0	2	2	0	2	0	0	0
Trim9	2	0	2	0	0	0	0	0	0
Ttr	2	0	2	0	0	0	0	0	0
Tubal3	2	0	2	0	0	0	0	1	1
Vgf	2	0	2	0	0	0	0	0	0
Apc	3	0	3	7	0	7	9	0	9
Fam126b	3	0	3	6	0	6	9	1	10
Tcp1	3	0	3	6	0	6	9	0	9
Actn1	3	0	3	3	0	3	7	0	7
Epb41l1	3	0	3	8	0	8	7	0	7
Mecp2	3	0	3	5	0	5	7	2	9
Cct6a	3	0	3	6	0	6	6	2	8
Dlgap1	3	0	3	5	0	5	6	0	6
Gphn	3	0	3	7	0	7	6	0	6
Sbf2	3	0	3	0	0	0	6	0	6
Tufm	3	0	3	3	0	3	6	0	6
Atp5a1	3	0	3	10	0	10	5	0	5
Cct4	3	0	3	6	0	6	5	1	6
Dctn4	3	0	3	7	0	7	5	0	5
Dock7	3	0	3	3	0	3	5	0	5
Elmo2	3	0	3	4	0	4	5	1	6
Epb41l2	3	0	3	6	0	6	5	0	5
Idh3b	3	0	3	2	0	2	5	0	5
Itpka	3	1	4	2	2	4	5	0	5
Kif5c	3	0	3	5	0	5	5	0	5
Atp2b4	3	0	3	2	0	2	4	0	4
Eef1b	3	0	3	7	1	8	4	3	7
Lgi1	3	0	3	0	0	0	4	0	4
Madd	3	0	3	0	0	0	4	0	4
Mapre1	3	0	3	3	0	3	4	0	4
Numbl	3	0	3	3	0	3	4	1	5
Prrc2a	3	0	3	12	0	12	4	0	4
Rbm14	3	0	3	6	0	6	4	0	4
Snrpd2	3	0	3	5	0	5	4	0	4
Tpm3	3	0	3	6	0	6	4	4	8
Usp9x	3	0	3	0	0	0	4	0	4
Ywhag	3	0	3	3	1	4	4	1	5
Zzef1	3	0	3	2	0	2	4	1	5
Abi1	3	0	3	5	0	5	3	0	3
Ap2s1	3	0	3	0	0	0	3	0	3
Atp2b1	3	0	3	1	0	1	3	0	3
Dynll1	3	0	3	1	0	1	3	0	3
Elavl3	3	0	3	0	0	0	3	0	3
Hnrnpr	3	0	3	2	0	2	3	0	3
Kbtbd11	3	0	3	1	0	1	3	0	3
Kctd16	3	0	3	0	0	0	3	0	3
Lancl2	3	0	3	1	0	1	3	0	3
Psmd12	3	0	3	2	0	2	3	0	3
Puf60	3	0	3	2	0	2	3	1	4
Pura	3	0	3	2	0	2	3	1	4
Srgap3	3	0	3	0	0	0	3	0	3
Stk4	3	0	3	2	0	2	3	0	3
Znf326	3	0	3	6	0	6	3	0	3
43713	3	0	3	3	0	3	2	0	2
Actr1a	3	0	3	4	0	4	2	0	2
Actr3	3	0	3	0	0	0	2	0	2
Atp12a	3	0	3	1	0	1	2	1	3
Brsk1	3	0	3	2	2	4	2	2	4
C4b	3	0	3	0	0	0	2	0	2
Cad	3	0	3	0	0	0	2	0	2
Cdkl5	3	0	3	4	0	4	2	0	2
Cttn	3	0	3	5	0	5	2	0	2
Dmtn	3	0	3	3	0	3	2	0	2
Flii	3	0	3	1	0	1	2	0	2
Habp4	3	0	3	1	0	1	2	0	2
Ikbkap	3	0	3	1	0	1	2	0	2
Ilf2	3	0	3	0	0	0	2	0	2
Kctd2	3	0	3	2	0	2	2	0	2
Kiaa1107	3	1	4	4	0	4	2	1	3
Mapk1	3	0	3	1	0	1	2	1	3
Myef2	3	0	3	5	0	5	2	0	2
Pitpnm2	3	0	3	2	0	2	2	0	2
Ppp1r12a	3	0	3	6	0	6	2	0	2
Rapgef4	3	0	3	0	0	0	2	0	2
Srsf1	3	0	3	2	0	2	2	0	2
Trappc9	3	0	3	0	0	0	2	0	2
Trim3	3	0	3	2	0	2	2	0	2
Actn4	3	0	3	1	0	1	1	1	2
Ap1b1	3	0	3	2	0	2	1	0	1
Csnk1e	3	0	3	2	0	2	1	0	1
Ddb1	3	0	3	0	0	0	1	0	1
Fmr1	3	0	3	1	0	1	1	0	1
Gabrb2	3	0	3	1	0	1	1	0	1
Mark4	3	0	3	0	0	0	1	0	1
Purb	3	0	3	1	0	1	1	0	1
Rbm17	3	0	3	3	0	3	1	0	1
Rtcb	3	0	3	3	0	3	1	0	1
Vim	3	0	3	1	0	1	1	0	1
Ank1	3	0	3	1	0	1	0	0	0
Ccar1	3	0	3	2	0	2	0	0	0
Eef2	3	0	3	0	0	0	0	0	0
Hecw2	3	0	3	0	0	0	0	0	0
Hsp90aa1	3	0	3	0	0	0	0	0	0
Prr36	3	0	3	1	0	1	0	0	0
Safb	3	0	3	0	0	0	0	0	0
Lrrfip1	4	0	4	8	0	8	10	0	10
Actr1b	4	0	4	9	0	9	8	2	10
Atp1a3	4	0	4	0	0	0	8	0	8
Mapk8ip3	4	0	4	2	0	2	7	0	7
Myh10	4	0	4	8	0	8	7	0	7
Trim46	4	0	4	1	0	1	7	2	9
Abi2	4	0	4	2	0	2	6	1	7
Dnm1	4	0	4	1	0	1	6	0	6
Rbbp4	4	0	4	0	0	0	6	0	6
Ywhae	4	0	4	5	0	5	6	0	6
43719	4	0	4	0	0	0	5	0	5
Arpc1a	4	0	4	3	0	3	5	0	5
Atp2a2	4	0	4	1	0	1	5	0	5
Ppp1r9b	4	0	4	3	0	3	5	0	5
Psmd11	4	0	4	5	0	5	5	0	5
Vdac2	4	0	4	2	0	2	5	0	5
Capza1	4	0	4	2	0	2	4	2	6
Clta	4	0	4	5	0	5	4	0	4
Ddx1	4	0	4	1	0	1	4	0	4
Dync1i2	4	0	4	4	0	4	4	0	4
Eftud2	4	0	4	0	0	0	4	0	4
Herc1	4	0	4	0	0	0	4	0	4
Hist1h1d	4	0	4	1	0	1	4	0	4
Hsbp1	4	0	4	6	0	6	4	0	4
Map7d2	4	0	4	7	0	7	4	0	4
Myo5b	4	0	4	2	0	2	4	1	5
Ppp6r2	4	0	4	4	0	4	4	0	4
Rogdi	4	0	4	0	0	0	4	0	4
Stxbp5l	4	0	4	2	0	2	4	0	4
Sugp2	4	0	4	6	0	6	4	0	4
Top1	4	0	4	0	0	0	4	0	4
Ywhah	4	0	4	4	0	4	4	2	6
Agap3	4	0	4	0	0	0	3	2	5
Arid2	4	0	4	2	0	2	3	0	3
Cars	4	0	4	2	0	2	3	0	3
Cnksr2	4	0	4	3	0	3	3	0	3
Dip2b	4	0	4	5	0	5	3	0	3
Gnao1	4	0	4	2	0	2	3	0	3
Hbb-b1	4	0	4	2	0	2	3	0	3
Fus	4	0	4	4	0	4	2	0	2
Otud4	4	0	4	4	0	4	2	0	2
Pfkm	4	0	4	0	0	0	2	0	2
Shisa7	4	0	4	7	0	7	2	0	2
Srsf3	4	0	4	2	0	2	2	2	4
Srsf7	4	0	4	0	0	0	2	0	2
Zfr	4	0	4	3	0	3	2	0	2
Znf512	4	0	4	4	0	4	2	0	2
Cap2	4	0	4	3	0	3	1	0	1
Hp1bp3	4	0	4	0	0	0	1	0	1
Pdcd6ip	4	0	4	4	0	4	1	0	1
Pde4b	4	0	4	0	0	0	1	0	1
C2cd4cC2CD4	4	0	4	4	0	4	0	0	0
Ctbp1	4	0	4	0	0	0	0	0	0
Dlg1	4	0	4	4	0	4	0	0	0
Hk1	4	0	4	0	0	0	0	0	0
Ppp6r1	4	0	4	7	0	7	0	0	0
Tf	4	0	4	0	0	0	0	0	0
Psmc3	5	0	5	8	0	8	12	3	15
Tmod2	5	4	9	9	4	13	10	4	14
Eef1a2	5	0	5	2	0	2	9	0	9
Snap25	5	0	5	17	0	17	9	0	9
Psmc1	5	0	5	5	0	5	8	3	11
Tnr	5	0	5	0	0	0	8	0	8
Hspa9	5	0	5	3	0	3	6	0	6
Mta2	5	0	5	7	0	7	6	0	6
Snrpb	5	0	5	7	0	7	6	0	6
Tnik	5	0	5	9	0	9	6	0	6
Bsn	5	0	5	15	0	15	5	0	5
Ctnnd2	5	0	5	11	0	11	5	0	5
Mta1	5	0	5	4	0	4	5	12	17
Pdap1	5	0	5	3	0	3	5	0	5
Psmc5	5	0	5	1	0	1	5	0	5
Sfpq	5	0	5	4	0	4	5	3	8
Vapa	5	0	5	3	0	3	5	0	5
Ywhaz	5	0	5	4	0	4	5	0	5
Dclk2	5	0	5	1	0	1	4	0	4
Dlgap4	5	0	5	7	0	7	4	0	4
Hist1h4a	5	2	7	4	2	6	4	4	8
Rbbp7	5	0	5	0	0	0	4	0	4
Serbp1	5	0	5	6	0	6	4	0	4
Strn4	5	0	5	2	0	2	4	0	4
Sv2a	5	0	5	1	0	1	4	1	5
Ap3d1	5	0	5	0	0	0	3	0	3
Itsn1	5	0	5	6	0	6	3	0	3
Tubb2a	5	2	7	3	2	5	3	5	8
Glul	5	0	5	3	1	4	2	2	4
Hmga1	5	0	5	1	0	1	2	0	2
Map4k4	5	0	5	3	0	3	2	1	3
Rbfox3	5	0	5	3	0	3	2	0	2
Strn	5	0	5	2	0	2	2	0	2
Stxbp1	5	0	5	2	0	2	2	0	2
Wdr37	5	0	5	1	0	1	2	1	3
Ywhaq	5	0	5	1	0	1	2	0	2
Psmd4	6	0	6	20	0	20	14	0	14
Chd4	6	0	6	6	0	6	12	1	13
Itpr1	6	1	7	3	0	3	10	0	10
Psmd1	6	0	6	4	0	4	10	3	13
Ppp2r1a	6	0	6	3	0	3	9	3	12
Psmc2	6	0	6	2	0	2	9	3	12
Aldh1l1	6	0	6	7	0	7	8	4	12
Hspa1b	6	2	8	3	2	5	8	4	12
Mark3	6	0	6	4	0	4	8	0	8
Tubb5	6	0	6	6	0	6	8	8	16
Eef1d	6	0	6	7	0	7	7	4	11
Akap5	6	0	6	10	0	10	6	2	8
Atp6v1b2	6	0	6	6	0	6	6	2	8
Hspa12a	6	0	6	1	0	1	6	0	6
Hspa2	6	0	6	6	1	7	6	6	12
Syngap1	6	0	6	6	0	6	6	0	6
Ccar2	6	0	6	4	0	4	5	0	5
Hsp90ab1	6	0	6	3	0	3	5	0	5
Mark1	6	0	6	5	0	5	5	0	5
Mtmr1	6	0	6	2	0	2	5	1	6
Wasf1	6	0	6	6	0	6	5	1	6
Ddx17	6	0	6	2	0	2	4	1	5
Dync1li2	6	0	6	6	0	6	4	0	4
Hdac2	6	0	6	1	0	1	4	3	7
Prpf6	6	0	6	4	0	4	4	0	4
Rps27a	6	0	6	2	0	2	4	0	4
Pzp	6	0	6	0	0	0	3	0	3
Psmd2	7	0	7	9	0	9	26	0	26
Add1	7	0	7	8	0	8	12	3	15
Gfap	7	0	7	7	0	7	11	0	11
Hnrnpa2b1	7	0	7	4	0	4	10	1	11
Sltm	7	0	7	12	0	12	9	0	9
Tmod3	7	0	7	13	0	13	9	0	9
Ccdc177	7	0	7	14	0	14	8	0	8
Pbrm1	7	0	7	5	0	5	8	5	13
Ppp3ca	7	0	7	8	0	8	8	4	12
Tuba4a	7	0	7	4	0	4	8	4	12
Ubr4	7	0	7	0	0	0	8	4	12
Cct2	7	0	7	5	0	5	7	0	7
Ddx23	7	0	7	0	0	0	6	0	6
Ddx5	7	0	7	6	0	6	6	5	11
Eprs	7	0	7	3	0	3	5	1	6
Ttc7b	7	0	7	0	0	0	5	0	5
Hsph1	7	0	7	3	0	3	4	0	4
Actr2	7	0	7	2	0	2	3	0	3
Cmas	7	0	7	2	0	2	3	3	6
Arid1a	8	0	8	21	0	21	17	4	21
Crmp1	8	0	8	6	0	6	16	2	18
Ckap5	8	0	8	6	0	6	12	0	12
Raly	8	0	8	8	0	8	12	0	12
Smarcd1	8	0	8	5	0	5	12	0	12
Hnrnpk	8	1	9	14	2	16	11	6	17
Rbm10	8	0	8	14	0	14	10	0	10
Atp1a1	8	0	8	6	0	6	9	2	11
Cct8	8	0	8	4	0	4	9	3	12
Dhx9	8	0	8	1	0	1	9	0	9
Ppfia3	8	0	8	8	0	8	9	0	9
Ppp3cb	8	0	8	6	0	6	9	3	12
Sf3b3	8	0	8	2	0	2	9	0	9
Atp6v0a1	8	0	8	3	0	3	8	7	15
Dhx15	8	0	8	1	0	1	8	2	10
Eif4b	8	0	8	7	0	7	8	0	8
Jakmip2	8	0	8	8	0	8	8	0	8
Synpo	8	0	8	16	0	16	8	5	13
Smarce1	8	0	8	6	0	6	7	0	7
Aak1	8	0	8	10	0	10	4	4	8
Camkv	8	1	9	5	2	7	4	0	4
Mink1	8	0	8	6	0	6	3	0	3
Arid1b	9	0	9	17	0	17	14	1	15
Caskin1	9	0	9	17	1	18	12	2	14
Camk2g	9	0	9	0	0	0	11	2	13
Pfkp	9	0	9	3	0	3	8	0	8
Prkcb	9	0	9	2	0	2	7	5	12
Scyl2	9	0	9	5	0	5	7	1	8
Glyr1	9	0	9	2	0	2	6	1	7
Mtcl1	9	0	9	9	0	9	6	2	8
Slc12a5	9	0	9	1	0	1	6	0	6
Arhgap32	9	0	9	12	0	12	4	0	4
Bcas1	9	0	9	2	0	2	3	0	3
Wdr77	9	0	9	10	0	10	1	0	1
Jakmip1	10	0	10	13	0	13	24	6	30
Thrap3	10	0	10	9	0	9	24	0	24
Dctn2	10	0	10	19	2	21	22	6	28
Plec	10	0	10	17	0	17	16	0	16
Ank3	10	0	10	12	0	12	12	0	12
Dync1i1	10	1	11	14	2	16	11	7	18
Psmd3	10	0	10	6	0	6	11	6	17
Cttnbp2	10	0	10	15	0	15	10	2	12
Gatad2b	10	0	10	13	0	13	10	2	12
Prkcg	10	0	10	4	1	5	9	4	13
FAM120A	10	0	10	4	0	4	7	2	9
Nckap1	10	0	10	3	0	3	4	4	8
Basp1	11	0	11	14	0	14	14	0	14
Matr3	11	0	11	8	0	8	13	0	13
Mark2	11	0	11	9	0	9	12	5	17
Pdcd6	11	0	11	9	0	9	12	0	12
Alb	11	0	11	14	0	14	11	5	16
Ccdc88a	11	0	11	8	0	8	11	0	11
Sf3b1	11	0	11	16	0	16	11	0	11
Hnrnpul2	11	0	11	9	0	9	10	5	15
Rph3a	11	0	11	13	0	13	10	3	13
Dpysl2	11	2	13	9	0	9	9	2	11
Snrnp200	11	0	11	4	0	4	9	0	9
Hnrnph1	11	0	11	6	0	6	8	4	12
Hnrnpm	11	0	11	17	0	17	7	3	10
Snrnp70	11	0	11	4	0	4	6	0	6
Mapre3	12	0	12	8	0	8	16	2	18
Hspa5	12	0	12	13	0	13	15	3	18
Hnrnpa3	12	0	12	11	0	11	13	6	19
Nefm	12	0	12	10	0	10	13	0	13
Vars	12	0	12	7	0	7	11	6	17
Nsf	12	0	12	8	0	8	10	5	15
Plg	12	0	12	8	0	8	10	6	16
Stx1b	12	0	12	9	0	9	10	1	11
Synj1	12	0	12	6	0	6	9	2	11
Eef1g	12	0	12	4	0	4	8	6	14
Camk2d	12	0	12	3	0	3	7	2	9
Dync1li1	13	0	13	16	0	16	20	8	28
Eef1a1	13	2	15	11	1	12	17	7	24
Psip1	13	0	13	14	0	14	17	2	19
Gm15800	13	0	13	0	0	0	15	6	21
Atp6v1a	13	0	13	9	0	9	12	3	15
Prpf8	13	0	13	6	0	6	6	0	6
Map7d1	14	0	14	17	0	17	21	4	25
Camk2b	14	0	14	9	0	9	20	10	30
Agap2	14	0	14	10	0	10	14	2	16
Smarca2	15	0	15	14	0	14	26	5	31
Syn1	15	0	15	23	0	23	22	7	29
Arhgef2	15	0	15	18	0	18	20	7	27
Jakmip3	15	0	15	11	0	11	19	0	19
Nefl	15	0	15	12	0	12	11	0	11
Capza2	15	0	15	12	0	12	10	6	16
D1Pas1	15	0	15	0	0	0	6	1	7
Kif2a	15	0	15	5	0	5	6	0	6
Ap2m1	16	0	16	9	0	9	18	0	18
Syn2	16	0	16	6	0	6	8	2	10
Smarcc1	16	0	16	2	0	2	3	1	4
Gsn	17	0	17	15	0	15	24	5	29
Clasp1	17	0	17	10	0	10	21	2	23
Cep170	17	0	17	24	0	24	19	2	21
Dbn1	17	2	19	41	6	47	19	19	38
Mapt	17	0	17	24	0	24	18	4	22
Ina	17	0	17	15	0	15	16	1	17
Slc17a6	17	0	17	8	1	9	15	5	20
Macf1	18	0	18	8	0	8	20	0	20
Pi4ka	18	0	18	4	0	4	19	1	20
Ap3b2	18	0	18	3	0	3	16	4	20
Myo18a	19	0	19	21	0	21	23	3	26
Wdr7	19	0	19	8	0	8	17	5	22
Clip1	20	0	20	32	0	32	28	2	30
Syt1	20	0	20	14	0	14	17	1	18
Capzb	20	0	20	9	0	9	16	12	28
Epb41l3	20	0	20	11	0	11	10	0	10
Luzp1	20	0	20	22	0	22	8	0	8
Acta2	21	24	45	21	15	36	26	8	34
Soga3	21	0	21	33	0	33	22	6	28
Hnrnpl	21	0	21	9	0	9	20	5	25
Ap2a1	21	0	21	9	0	9	17	7	24
Hnrnpu	22	1	23	15	0	15	23	10	33
Cyfip2	22	0	22	5	0	5	17	2	19
Iqsec1	23	3	26	40	0	40	30	0	30
Cnp	23	0	23	7	0	7	16	1	17
Iqsec2	23	0	23	16	0	16	14	0	14
Prmt5	23	2	25	17	2	19	10	2	12
Map4	24	0	24	40	2	42	24	10	34
Hnrnpc	25	0	25	30	0	30	28	0	28
Cep170b	26	0	26	43	0	43	25	0	25
Cltc	26	0	26	12	0	12	22	11	33
Ap2a2	27	0	27	11	0	11	24	10	34
Camsap1	29	0	29	19	0	19	25	8	33
Pclo	30	0	30	45	0	45	35	0	35
Sptbn2	31	2	33	38	1	39	36	10	46
Ap2b1	31	0	31	13	0	13	26	12	38
Dctn1	32	0	32	28	0	28	44	20	64
Smarcc2	32	0	32	34	0	34	44	22	66
Hspa8	32	0	32	25	2	27	39	17	56
Gapdh	32	3	35	21	2	23	32	15	47
Camk2a	32	12	44	22	10	32	31	72	103
Clip2	32	0	32	39	0	39	31	6	37
Myo5a	34	0	34	19	0	19	41	32	73
Ryr2	35	0	35	9	0	9	27	4	31
Dclk1	36	1	37	24	2	26	40	7	47
Skt	37	0	37	57	0	57	51	12	63
Sbf1	37	0	37	16	0	16	33	10	43
Tubb4a	38	7	45	23	6	29	28	15	43
Camsap2	43	3	46	37	2	39	40	14	54
Dmxl2	44	0	44	14	0	14	44	18	62
Wdr47	52	0	52	21	0	21	44	21	65
Camsap3	57	7	64	53	7	60	65	47	112
Clasp2	58	16	74	68	16	84	57	64	121
Tuba1a	63	10	73	49	11	60	57	35	92
Map1a	66	2	68	89	2	91	76	28	104
Mbp	68	12	80	48	15	63	54	93	147
Sptbn1	76	1	77	75	0	75	76	12	88
Map2	80	16	96	117	10	127	91	102	193
Map6	81	4	85	110	4	114	84	35	119
Ank2	86	0	86	106	0	106	100	12	112
Dync1h1	100	0	100	54	0	54	125	48	173
Tubb3	108	11	119	64	9	73	113	60	173
Tubb2b	112	0	112	62	0	62	123	45	168
Sptan1	194	0	194	240	0	240	258	87	345
Actb	214	57	271	174	74	248	234	202	436
Srcin1	220	14	234	268	32	300	242	94	336
Ighg1	234	14	248	46	18	64	160	32	192
Map1b	750	58	808	824	66	890	606	278	884

## Sheet: E Input_EdgeR_High_MW
Symbol	Total WT 1-3 Rep1	Total WT 1-3 Rep2	Total NPAS4-FH 1-3 Rep1	Total NPAS4-FH 1-3 Rep2	Total TIP60-FLAG 1-3 Rep1	Total TIP60-FLAG 1-3 Rep2
Ep400	0	0	48	4	160	122	*1-3 refers to proteins found in high molecular weight fractions 1-3
Trrap	0	0	8	2	110	76
Ing3	0	0	4	0	18	4
Epc1	0	0	3	0	14	10
Epc2	0	0	1	0	13	11
Vps72	0	0	2	0	9	8
Arnt2	0	0	15	5	8	3
Meaf6	0	0	3	0	7	1
Kat5	0	0	0	0	6	4
Psma1	0	0	2	0	5	1
Jazf1	0	0	0	0	3	2
Etl4	0	0	2	0	2	2
Hist1h2bk	0	0	3	0	2	1
Ruvbl1	1	0	6	1	19	20
Dmap1	1	0	2	0	12	6
Actl6b	1	0	4	0	11	7
Psmc4	1	0	1	0	5	2
Try10	1	0	4	0	3	2
Atp1a2	1	0	1	0	2	1
Hist1h2ad	1	1	2	1	2	1
Smarcb1	1	0	1	0	2	2
1700074P13Rik	1	3	3	6	1	4
Cd2bp2	1	0	5	0	1	1
Elavl1	1	0	1	0	1	1
Myl6b	1	0	2	0	1	1
Ppp2r2a	1	0	0	0	1	1
Snrpd3	1	0	2	0	1	2
Snrpe	1	1	1	0	1	1
Syncrip	1	0	1	0	1	1
Tardbp	1	0	1	0	1	1
Vamp3	1	0	3	0	1	1
Ruvbl2	2	0	17	2	35	22
Actl6a	2	0	2	0	10	5
Sf3b2	2	0	12	0	6	1
Ablim2	2	0	4	0	4	2
Pacs1	2	0	5	0	4	2
Tppp	2	0	6	0	4	1
Atp1b1	2	0	2	0	3	1
Atp6v0d1	2	0	3	0	3	1
Ranbp9	2	0	0	0	3	1
Actr10	2	0	2	0	2	1
Psma6	2	0	2	0	2	1
Snap91	2	0	1	0	2	1
Snrpd1	2	0	2	0	2	2
Syngr3	2	0	2	0	2	1
Camk2n1	2	0	1	0	1	2
Hdac1	2	0	0	0	1	1
Hist1h1e	2	0	1	0	1	1
Tubb4b	2	2	3	0	1	1
Fam126b	3	0	6	0	9	1
Mecp2	3	0	5	0	7	2
Cct6a	3	0	6	0	6	2
Cct4	3	0	6	0	5	1
Elmo2	3	0	4	0	5	1
Eef1b	3	0	7	1	4	3
Numbl	3	0	3	0	4	1
Tpm3	3	0	6	0	4	4
Ywhag	3	0	3	1	4	1
Zzef1	3	0	2	0	4	1
Puf60	3	0	2	0	3	1
Pura	3	0	2	0	3	1
Atp12a	3	0	1	0	2	1
Brsk1	3	0	2	2	2	2
Kiaa1107	3	1	4	0	2	1
Mapk1	3	0	1	0	2	1
Actn4	3	0	1	0	1	1
Actr1b	4	0	9	0	8	2
Trim46	4	0	1	0	7	2
Abi2	4	0	2	0	6	1
Capza1	4	0	2	0	4	2
Myo5b	4	0	2	0	4	1
Ywhah	4	0	4	0	4	2
Agap3	4	0	0	0	3	2
Srsf3	4	0	2	0	2	2
Psmc3	5	0	8	0	12	3
Tmod2	5	4	9	4	10	4
Psmc1	5	0	5	0	8	3
Mta1	5	0	4	0	5	12
Sfpq	5	0	4	0	5	3
Hist1h4a	5	2	4	2	4	4
Sv2a	5	0	1	0	4	1
Tubb2a	5	2	3	2	3	5
Glul	5	0	3	1	2	2
Map4k4	5	0	3	0	2	1
Wdr37	5	0	1	0	2	1
Chd4	6	0	6	0	12	1
Psmd1	6	0	4	0	10	3
Ppp2r1a	6	0	3	0	9	3
Psmc2	6	0	2	0	9	3
Aldh1l1	6	0	7	0	8	4
Hspa1b	6	2	3	2	8	4
Tubb5	6	0	6	0	8	8
Eef1d	6	0	7	0	7	4
Akap5	6	0	10	0	6	2
Atp6v1b2	6	0	6	0	6	2
Hspa2	6	0	6	1	6	6
Mtmr1	6	0	2	0	5	1
Wasf1	6	0	6	0	5	1
Ddx17	6	0	2	0	4	1
Hdac2	6	0	1	0	4	3
Add1	7	0	8	0	12	3
Hnrnpa2b1	7	0	4	0	10	1
Pbrm1	7	0	5	0	8	5
Ppp3ca	7	0	8	0	8	4
Tuba4a	7	0	4	0	8	4
Ubr4	7	0	0	0	8	4
Ddx5	7	0	6	0	6	5
Eprs	7	0	3	0	5	1
Cmas	7	0	2	0	3	3
Arid1a	8	0	21	0	17	4
Crmp1	8	0	6	0	16	2
Hnrnpk	8	1	14	2	11	6
Atp1a1	8	0	6	0	9	2
Cct8	8	0	4	0	9	3
Ppp3cb	8	0	6	0	9	3
Atp6v0a1	8	0	3	0	8	7
Dhx15	8	0	1	0	8	2
Synpo	8	0	16	0	8	5
Aak1	8	0	10	0	4	4
Arid1b	9	0	17	0	14	1
Caskin1	9	0	17	1	12	2
Camk2g	9	0	0	0	11	2
Prkcb	9	0	2	0	7	5
Scyl2	9	0	5	0	7	1
Glyr1	9	0	2	0	6	1
Mtcl1	9	0	9	0	6	2
Jakmip1	10	0	13	0	24	6
Dctn2	10	0	19	2	22	6
Dync1i1	10	1	14	2	11	7
Psmd3	10	0	6	0	11	6
Cttnbp2	10	0	15	0	10	2
Gatad2b	10	0	13	0	10	2
Prkcg	10	0	4	1	9	4
FAM120A	10	0	4	0	7	2
Nckap1	10	0	3	0	4	4
Mark2	11	0	9	0	12	5
Alb	11	0	14	0	11	5
Hnrnpul2	11	0	9	0	10	5
Rph3a	11	0	13	0	10	3
Dpysl2	11	2	9	0	9	2
Hnrnph1	11	0	6	0	8	4
Hnrnpm	11	0	17	0	7	3
Mapre3	12	0	8	0	16	2
Hspa5	12	0	13	0	15	3
Hnrnpa3	12	0	11	0	13	6
Vars	12	0	7	0	11	6
Nsf	12	0	8	0	10	5
Plg	12	0	8	0	10	6
Stx1b	12	0	9	0	10	1
Synj1	12	0	6	0	9	2
Eef1g	12	0	4	0	8	6
Camk2d	12	0	3	0	7	2
Dync1li1	13	0	16	0	20	8
Eef1a1	13	2	11	1	17	7
Psip1	13	0	14	0	17	2
Gm15800	13	0	0	0	15	6
Atp6v1a	13	0	9	0	12	3
Map7d1	14	0	17	0	21	4
Camk2b	14	0	9	0	20	10
Agap2	14	0	10	0	14	2
Smarca2	15	0	14	0	26	5
Syn1	15	0	23	0	22	7
Arhgef2	15	0	18	0	20	7
Capza2	15	0	12	0	10	6
D1Pas1	15	0	0	0	6	1
Syn2	16	0	6	0	8	2
Smarcc1	16	0	2	0	3	1
Gsn	17	0	15	0	24	5
Clasp1	17	0	10	0	21	2
Cep170	17	0	24	0	19	2
Dbn1	17	2	41	6	19	19
Mapt	17	0	24	0	18	4
Ina	17	0	15	0	16	1
Slc17a6	17	0	8	1	15	5
Pi4ka	18	0	4	0	19	1
Ap3b2	18	0	3	0	16	4
Myo18a	19	0	21	0	23	3
Wdr7	19	0	8	0	17	5
Clip1	20	0	32	0	28	2
Syt1	20	0	14	0	17	1
Capzb	20	0	9	0	16	12
Acta2	21	24	21	15	26	8
Soga3	21	0	33	0	22	6
Hnrnpl	21	0	9	0	20	5
Ap2a1	21	0	9	0	17	7
Hnrnpu	22	1	15	0	23	10
Cyfip2	22	0	5	0	17	2
Cnp	23	0	7	0	16	1
Prmt5	23	2	17	2	10	2
Map4	24	0	40	2	24	10
Cltc	26	0	12	0	22	11
Ap2a2	27	0	11	0	24	10
Camsap1	29	0	19	0	25	8
Sptbn2	31	2	38	1	36	10
Ap2b1	31	0	13	0	26	12
Dctn1	32	0	28	0	44	20
Smarcc2	32	0	34	0	44	22
Hspa8	32	0	25	2	39	17
Gapdh	32	3	21	2	32	15
Camk2a	32	12	22	10	31	72
Clip2	32	0	39	0	31	6
Myo5a	34	0	19	0	41	32
Ryr2	35	0	9	0	27	4
Dclk1	36	1	24	2	40	7
Skt	37	0	57	0	51	12
Sbf1	37	0	16	0	33	10
Tubb4a	38	7	23	6	28	15
Camsap2	43	3	37	2	40	14
Dmxl2	44	0	14	0	44	18
Wdr47	52	0	21	0	44	21
Camsap3	57	7	53	7	65	47
Clasp2	58	16	68	16	57	64
Tuba1a	63	10	49	11	57	35
Map1a	66	2	89	2	76	28
Mbp	68	12	48	15	54	93
Sptbn1	76	1	75	0	76	12
Map2	80	16	117	10	91	102
Map6	81	4	110	4	84	35
Ank2	86	0	106	0	100	12
Dync1h1	100	0	54	0	125	48
Tubb3	108	11	64	9	113	60
Tubb2b	112	0	62	0	123	45
Sptan1	194	0	240	0	258	87
Actb	214	57	174	74	234	202
Srcin1	220	14	268	32	242	94
Ighg1	234	14	46	18	160	32
Map1b	750	58	824	66	606	278

## Sheet: F EdgeR_Results_CTX_High_MW
NPAS4-FH vs WT EdgeR Results							TIP60-FLAG vs WT EdgeR Results
Symbol	logFC	logCPM	LR	PValue	FDR		Symbol	logFC	logCPM	LR	PValue	FDR	Known members NuA4 Complex
Ep400	8.09162	14.0989	15.7036	7.40815e-05	0.0056302		Ep400	9.79343	14.0989	24.0325	9.47217e-07	0.000215965	New Member of Neuronal NuA4
Arnt2	7.3853	11.4745	16.0146	6.28546e-05	0.0056302		Trrap	9.17087	13.3829	21.5411	3.46327e-06	0.000394813
Trrap	6.15696	13.3829	8.32691	0.00390621	0.0992655		Epc2	6.23895	10.9855	15.7026	7.41226e-05	0.00439151
Ing3	4.41754	10.9108	5.37951	0.0203746	0.387118		Epc1	6.21741	11.0391	14.7613	0.000122013	0.00463651
Hist1h2bk	4.05928	9.92332	4.60595	0.0318613	0.454023		Ing3	5.96854	10.9108	15.0337	0.000105608	0.00463651
Meaf6	4.05928	10.2282	4.60595	0.0318613	0.454023		Vps72	5.70688	10.7331	15.6295	7.70441e-05	0.00439151
Epc1	4.01907	11.0391	3.9585	0.0466353	0.625461		Arnt2	5.02871	11.4745	6.83674	0.00893019	0.135739
Etl4	3.51696	9.94163	3.07074	0.0797131	0.726983		Kat5	4.93693	10.2226	10.0749	0.00150299	0.0331724
Psma1	3.51696	10.0454	3.07074	0.0797131	0.726983		Meaf6	4.62663	10.2282	8.05986	0.00452568	0.0793734
Vps72	3.51137	10.7331	3.004	0.083059	0.728364		Ruvbl1	4.5635	11.7145	9.95926	0.00160042	0.0331724
Ruvbl2	3.48231	12.2651	6.40929	0.0113525	0.235306		Psma1	4.23096	10.0454	6.04525	0.0139437	0.198058
Ruvbl1	2.93652	11.7145	3.4042	0.0650305	0.720388		Ruvbl2	4.16496	12.2651	10.0736	0.00150407	0.0331724
Sf3b2	2.63663	10.7371	7.91741	0.00489612	0.111632		Jazf1	3.98327	9.85101	5.03798	0.0247973	0.297568
Epc2	2.62571	10.9855	1.46468	0.226187	0.913531		Etl4	3.68398	9.94163	4.03051	0.0446845	0.509403
Cd2bp2	2.29569	10.075	3.51719	0.0607352	0.720388		Actl6b	3.32257	10.869	8.95217	0.00277141	0.0526567
Try10	1.98701	10.2087	2.38483	0.122519	0.779865		Hist1h2bk	3.30585	9.92332	3.0229	0.0820966	0.850819
Actl6b	1.96443	10.869	2.00526	0.156755	0.871708		Dmap1	3.29887	10.7691	10.2698	0.00135226	0.0331724
1700074P13Rik	1.70021	11.4253	1.60152	0.205687	0.913531		Actl6a	2.17978	10.677	5.84333	0.0156362	0.198058
Tppp	1.68673	10.3594	2.70945	0.0997553	0.779865		Psmc4	1.97686	10.1259	2.87858	0.0897651	0.889845
Vamp3	1.59378	9.9261	1.35498	0.24441	0.913531		Try10	1.51777	10.2087	1.48523	0.222958	0.996393
Dbn1	1.58517	12.8609	1.95626	0.161914	0.878961		Mta1	1.37475	11.0565	2.06333	0.15088	0.996393
Eef1b	1.57379	10.7127	2.84365	0.0917354	0.746989		Smarcb1	1.21848	9.9348	0.880381	0.348097	0.996393
Dctn2	1.51962	11.8723	1.8197	0.177349	0.913531		Sf3b2	1.10098	10.7371	1.1036	0.293477	0.996393
Pacs1	1.4326	10.3748	1.79598	0.1802	0.913531		Fam126b	1.05806	10.6246	1.44491	0.229346	0.996393
Arid1a	1.40563	11.5759	1.59762	0.206241	0.913531		Jakmip1	1.0203	11.6272	0.941732	0.331833	0.996393
Actr1b	1.30334	10.8116	2.02791	0.154433	0.871708		Myo5a	0.985254	12.7067	0.99491	0.318545	0.996393
Caskin1	1.26019	11.4194	1.37088	0.241661	0.913531		Dctn2	0.936518	11.8723	0.786572	0.375139	0.996393
Map4	1.16527	12.4695	1.29432	0.255253	0.938672		Tubb5	0.933697	11.0595	0.994588	0.318624	0.996393
Cct4	1.15046	10.4557	1.49739	0.221073	0.913531		Psmc3	0.924685	10.9849	1.00793	0.315398	0.996393
Cct6a	1.14704	10.5641	1.43052	0.23168	0.913531		Mecp2	0.922895	10.5572	1.08759	0.297007	0.996393
Tpm3	1.14537	10.606	1.39929	0.236843	0.913531		Ablim2	0.902406	10.3173	0.756052	0.384567	0.996393
Fam126b	1.14475	10.6246	1.38788	0.238764	0.913531		Pacs1	0.902406	10.3748	0.756052	0.384567	0.996393
Ablim2	1.12392	10.3173	0.998406	0.317696	0.997646		Sptan1	0.87584	14.9418	0.723711	0.394929	0.996393
Synpo	1.07658	11.2973	1.05661	0.303989	0.997646		Snrpd3	0.840398	9.9444	0.378104	0.53862	0.996393
Hnrnpk	1.05903	11.6193	0.810518	0.367967	0.997646		Atp1a2	0.840354	9.83507	0.378068	0.538639	0.996393
Myl6b	1.05146	9.84505	0.499275	0.479819	0.997646		Smarcc2	0.822008	12.7187	0.685182	0.407808	0.996393
Snrpd3	1.05146	9.9444	0.499275	0.479819	0.997646		Arid1a	0.798424	11.5759	0.552356	0.457357	0.996393
Dmap1	1.04738	10.7691	0.472765	0.491718	0.997646		Tpm3	0.774092	10.606	0.714152	0.398069	0.996393
Arid1b	0.998161	11.3382	0.917416	0.338154	0.997646		Dync1h1	0.765575	13.8092	0.553184	0.45702	0.996393
Mecp2	0.894085	10.5572	0.803613	0.370015	0.997646		Cct6a	0.760847	10.5641	0.703031	0.401767	0.996393
Akap5	0.890506	10.8546	1.04858	0.305833	0.997646		Dctn1	0.75134	12.6332	0.591457	0.441856	0.996393
Dync1i1	0.821993	11.6926	0.496884	0.480872	0.997646		Camk2b	0.706104	11.6636	0.474937	0.490725	0.996393
Psmc3	0.82073	10.9849	0.650757	0.419842	0.997646		Actr1b	0.670185	10.8116	0.568508	0.450852	0.996393
Srcin1	0.81659	15.6685	0.607833	0.435605	0.997646		Dync1li1	0.663245	11.7323	0.411665	0.521126	0.996393
Clip1	0.763523	12.0835	0.580075	0.446283	0.997646		Tppp	0.654627	10.3594	0.37001	0.542999	0.996393
Soga3	0.740654	12.1218	0.553675	0.45682	0.997646		Eef1b	0.590975	10.7127	0.380612	0.537276	0.996393
Hnrnpm	0.739452	11.3003	0.538183	0.463187	0.997646		Tubb2b	0.568734	13.8583	0.307761	0.579057	0.996393
Atp6v0d1	0.730688	10.1201	0.371174	0.542365	0.997646		Hspa8	0.551371	12.6266	0.318837	0.572308	0.996393
Hist1h2ad	0.730684	10.2299	0.37117	0.542367	0.997646		Trim46	0.535149	10.3967	0.435572	0.509267	0.996393
Skt	0.717532	12.8807	0.489131	0.484315	0.997646		Smarca2	0.519562	11.7437	0.262226	0.608595	0.996393
Syn1	0.714059	11.9004	0.460342	0.497464	0.997646		Psmc1	0.510881	10.7371	0.416048	0.518916	0.996393
Cttnbp2	0.705508	11.2519	0.486457	0.485512	0.997646		Hspa2	0.505222	11.0111	0.293402	0.588048	0.996393
Mapt	0.608888	11.815	0.341249	0.559109	0.997646		Crmp1	0.502618	11.077	0.314422	0.574979	0.996393
Cep170	0.608801	11.7782	0.340074	0.559786	0.997646		Syn1	0.49192	11.9004	0.237015	0.626371	0.996393
Brsk1	0.587882	10.4264	0.323754	0.56936	0.997646		Psmd1	0.48741	10.8035	0.388888	0.532885	0.996393
Ywhag	0.587763	10.3728	0.32363	0.569434	0.997646		Add1	0.478124	11.0461	0.276529	0.598985	0.996393
Elmo2	0.587644	10.3462	0.323506	0.569508	0.997646		Skt	0.449842	12.8807	0.199608	0.655037	0.996393
Hspa2	0.54872	11.0111	0.277959	0.598042	0.997646		Chd4	0.44417	10.8461	0.299894	0.583949	0.996393
Gatad2b	0.524289	11.1932	0.275292	0.599804	0.997646		Aldh1l1	0.416413	10.9057	0.232426	0.629731	0.996393
Jakmip1	0.513536	11.6272	0.206722	0.649349	0.997646		Atp6v0a1	0.41473	10.9703	0.239091	0.624864	0.996393
Aak1	0.490279	10.9571	0.291795	0.589072	0.997646		Arhgef2	0.408061	11.7786	0.160437	0.688754	0.996393
Alb	0.489987	11.3827	0.218703	0.64003	0.997646		Ppp2r1a	0.378294	10.7263	0.256124	0.612796	0.996393
Sptan1	0.488561	14.9418	0.225919	0.634566	0.997646		Psmc2	0.377963	10.6827	0.262023	0.608734	0.996393
Map1a	0.472816	13.6652	0.196144	0.657851	0.997646		Cct4	0.366087	10.4557	0.149959	0.698574	0.996393
Ank2	0.458063	13.6652	0.19442	0.659263	0.997646		Elmo2	0.366087	10.3462	0.149959	0.698574	0.996393
Dync1li1	0.440314	11.7323	0.161311	0.687952	0.997646		Snrpd1	0.355385	10.077	0.100017	0.751809	0.996393
Clip2	0.422465	12.4213	0.183837	0.668096	0.997646		Atp1b1	0.355341	10.0506	0.0999945	0.751836	0.996393
Map7d1	0.422383	11.6749	0.15086	0.697715	0.997646		Atp6v0d1	0.355341	10.1201	0.0999945	0.751836	0.996393
Map6	0.421815	14.0077	0.156903	0.692024	0.997646		Ranbp9	0.355341	9.9	0.0999945	0.751836	0.996393
Arhgef2	0.406998	11.7786	0.143964	0.704371	0.997646		Pbrm1	0.340586	10.9136	0.164362	0.685171	0.996393
Eef1d	0.403748	10.8733	0.187073	0.665364	0.997646		Cd2bp2	0.326565	10.075	0.050008	0.823049	0.996393
Aldh1l1	0.401902	10.9057	0.176563	0.674344	0.997646		Elavl1	0.326565	9.75887	0.050008	0.823049	0.996393
Rph3a	0.39803	11.2586	0.153669	0.695053	0.997646		Myl6b	0.326565	9.84505	0.050008	0.823049	0.996393
Ppp3ca	0.370178	10.975	0.147527	0.70091	0.997646		Ppp2r2a	0.326565	9.66688	0.050008	0.823049	0.996393
Add1	0.366933	11.0461	0.132617	0.715733	0.997646		Syncrip	0.326565	9.75887	0.050008	0.823049	0.996393
Hspa8	0.341037	12.6266	0.105827	0.744946	0.997646		Tardbp	0.326565	9.75887	0.050008	0.823049	0.996393
Tmod2	0.315813	11.8192	0.0662382	0.796895	0.997646		Vamp3	0.326565	9.9261	0.050008	0.823049	0.996393
Myo18a	0.302166	11.8425	0.0845035	0.771285	0.997646		Map7d1	0.307358	11.6749	0.0886741	0.76587	0.996393
Hspa5	0.283214	11.3959	0.0728869	0.787179	0.997646		Eef1d	0.298033	10.8733	0.122299	0.726555	0.996393
Psip1	0.274226	11.4508	0.0680953	0.79413	0.997646		Dbn1	0.29673	12.8609	0.0746855	0.784633	0.996393
Smarcc2	0.251811	12.7187	0.0599039	0.806648	0.997646		Psmd3	0.285785	11.1694	0.0940613	0.759076	0.996393
Map1b	0.22491	17.196	0.0484095	0.825854	0.997646		Dmxl2	0.285535	12.5672	0.0908693	0.763075	0.996393
Actb	0.217418	16.5012	0.0441764	0.833526	0.997646		Gsn	0.2778	11.765	0.0762696	0.782418	0.996393
Wasf1	0.199593	10.5902	0.0571909	0.810992	0.997646		Synpo	0.234958	11.2973	0.0520386	0.819553	0.996393
Atp6v1b2	0.198634	10.6887	0.0537884	0.816598	0.997646		Capzb	0.233245	11.7594	0.0546582	0.815147	0.996393
Ywhah	0.197584	10.4192	0.0414245	0.838721	0.997646		Map1a	0.224784	13.6652	0.0458282	0.830488	0.996393
Kiaa1107	0.19746	10.3303	0.0413754	0.838815	0.997646		Ppp3ca	0.220682	10.975	0.0615017	0.804138	0.996393
Psmc1	0.197309	10.7371	0.0448175	0.83234	0.997646		Hnrnpa3	0.214061	11.4064	0.0465062	0.829258	0.996393
Chd4	0.195091	10.8461	0.0431957	0.835357	0.997646		Gm15800	0.199088	11.1701	0.0496848	0.823613	0.996393
Numbl	0.194413	10.2352	0.0310715	0.860081	0.997646		Tuba4a	0.192282	10.8238	0.059979	0.806529	0.996393
Mtcl1	0.192276	10.9182	0.0479806	0.826615	0.997646		Wdr47	0.190379	12.7452	0.0385244	0.844394	0.996393
Tubb5	0.1896	11.0595	0.03116	0.859884	0.997646		Abi2	0.187387	10.3329	0.048038	0.826513	0.996393
Actr10	0.188367	9.98669	0.0207164	0.885554	0.997646		Map4	0.181272	12.4695	0.0331924	0.855435	0.996393
Atp1b1	0.188367	10.0506	0.0207164	0.885554	0.997646		Ubr4	0.172824	10.653	0.0596873	0.806991	0.996393
Psma6	0.188367	9.98669	0.0207164	0.885554	0.997646		Hnrnpk	0.16911	11.6193	0.024109	0.876608	0.996393
Snrpd1	0.188367	10.077	0.0207164	0.885554	0.997646		Ank2	0.152451	13.6652	0.0218283	0.882545	0.996393
Syngr3	0.188367	9.98669	0.0207164	0.885554	0.997646		Mark2	0.139909	11.2694	0.0208043	0.885313	0.996393
Actl6a	0.187645	10.677	0.0197556	0.888222	0.997646		Ddx5	0.119549	10.8872	0.0198522	0.887951	0.996393
Atp1a2	0.172293	9.83507	0.0103592	0.918931	0.997646		Numbl	0.118352	10.2352	0.0145598	0.903957	0.996393
Elavl1	0.172293	9.75887	0.0103592	0.918931	0.997646		Ywhag	0.118352	10.3728	0.0145598	0.903957	0.996393
Psmc4	0.172293	10.1259	0.0103592	0.918931	0.997646		Zzef1	0.118352	10.1718	0.0145598	0.903957	0.996393
Smarcb1	0.172293	9.9348	0.0103592	0.918931	0.997646		Arid1b	0.0865113	11.3382	0.0072641	0.932079	0.996393
Syncrip	0.172293	9.75887	0.0103592	0.918931	0.997646		Alb	0.0791939	11.3827	0.00597302	0.938397	0.996393
Tardbp	0.172293	9.75887	0.0103592	0.918931	0.997646		Sfpq	0.0711038	10.5752	0.00769124	0.930115	0.996393
Sptbn2	0.149418	12.681	0.0207956	0.885337	0.997646		Vars	0.0627535	11.252	0.00411635	0.948844	0.996393
Mbp	0.0954048	14.497	0.00768649	0.930137	0.997646		Cltc	0.059242	11.9721	0.00362621	0.951982	0.996393
Smarca2	0.0908305	11.7437	0.00690411	0.933779	0.997646		Caskin1	0.0464792	11.4194	0.00188854	0.965337	0.996393
Hnrnpa3	0.0694535	11.4064	0.00423704	0.9481	0.997646		Dync1i1	0.0355563	11.6926	0.00113334	0.973144	0.996393
Clasp2	0.0532481	14.5418	0.00243889	0.960612	1		Hspa5	0.0330996	11.3959	0.00102015	0.97452	0.996393
Ina	0.0199298	11.5065	0.000369275	0.984668	1		Hnrnpa2b1	0.0241177	10.7322	0.00111142	0.973405	0.996393
Gsn	0.0198379	11.765	0.00033968	0.985295	1		Clip1	0.0231852	12.0835	0.000499049	0.982177	0.996393
Sptbn1	0.0173823	13.4069	0.000282331	0.986594	1		Ap2b1	0.0231846	12.1288	0.000535924	0.981531	0.996393
Dctn1	0.0102586	12.6332	9.98741e-05	0.992026	1		Ap2a2	0.0218715	11.9741	0.000447698	0.983119	0.996393
Camsap3	0.00466774	13.901	1.83745e-05	0.99658	1		Ppp3cb	0.000146809	10.9173	7.42825e-07	0.999312	0.999312
Jazf1	0	9.85101	0	1	1		Soga3	-0.00774413	12.1218	9.9951e-05	0.992023	0.996393
Kat5	0	10.2226	0	1	1		Plg	-0.00870265	11.2567	0.000143612	0.990439	0.996393
Tuba1a	-0.0127575	14.0373	0.000136499	0.990678	1		Cct8	-0.00944585	10.8408	0.000166133	0.989716	0.996393
Ddx5	-0.0151464	10.8872	0.000255972	0.987235	1		Mapre3	-0.0165215	11.2464	0.000364821	0.984761	0.996393
Hist1h4a	-0.0334864	11.0783	0.000876461	0.976382	1		Hnrnpul2	-0.017436	11.2207	0.000441569	0.983235	0.996393
Dclk1	-0.0650811	12.5663	0.00400905	0.949514	0.997646		Camk2n1	-0.022697	9.93757	0.00036664	0.984723	0.996393
Mark2	-0.0769024	11.2694	0.00530967	0.941912	0.997646		Actr10	-0.0227411	9.98669	0.000367921	0.984697	0.996393
Hnrnpul2	-0.077027	11.2207	0.00549121	0.940929	0.997646		Psma6	-0.0227411	9.98669	0.000367921	0.984697	0.996393
Capza2	-0.104814	11.4352	0.0100093	0.920307	0.997646		Snap91	-0.0227411	9.90964	0.000367921	0.984697	0.996393
Mta1	-0.106807	11.0565	0.00841931	0.926891	0.997646		Syngr3	-0.0227411	9.98669	0.000367921	0.984697	0.996393
Sfpq	-0.10894	10.5752	0.0132738	0.908277	0.997646		Hist1h2ad	-0.0228645	10.2299	0.000371518	0.984622	0.996393
Glul	-0.109025	10.4502	0.0139188	0.906085	0.997646		Capza1	-0.0239289	10.306	0.000734906	0.978373	0.996393
Map2	-0.147798	14.7809	0.0191413	0.889962	0.997646		Ywhah	-0.0239289	10.4192	0.000734906	0.978373	0.996393
Prmt5	-0.166301	11.9156	0.0242278	0.876307	0.997646		Hnrnpu	-0.0286986	12.0264	0.000897895	0.976095	0.996393
Stx1b	-0.19221	11.0819	0.0405354	0.840437	0.997646		Map6	-0.0342806	14.0077	0.00107549	0.973838	0.996393
Crmp1	-0.19307	11.077	0.0339923	0.853723	0.997646		Psip1	-0.0356206	11.4508	0.00143499	0.969782	0.996393
Ppp3cb	-0.195781	10.9173	0.0426667	0.836354	0.997646		Myo18a	-0.0635341	11.8425	0.00437539	0.947261	0.996393
Tubb4b	-0.195893	10.3011	0.0356731	0.850192	0.997646		Camk2g	-0.0854832	10.73	0.0159681	0.899443	0.996393
Atp1a1	-0.196793	10.8674	0.0465827	0.82912	0.997646		Sbf1	-0.086284	12.2824	0.00886541	0.924985	0.996393
Camsap2	-0.20947	12.9574	0.0381649	0.845112	0.997646		Mapt	-0.0997472	11.815	0.0102754	0.919258	0.996393
Agap2	-0.251618	11.3049	0.0593356	0.807549	0.997646		Camsap3	-0.101082	13.901	0.00904676	0.924224	0.996393
Pbrm1	-0.261453	10.9136	0.0694343	0.792162	0.997646		Clasp1	-0.125459	11.519	0.0172279	0.895574	0.996393
Tubb2a	-0.263058	11.0581	0.0546247	0.815203	0.997646		Prkcb	-0.127453	10.8337	0.0293033	0.864081	0.996393
Syt1	-0.272222	11.5632	0.0677245	0.794679	0.997646		Srcin1	-0.129626	15.6685	0.0157343	0.900178	0.996393
Atp6v1a	-0.293426	11.2427	0.0810229	0.775916	0.997646		Nsf	-0.130916	11.2173	0.0203363	0.886602	0.996393
Plg	-0.342908	11.2567	0.105425	0.745415	0.997646		Mbp	-0.134714	14.497	0.016304	0.898397	0.996393
Mapre3	-0.343082	11.2464	0.106203	0.744509	0.997646		Prkcg	-0.138535	11.0617	0.0253869	0.873407	0.996393
Nsf	-0.343588	11.2173	0.10849	0.741869	0.997646		Atp1a1	-0.145732	10.8674	0.0331736	0.855476	0.996393
Puf60	-0.347908	10.1139	0.083228	0.77297	0.997646		Camsap1	-0.155853	12.0961	0.0281735	0.866702	0.996393
Pura	-0.347908	10.1139	0.083228	0.77297	0.997646		Ap2a1	-0.156007	11.6533	0.0257671	0.87247	0.996393
Zzef1	-0.347908	10.1718	0.083228	0.77297	0.997646		Sptbn1	-0.158196	13.4069	0.0238189	0.877347	0.996393
Camsap1	-0.352174	12.0961	0.122354	0.726495	0.997646		Hnrnpl	-0.172857	11.6476	0.0316953	0.858698	0.996393
Psmd1	-0.357203	10.8035	0.132491	0.715863	0.997646		Akap5	-0.174262	10.8546	0.0399491	0.84158	0.996393
Slc17a6	-0.366387	11.5354	0.109992	0.740153	0.997646		Clip2	-0.175807	12.4213	0.0343567	0.85295	0.996393
Camk2a	-0.372563	13.9931	0.108886	0.741417	0.997646		Brsk1	-0.18089	10.4264	0.0311408	0.859927	0.996393
Eef1a1	-0.381669	11.7942	0.107681	0.7428	0.997646		Puf60	-0.180934	10.1139	0.0311548	0.859895	0.996393
Camk2b	-0.382673	11.6636	0.112318	0.73752	0.997646		Pura	-0.180934	10.1139	0.0311548	0.859895	0.996393
Tubb4a	-0.400888	13.1516	0.128446	0.720049	0.997646		Atp6v1b2	-0.183912	10.6887	0.0533775	0.817287	0.996393
Hspa1b	-0.417114	11.1994	0.120163	0.728858	0.997646		Slc17a6	-0.191293	11.5354	0.0390266	0.843396	0.996393
Tubb3	-0.454033	14.4596	0.177198	0.673792	0.997646		Map2	-0.206121	14.7809	0.0386451	0.844153	0.996393
Psmd3	-0.484713	11.1694	0.204048	0.651473	0.997646		Dclk1	-0.209006	12.5663	0.0470761	0.828231	0.996393
Clasp1	-0.495941	11.519	0.211214	0.645817	0.997646		Eef1g	-0.209114	11.0816	0.0596016	0.807127	0.996393
Gapdh	-0.499795	12.6694	0.212616	0.644725	0.997646		Wdr7	-0.216086	11.5315	0.0511015	0.821158	0.996393
Map4k4	-0.502375	10.2399	0.258671	0.611035	0.997646		Cep170	-0.23239	11.7782	0.054121	0.816042	0.996393
Vars	-0.517185	11.252	0.23324	0.629132	0.997646		Sptbn2	-0.235371	12.681	0.055064	0.814475	0.996393
Myo5a	-0.54767	12.7067	0.266399	0.605758	0.997646		Eef1a1	-0.263323	11.7942	0.0617732	0.803715	0.996393
Prkcg	-0.550698	11.0617	0.278588	0.597628	0.997646		Capza2	-0.271108	11.4352	0.0788842	0.778815	0.996393
Tubb2b	-0.566063	13.8583	0.290877	0.589659	0.997646		Agap3	-0.271664	10.1247	0.0879091	0.766852	0.996393
Tuba4a	-0.567155	10.8238	0.341958	0.558701	0.997646		Myo5b	-0.271708	10.2294	0.0879358	0.766818	0.996393
Hnrnpa2b1	-0.572019	10.7322	0.391669	0.531423	0.997646		Rph3a	-0.273192	11.2586	0.0812217	0.775649	0.996393
Hnrnpu	-0.574781	12.0264	0.293841	0.58777	0.997646		Dhx15	-0.279453	10.6211	0.158348	0.690682	0.996393
Dync1h1	-0.595442	13.8092	0.317606	0.57305	0.997646		Cttnbp2	-0.295855	11.2519	0.0922812	0.761297	0.996393
Scyl2	-0.61413	10.7419	0.543058	0.461168	0.997646		Gatad2b	-0.300945	11.1932	0.0998694	0.751986	0.996393
Ighg1	-0.615716	14.9183	0.333811	0.563423	0.997646		Camk2a	-0.307443	13.9931	0.0824757	0.77397	0.996393
Hnrnph1	-0.617575	11.0294	0.39463	0.529876	0.997646		Atp6v1a	-0.312532	11.2427	0.113286	0.736434	0.996393
Camk2n1	-0.690802	9.93757	0.211301	0.64575	0.997646		Ap3b2	-0.323196	11.3299	0.12594	0.722679	0.996393
Hist1h1e	-0.690802	9.83796	0.211301	0.64575	0.997646		Tubb3	-0.333521	14.4596	0.102291	0.749097	0.996393
Snap91	-0.690802	9.90964	0.211301	0.64575	0.997646		Gapdh	-0.357945	12.6694	0.127446	0.721095	0.996393
Snrpe	-0.690925	9.9281	0.211368	0.645697	0.997646		Agap2	-0.361644	11.3049	0.148738	0.699745	0.996393
Acta2	-0.728365	14.125	0.441459	0.506419	0.997646		Hnrnph1	-0.371955	11.0294	0.19008	0.66285	0.996393
Synj1	-0.735483	10.9975	0.59427	0.440773	0.997646		Hdac2	-0.372062	10.4236	0.231041	0.630753	0.996393
Abi2	-0.737968	10.3329	0.422542	0.515671	0.997646		Hspa1b	-0.405386	11.1994	0.150299	0.69825	0.996393
Capza1	-0.737968	10.306	0.422542	0.515671	0.997646		Pi4ka	-0.432212	11.3151	0.227002	0.633756	0.996393
Myo5b	-0.737968	10.2294	0.422542	0.515671	0.997646		Aak1	-0.476449	10.9571	0.286873	0.592231	0.996393
Srsf3	-0.737968	10.1992	0.422542	0.515671	0.997646		Camsap2	-0.478272	12.9574	0.217883	0.640658	0.996393
Dpysl2	-0.744743	11.2699	0.477823	0.48941	0.997646		Hdac1	-0.53653	9.75151	0.177567	0.673473	0.996393
Cct8	-0.748522	10.8408	0.606996	0.435921	0.997646		Hist1h1e	-0.53653	9.83796	0.177567	0.673473	0.996393
Ppp2r1a	-0.749822	10.7263	0.562941	0.453078	0.997646		Snrpe	-0.536653	9.9281	0.177638	0.673411	0.996393
Cltc	-0.795263	11.9721	0.562722	0.453166	0.997646		Ina	-0.557473	11.5065	0.327164	0.567334	0.996393
Capzb	-0.832338	11.7594	0.556362	0.45573	0.997646		Atp12a	-0.559016	9.98007	0.266338	0.605799	0.996393
Sbf1	-0.870192	12.2824	0.721533	0.395642	0.997646		Mapk1	-0.559016	9.98007	0.266338	0.605799	0.996393
Ap2a1	-0.893675	11.6533	0.646546	0.42135	0.997646		Srsf3	-0.57095	10.1992	0.355051	0.551268	0.996393
Hnrnpl	-0.893824	11.6476	0.648371	0.420696	0.997646		Ryr2	-0.57296	11.9585	0.377875	0.538742	0.996393
Ap2b1	-0.913591	12.1288	0.776599	0.378183	0.997646		Sv2a	-0.578436	10.2235	0.443858	0.505266	0.996393
Wdr7	-0.922471	11.5315	0.702526	0.401936	0.997646		Wasf1	-0.583432	10.5902	0.502807	0.47827	0.996393
Wdr47	-0.949854	12.7452	0.827842	0.362897	0.997646		Mtmr1	-0.58351	10.3859	0.532606	0.465513	0.996393
Ap2a2	-0.95287	11.9741	0.79681	0.372049	0.997646		Hnrnpm	-0.593148	11.3003	0.356807	0.550285	0.996393
Eprs	-0.970104	10.4868	1.11852	0.290238	0.997646		Tubb2a	-0.605191	11.0581	0.361204	0.547838	0.996393
FAM120A	-1.06033	10.7917	1.42045	0.23333	0.913531		Map1b	-0.609251	17.196	0.354993	0.5513	0.996393
Syn2	-1.10488	11.0884	1.26069	0.261521	0.94066		Hist1h4a	-0.664086	11.0783	0.423775	0.515059	0.996393
Atp6v0a1	-1.12135	10.9703	1.04138	0.307501	0.997646		Synj1	-0.677544	10.9975	0.659604	0.4167	0.996393
Actn4	-1.22708	9.91242	0.779059	0.377429	0.997646		Syt1	-0.683895	11.5632	0.493023	0.482582	0.996393
Atp12a	-1.22708	9.98007	0.779059	0.377429	0.997646		Cyfip2	-0.705798	11.4244	0.579261	0.446602	0.996393
Mapk1	-1.22708	9.98007	0.779059	0.377429	0.997646		Stx1b	-0.706169	11.0819	0.639923	0.423739	0.996393
Dmxl2	-1.25128	12.5672	1.39914	0.236868	0.913531		Mtcl1	-0.716146	10.9182	0.705078	0.401083	0.996393
Eef1g	-1.26694	11.0816	1.4112	0.234858	0.913531		FAM120A	-0.724935	10.7917	0.964849	0.325968	0.996393
Psmc2	-1.29073	10.6827	1.42819	0.23206	0.913531		Scyl2	-0.756318	10.7419	1.04856	0.305838	0.996393
Ddx17	-1.2975	10.3373	1.55784	0.211982	0.913531		Clasp2	-0.757095	14.5418	0.511382	0.474541	0.996393
Mtmr1	-1.2975	10.3859	1.55784	0.211982	0.913531		Cmas	-0.798464	10.4788	1.0765	0.299483	0.996393
Cnp	-1.33923	11.4413	1.53249	0.215739	0.913531		Eprs	-0.79852	10.4868	1.07442	0.29995	0.996393
Nckap1	-1.4563	10.7528	2.55281	0.110099	0.779865		Tuba1a	-0.808527	14.0373	0.579456	0.446526	0.996393
Cmas	-1.51255	10.4788	2.26761	0.132104	0.792623		Ddx17	-0.831245	10.3373	1.00204	0.316817	0.996393
Ryr2	-1.53162	11.9585	2.00671	0.156604	0.871708		Nckap1	-0.863759	10.7528	1.4257	0.232468	0.996393
Trim46	-1.61714	10.3967	1.52099	0.21747	0.913531		Actb	-0.867348	16.5012	0.704012	0.401439	0.996393
Camk2d	-1.69318	10.8233	3.23835	0.071933	0.720388		Glul	-0.877678	10.4502	0.933535	0.333946	0.996393
Cyfip2	-1.72132	11.4244	2.33424	0.126557	0.779865		Glyr1	-0.938932	10.5688	1.69601	0.192811	0.996393
Pi4ka	-1.76652	11.3151	2.40174	0.1212	0.779865		Cnp	-0.94401	11.4413	1.0191	0.312734	0.996393
Prkcb	-1.8341	10.8337	2.93261	0.0868073	0.73304		Kiaa1107	-0.949199	10.3303	0.877106	0.348995	0.996393
Glyr1	-1.85953	10.5688	3.66406	0.055598	0.704242		Camk2d	-0.969625	10.8233	1.72707	0.188786	0.996393
Sv2a	-1.92386	10.2235	2.36547	0.124047	0.779865		Actn4	-1.0728	9.91242	0.846164	0.35764	0.996393
Wdr37	-1.92386	10.1102	2.36547	0.124047	0.779865		Ighg1	-1.10347	14.9183	1.12383	0.289096	0.996393
Ap3b2	-2.14026	11.3299	3.22164	0.0726707	0.720388		Syn2	-1.16199	11.0884	1.80043	0.179661	0.996393
Hdac2	-2.17667	10.4236	3.27768	0.0702282	0.720388		1700074P13Rik	-1.17328	11.4253	0.735289	0.391174	0.996393
Ppp2r2a	-2.4655	9.66688	1.24742	0.264045	0.94066		Tmod2	-1.18636	11.8192	1.03113	0.309894	0.996393
Dhx15	-2.56969	10.6211	4.9108	0.0266892	0.434653		Dpysl2	-1.19597	11.2699	1.43859	0.230368	0.996393
Smarcc1	-2.65003	10.7356	8.55494	0.00344586	0.0992655		Map4k4	-1.2558	10.2399	1.70599	0.191507	0.996393
Hdac1	-3.3286	9.75151	2.49477	0.114225	0.779865		Wdr37	-1.2558	10.1102	1.70599	0.191507	0.996393
Ranbp9	-3.3286	9.9	2.49477	0.114225	0.779865		Tubb4a	-1.29616	13.1516	1.48529	0.222949	0.996393
Agap3	-4.25493	10.1247	4.9892	0.025506	0.434653		Tubb4b	-1.46311	10.3011	1.79209	0.180672	0.996393
Ubr4	-5.01819	10.653	8.32126	0.00391837	0.0992655		D1Pas1	-1.64749	10.7214	5.92024	0.0149679	0.198058
Camk2g	-5.36193	10.73	10.3152	0.00131942	0.064717		Prmt5	-1.84946	11.9156	3.21751	0.0728543	0.79099
Gm15800	-5.74504	11.1701	9.37341	0.00220155	0.083659		Smarcc1	-2.48225	10.7356	11.1165	0.000855616	0.0278686
D1Pas1	-6.07312	10.7214	16.4118	5.0968e-05	0.0056302		Acta2	-3.18335	14.125	7.87028	0.00502539	0.0818421

## Sheet: G Summary Table
Symbol	WT CONTROL (No Frac)	NPAS4-FH IP (No Frac)	WT CONTROL (High MW)	TIP60-F IP (High MW)	NPAS4-FH IP (High MW)	Possible Function
Trrap	0	337	0	186	10	scaffold for SAGA and NuA4; depletion increases DNA DSBs
Ep400	0	250	0	282	52	H2AZ/H3.3 deposition; depletion increases DNA DSBs
Ruvbl2	2	144	2	57	19	binds single-stranded DNA/RNA; ATPase; chromatin decondensation; DNA repair
Ruvbl1	4	139	1	39	7	binds single-stranded DNA/RNA; ATPase; chromatin decondensation; DNA repair
Actl6b	0	75	1	18	4	dendrite morphogenesis; similarity to actin structure; binds yH2AX
Dmap1	0	63	1	18	2	Depletion causes spontaneous DNA DSBs
Brd8	0	52	0	26	3	genome maintenance; histone acetyl reader
Epc1	0	45	0	24	3	unknown
Epc2	0	38	0	24	1	unknown
Kat5	0	37	0	10	0	embryonic lethal;acetylransferase for H2, H4 (H4K16ac, H4K12ac); acteylates ATM; DNA repair
Vps72	0	29	0	17	2	H2AZ chaperone
Ing3	0	22	0	22	4	DNA DSB break repair
Yeats4	0	19	0	8	0	binds H3K27ac; promotes H2A.Z deposition
Jazf1	0	8	0	5	0	C2H2-type zinc finger protein; possible repressor?
Meaf6	0	8	0	8	3	unknown
Mrgbp	0	6	0	0	0	unknown
Mbtd1	0	6	0	1	0	binds H4K20me1/2; DSB repair
Morf4l1	0	4	0	1	1	histone methylation; cellular senescence
Etl4	0	2	0	4	2	new component; unknown
Arnt2	0	216	0	11	20	new component; transcription factor
Npas4	0	197	0	2	0	new component; transcription factor
*No Frac = Sum of total peptides found in 4 indepndent Ips without fractionation
*High MW = Sum of total peptides found in 2 independent Ips found in fractions 1-3 (highest molecular weight)

## Sheet: H NuA4 components Npas4 Trunc
Expression constructs used:		Nuclear GFP			NPAS4 WT + ARNT2			NPAS4 WT + ARNT1		NPAS4ΔC + ARNT2				ARNT2 Only	NPAS4 WT only
Symbol	kDa	Rep 1 (69999)	Rep 2 (70497)	Rep 3 (72107)	Rep 1 (70000)	Rep 2 (70499)	Rep 3 (72108)	Rep 1 (70003)	Rep 2 (70501)	Rep 1 (70001)	Rep 2 (70498)	Rep 3 (72109)		Rep 1 (70004)	Rep 1 (70500)
ARNT2	78.64	0	0	0	294	762	260	0	66	697	1043	391		427	87
NPAS4	87.06	0	0	0	188	328	116	248	263	304	363	189		0	321
ARNT	86.58	0	0	0	20	58	16	198	244	24	72	21		0	409
TRRAP	437.32	0	0	0	132	258	30	146	108	7	4	0		0	226
EP400	343.28	0	0	0	57	75	10	63	42	0	1	0		0	61
RUVBL2	51.12	3	2	0	26	30	11	22	23	20	21	6		1	32
RUVBL1	50.2	6	4	0	23	35	16	23	23	17	30	8		1	33
ACTL6A	47.43	1	0	0	16	16	2	14	12	10	4	1		0	13
DMAP1	52.96	0	0	0	14	9	5	13	7	3	2	0		0	11
BRD8	135.25	0	0	0	13	8	0	12	7	0	0	0		0	9
YEATS4	26.48	0	0	0	8	4	0	8	0	2	0	0		0	5
EPC1	93.41	0	0	0	7	12	0	7	7	0	0	0		0	10
ING3	46.71	0	0	0	7	4	0	4	3	0	0	0		0	2
EPC2	91.04	0	0	0	6	7	0	9	7	0	0	0		0	6
VPS72	40.57	0	0	0	5	9	0	5	5	0	1	0		0	8
MRGBP	22.4	0	0	0	4	2	1	4	1	0	0	0		0	1
KAT5	58.55	0	0	0	3	5	0	4	5	0	0	0		0	4
MORF4L1	41.45	0	0	0	3	3	0	3	2	0	0	0		0	2
MBTD1	70.5	0	0	0	3	4	0	2	2	0	0	0		0	3
MEAF6	21.62	0	0	0	2	3	1	4	1	0	0	0		0	2

## Sheet: I Peptides Egr1 IP (293T)
reference	Symbol	Unique NucGFP-FH-Rep1	Total NucGFP-FH-Rep1	Unique NucGFP-FH-Rep2	Total NucGFP-FH-Rep2	Unique EGR1-FH-Rep1	Total EGR1-FH-Rep1	Unique EGR1-FH-Rep2	Total EGR1-FH-Rep2
sp|Q9Y4A5|TRRAP	TRRAP	0	0	0	0	29	32	9	11
sp|Q13813|SPTN1	SPTN1	0	0	6	6	17	20	21	25
sp|P18146|EGR1	EGR1	0	0	0	0	16	105	14	98
sp|Q9UGP8|SEC63	SEC63	0	0	0	0	12	16	9	11
sp|Q5VTR2|BRE1A	BRE1A	0	0	0	0	12	13	5	6
sp|Q504T8|MIDN	MIDN	0	0	0	0	11	30	10	25
sp|P35221|CTNA1	CTNA1	0	0	0	0	9	9	10	15
sp|Q8N5C6|SRBD1	SRBD1	0	0	0	0	11	12	5	6
sp|Q9Y3I0|RTCB	RTCB	0	0	0	0	9	9	7	8
sp|O75150|BRE1B	BRE1B	0	0	0	0	11	13	5	5
sp|Q12789|TF3C1	TF3C1	0	0	0	0	12	12	3	4
sp|O15294|OGT1	OGT1	0	0	0	0	7	13	9	12
sp|P49916|DNLI3	DNLI3	0	0	0	0	9	10	4	4
sp|P35222|CTNB1	CTNB1	0	0	0	0	9	13	4	5
sp|O75369|FLNB	FLNB	0	0	0	0	8	9	3	3
sp|Q9Y6X8|ZHX2	ZHX2	0	0	0	0	3	3	8	8
sp|Q96CX2|KCD12	KCD12	0	0	0	0	7	9	4	5
sp|Q14978|NOLC1	NOLC1	0	0	9	10	0	0	3	3
sp|Q12874|SF3A3	SF3A3	0	0	0	0	6	6	6	6
sp|O95602|RPA1	RPA1	0	0	0	0	7	9	3	3
sp|Q92499|DDX1	DDX1	0	0	0	0	6	6	4	6
sp|Q14966|ZN638	ZN638	0	0	0	0	7	7	3	3
sp|P06493|CDK1	CDK1	0	0	2	2	4	5	7	7
sp|Q5VT52|RPRD2	RPRD2	0	0	2	2	4	4	6	8
sp|Q9UKN8|TF3C4	TF3C4	0	0	0	0	8	8	3	5
sp|Q9NVP1|DDX18	DDX18	0	0	0	0	8	9	3	3
sp|P78332|RBM6	RBM6	0	0	3	5	4	4	3	3
sp|P26641|EF1G	EF1G	0	0	1	1	7	7	3	3
sp|P54886|P5CS	P5CS	0	0	0	0	6	6	4	4
sp|Q9H6R4|NOL6	NOL6	0	0	0	0	3	4	6	7
sp|Q96I24|FUBP3	FUBP3	0	0	0	0	5	7	3	4
sp|O14497|ARI1A	ARI1A	0	0	0	0	6	7	2	3
sp|P50991|TCPD	TCPD	0	0	0	0	7	8	0	0
sp|Q9ULW0|TPX2	TPX2	0	0	1	1	4	4	3	3
sp|Q96N67|DOCK7	DOCK7	0	0	0	0	6	6	1	1
sp|Q9H3G5|CPVL	CPVL	0	0	0	0	6	7	5	9
sp|P14635|CCNB1	CCNB1	0	0	0	0	5	9	5	6
sp|Q96HS1|PGAM5	PGAM5	0	0	0	0	6	9	5	6
sp|P08621|RU17	RU17	0	0	5	5	2	2	5	5
sp|P21796|VDAC1	VDAC1	0	0	0	0	6	8	2	3
sp|P19387|RPB3	RPB3	0	0	0	0	5	6	4	5
sp|Q15742|NAB2	NAB2	0	0	0	0	3	3	6	8
sp|Q05048|CSTF1	CSTF1	0	0	1	2	5	5	2	3
sp|Q06330|SUH	SUH	0	0	0	0	6	6	3	3
sp|Q15269|PWP2	PWP2	0	0	0	0	6	7	2	2
sp|Q96JM3|CHAP1	CHAP1	0	0	0	0	4	5	3	3
sp|Q15149|PLEC	PLEC	0	0	0	0	6	8	0	0
sp|O75475|PSIP1	PSIP1	0	0	0	0	4	4	4	4
sp|Q8NE71|ABCF1	ABCF1	0	0	0	0	5	5	1	1
sp|Q99623|PHB2	PHB2	0	0	0	0	6	6	0	0
sp|Q09666|AHNK	AHNK	0	0	0	0	6	6	0	0
sp|Q96I25|SPF45	SPF45	0	0	5	5	4	5	4	5
sp|P16220|CREB1	CREB1	0	0	0	0	4	7	4	6
sp|Q9UJX3|APC7	APC7	0	0	0	0	5	7	3	4
sp|Q9BY77|PDIP3	PDIP3	0	0	0	0	5	5	4	5
sp|P13995|MTDC	MTDC	0	0	0	0	4	4	5	6
sp|Q96B26|EXOS8	EXOS8	0	0	4	5	1	1	3	4
sp|O43167|ZBT24	ZBT24	0	0	3	4	1	1	4	4
sp|Q8IVH2|FOXP4	FOXP4	0	0	2	2	3	3	1	4
sp|Q96T88|UHRF1	UHRF1	0	0	0	0	5	5	3	4
sp|Q14974|IMB1	IMB1	0	0	0	0	3	4	3	5
sp|O00139|KIF2A	KIF2A	0	0	0	0	4	6	2	2
sp|O43175|SERA	SERA	0	0	0	0	4	5	3	3
sp|Q07955|SRSF1	SRSF1	0	0	3	3	1	1	4	4
sp|Q13506|NAB1	NAB1	0	0	0	0	5	5	2	2
sp|Q00610|CLH1	CLH1	0	0	0	0	4	5	2	2
sp|Q9Y2L1|RRP44	RRP44	0	0	0	0	3	3	3	4
sp|P42704|LPPRC	LPPRC	0	0	0	0	4	5	2	2
sp|Q92820|GGH	GGH	0	0	0	0	5	6	1	1
sp|P35580|MYH10	MYH10	0	0	0	0	3	3	3	3
sp|Q00341|VIGLN	VIGLN	0	0	0	0	3	4	2	2
sp|Q92925|SMRD2	SMRD2	0	0	0	0	3	3	2	2
sp|Q01130|SRSF2	SRSF2	0	0	3	4	0	0	4	7
sp|O15550|KDM6A	KDM6A	0	0	0	0	3	6	3	4
sp|Q96GM5|SMRD1	SMRD1	0	0	0	0	3	3	4	7
sp|P19022|CADH2	CADH2	0	0	0	0	3	6	2	3
sp|P40424|PBX1	PBX1	0	0	0	0	3	4	3	4
sp|P40425|PBX2	PBX2	0	0	0	0	4	5	2	3
sp|Q13618|CUL3	CUL3	0	0	0	0	4	5	3	3
sp|O15164|TIF1A	TIF1A	0	0	0	0	3	3	3	5
sp|Q6UN15|FIP1	FIP1	0	0	2	2	4	4	1	1
sp|P40938|RFC3	RFC3	0	0	0	0	4	4	3	3
sp|Q9H334|FOXP1	FOXP1	0	0	0	0	3	3	2	3
sp|Q9Y2U8|MAN1	MAN1	0	0	0	0	4	5	1	1
sp|P14859|PO2F1	PO2F1	0	0	0	0	4	5	1	1
sp|O60506|HNRPQ	HNRPQ	0	0	0	0	4	5	1	1
sp|Q9C0J8|WDR33	WDR33	0	0	1	1	3	4	1	1
sp|P05412|JUN	JUN	0	0	0	0	2	2	3	3
sp|Q14151|SAFB2	SAFB2	0	0	1	2	3	3	0	0
sp|Q96SB8|SMC6	SMC6	0	0	0	0	3	3	2	2
sp|Q8IZQ5|SELH	SELH	0	0	2	2	0	0	3	3
sp|Q9H5H4|ZN768	ZN768	0	0	0	0	2	3	2	2
sp|Q00059|TFAM	TFAM	0	0	0	0	3	3	2	2
sp|P33240|CSTF2	CSTF2	0	0	1	1	0	0	4	4
sp|Q96T37|RBM15	RBM15	0	0	0	0	3	4	1	1
sp|O75534|CSDE1	CSDE1	0	0	0	0	2	2	2	2
sp|O00410|IPO5	IPO5	0	0	0	0	4	4	0	0
sp|Q9UIF9|BAZ2A	BAZ2A	0	0	0	0	3	3	1	1
sp|Q14444|CAPR1	CAPR1	0	0	0	0	4	4	0	0
sp|P63173|RL38	RL38	0	0	0	0	4	4	0	0
sp|Q96KQ7|EHMT2	EHMT2	0	0	0	0	4	4	0	0
sp|P19447|ERCC3	ERCC3	0	0	0	0	2	4	3	5
sp|Q9UBL3|ASH2L	ASH2L	0	0	0	0	2	3	3	5
IgG1_bovine		0	0	1	1	1	2	3	5
sp|Q13247|SRSF6	SRSF6	0	0	2	4	0	0	3	4
sp|P62487|RPB7	RPB7	0	0	0	0	1	1	3	6
sp|P63208|SKP1	SKP1	0	0	2	2	3	3	2	2
sp|P19388|RPAB1	RPAB1	0	0	1	1	2	2	3	4
sp|Q9UJX5|APC4	APC4	0	0	0	0	1	2	3	5
sp|P40222|TXLNA	TXLNA	0	0	0	0	3	4	1	2
sp|Q16649|NFIL3	NFIL3	0	0	2	2	1	1	3	3
sp|Q7Z3K3|POGZ	POGZ	0	0	0	0	3	4	2	2
sp|P27348|1433T	1433T	0	0	0	0	3	4	1	2
sp|P52434|RPAB3	RPAB3	0	0	0	0	2	2	3	4
sp|P78371|TCPB	TCPB	0	0	0	0	3	3	2	3
sp|Q13363|CTBP1	CTBP1	0	0	0	0	3	3	2	3
sp|Q14807|KIF22	KIF22	0	0	1	1	3	3	1	1
sp|O95232|LC7L3	LC7L3	0	0	1	1	2	2	2	2
sp|Q9UBD5|ORC3	ORC3	0	0	0	0	2	4	1	1
sp|P48730|KC1D	KC1D	0	0	0	0	3	3	2	2
sp|Q5SRE5|NU188	NU188	0	0	0	0	2	3	2	2
sp|P22670|RFX1	RFX1	0	0	0	0	3	3	1	2
sp|Q9BXP5|SRRT	SRRT	0	0	1	1	2	2	2	2
sp|O95983|MBD3	MBD3	0	0	1	1	1	1	3	3
sp|P23921|RIR1	RIR1	0	0	0	0	3	4	1	1
sp|Q9H0S4|DDX47	DDX47	0	0	0	0	2	2	2	3
sp|P50990|TCPQ	TCPQ	0	0	3	3	1	1	1	1
sp|Q8WUA4|TF3C2	TF3C2	0	0	0	0	3	4	1	1
sp|Q8NC51|PAIRB	PAIRB	0	0	0	0	3	4	0	0
sp|Q14692|BMS1	BMS1	0	0	0	0	3	3	1	1
sp|Q9NQV6|PRD10	PRD10	0	0	0	0	2	2	1	2
sp|Q16643|DREB	DREB	0	0	0	0	3	3	1	1
sp|P78316|NOP14	NOP14	0	0	0	0	3	4	0	0
sp|O95104|SFR15	SFR15	0	0	0	0	3	4	0	0
sp|Q9Y3B4|SF3B6	SF3B6	0	0	1	1	2	3	0	0
sp|Q9ULV3|CIZ1	CIZ1	0	0	0	0	1	1	3	3
sp|P61964|WDR5	WDR5	0	0	0	0	2	2	2	2
sp|Q9UQR1|ZN148	ZN148	0	0	0	0	2	2	2	2
sp|Q9UKI8|TLK1	TLK1	0	0	0	0	3	3	1	1
sp|Q8IX01|SUGP2	SUGP2	0	0	0	0	3	3	1	1
sp|Q13769|THOC5	THOC5	0	0	0	0	3	3	1	1
sp|P12755|SKI	SKI	0	0	0	0	2	2	2	2
sp|Q16531|DDB1	DDB1	0	0	3	3	1	1	0	0
sp|Q9NZW5|MPP6	MPP6	0	0	0	0	2	2	2	2
sp|Q8N163|CCAR2	CCAR2	0	0	0	0	1	1	3	3
sp|Q9UJX2|CDC23	CDC23	0	0	0	0	0	0	3	4
sp|Q9NPF5|DMAP1	DMAP1	0	0	0	0	2	2	2	2
sp|O95758|PTBP3	PTBP3	0	0	0	0	1	1	3	3
sp|O14654|IRS4	IRS4	0	0	0	0	3	3	0	0
sp|Q05682|CALD1	CALD1	0	0	0	0	0	0	3	3
sp|Q9NQW6|ANLN	ANLN	0	0	0	0	3	3	0	0
sp|Q4VCS5|AMOT	AMOT	0	0	0	0	3	3	0	0
sp|P51114|FXR1	FXR1	0	0	0	0	3	3	0	0
sp|Q9UPN3|MACF1	MACF1	0	0	0	0	1	1	2	2
sp|P78406|RAE1L	RAE1L	0	0	0	0	3	3	0	0
sp|P07814|SYEP	SYEP	0	0	0	0	3	3	0	0
sp|Q9BW27|NUP85	NUP85	0	0	0	0	3	3	0	0
sp|Q6W2J9|BCOR	BCOR	0	0	0	0	3	3	0	0
sp|P11171|41	41	0	0	0	0	3	3	0	0
sp|O00541|PESC	PESC	0	0	0	0	3	3	0	0
sp|Q13123|RED	RED	0	0	0	0	2	2	1	1
sp|Q13356|PPIL2	PPIL2	0	0	0	0	3	3	0	0
sp|Q9BSJ8|ESYT1	ESYT1	0	0	0	0	2	2	1	1
sp|Q8N684|CPSF7	CPSF7	0	0	0	0	1	1	2	2
sp|Q9NVA2|SEP11	2022-09-11	0	0	0	0	2	2	1	1
sp|Q15637|SF01	SF01	0	0	0	0	2	2	1	1
sp|Q68CP9|ARID2	ARID2	0	0	0	0	0	0	3	3
sp|Q9Y4C2|TCAF1	TCAF1	0	0	0	0	3	3	0	0
sp|Q15906|VPS72	VPS72	0	0	0	0	3	3	0	0
sp|Q9Y2X0|MED16	MED16	0	0	0	0	2	2	1	1
sp|Q9UHF7|TRPS1	TRPS1	0	0	0	0	1	1	2	2
sp|Q92547|TOPB1	TOPB1	0	0	0	0	3	3	0	0
sp|Q13620|CUL4B	CUL4B	0	0	0	0	3	3	0	0
sp|P17480|UBF1	UBF1	0	0	0	0	2	2	1	1
sp|P42285|SK2L2	SK2L2	0	0	0	0	3	3	0	0
sp|P84022|SMAD3	SMAD3	0	0	0	0	0	0	3	3
tr|E9PMU7|E9PMU7	E9PMU7	0	0	2	3	1	4	1	1
sp|Q9H0H0|INT2	INT2	0	0	0	0	2	2	2	4
sp|O95816|BAG2	BAG2	0	0	0	0	2	3	2	3
sp|P15880|RS2	RS2	0	0	0	0	2	3	2	3
sp|Q13112|CAF1B	CAF1B	0	0	0	0	2	2	2	3
sp|Q99986|VRK1	VRK1	0	0	0	0	1	2	2	3
sp|P18846|ATF1	ATF1	0	0	0	0	2	3	2	2
sp|Q5VZL5|ZMYM4	ZMYM4	0	0	1	1	2	2	2	2
sp|Q9NXX6|NSE4A	NSE4A	0	0	0	0	2	3	1	2
sp|Q16576|RBBP7	RBBP7	0	0	1	1	1	3	1	1
sp|Q52LJ0|FA98B	FA98B	0	0	0	0	1	1	2	4
tr|B2R5W2|B2R5W2	B2R5W2	0	0	0	0	1	3	1	1
sp|Q9NPD3|EXOS4	EXOS4	0	0	0	0	2	2	1	2
sp|Q13243|SRSF5	SRSF5	0	0	1	1	0	0	2	3
IgG1b_bovine		0	0	0	0	1	2	2	2
sp|Q9NNW5|WDR6	WDR6	0	0	0	0	2	4	0	0
sp|P45973|CBX5	CBX5	0	0	2	2	1	1	1	1
sp|P62913|RL11	RL11	0	0	0	0	2	3	1	1
sp|Q86VM9|ZCH18	ZCH18	0	0	1	1	2	3	0	0
sp|O15446|RPA34	RPA34	0	0	1	1	0	0	2	3
sp|Q03060|CREM	CREM	0	0	0	0	2	2	1	2
sp|Q99661|KIF2C	KIF2C	0	0	0	0	2	2	2	2
sp|Q92759|TF2H4	TF2H4	0	0	0	0	1	2	2	2
sp|Q7L3T8|SYPM	SYPM	0	0	0	0	1	2	2	2
sp|O95644|NFAC1	NFAC1	0	0	0	0	2	4	0	0
sp|O43660|PLRG1	PLRG1	0	0	0	0	1	1	2	3
sp|Q53H12|AGK	AGK	0	0	0	0	2	2	2	2
tr|A0A0S2Z5B6|A0A0S2Z5B6	A0A0S2Z5B6	0	0	2	4	0	0	0	0
sp|O75525|KHDR3	KHDR3	0	0	0	0	2	2	2	2
sp|P07355|ANXA2	ANXA2	0	0	0	0	2	3	0	0
sp|Q02978|M2OM	M2OM	0	0	0	0	2	2	1	1
sp|Q12962|TAF10	TAF10	0	0	0	0	0	0	2	3
sp|Q5T8P6|RBM26	RBM26	0	0	0	0	1	1	2	2
sp|Q6WCQ1|MPRIP	MPRIP	0	0	0	0	2	2	1	1
sp|Q8IY18|SMC5	SMC5	0	0	0	0	2	2	1	1
sp|Q3ZCQ8|TIM50	TIM50	0	0	0	0	2	3	0	0
sp|P05388|RLA0	RLA0	0	0	0	0	2	3	0	0
sp|O14686|KMT2D	KMT2D	0	0	0	0	2	3	0	0
sp|P17275|JUNB	JUNB	0	0	0	0	2	2	1	1
sp|Q7Z4V5|HDGR2	HDGR2	0	0	2	2	0	0	1	1
sp|P40227|TCPZ	TCPZ	0	0	0	0	0	0	2	3
sp|Q9NX63|MIC19	MIC19	0	0	0	0	2	2	1	1
sp|Q7Z3B4|NUP54	NUP54	0	0	0	0	2	2	1	1
sp|P60866|RS20	RS20	0	0	2	2	1	1	0	0
sp|Q9NVI1|FANCI	FANCI	0	0	0	0	2	3	0	0
sp|Q9UQB8|BAIP2	BAIP2	0	0	0	0	2	3	0	0
sp|P61962|DCAF7	DCAF7	0	0	0	0	2	2	1	1
sp|Q9Y224|CN166	CN166	0	0	0	0	2	3	0	0
sp|P17544|ATF7	ATF7	0	0	1	1	2	2	0	0
sp|P10809|CH60	CH60	0	0	0	0	1	1	2	2
sp|Q16181|SEPT7	2022-09-07	0	0	0	0	2	2	1	1
sp|Q9Y5A9|YTHD2	YTHD2	0	0	0	0	2	2	1	1
sp|Q5TA45|INT11	INT11	0	0	0	0	2	2	1	1
sp|Q9H1A4|APC1	APC1	0	0	0	0	1	1	2	2
sp|O60231|DHX16	DHX16	0	0	0	0	2	2	1	1
sp|P35249|RFC4	RFC4	0	0	0	0	2	2	1	1
sp|Q14149|MORC3	MORC3	0	0	0	0	2	3	0	0
sp|O95619|YETS4	YETS4	0	0	0	0	1	1	1	2
sp|Q9H0E3|SP130	SP130	0	0	0	0	2	3	0	0
sp|Q86W42|THOC6	THOC6	0	0	0	0	2	3	0	0
sp|P35611|ADDA	ADDA	0	0	0	0	2	2	1	1
sp|Q06265|EXOS9	EXOS9	0	0	0	0	1	1	2	2
sp|Q9NVR2|INT10	INT10	0	0	0	0	2	3	0	0
sp|P49959|MRE11	MRE11	0	0	0	0	1	2	1	1
sp|Q9UKX7|NUP50	NUP50	0	0	0	0	2	3	0	0
sp|P42356|PI4KA	PI4KA	0	0	0	0	2	2	1	1
sp|P28702|RXRB	RXRB	0	0	0	0	2	2	1	1
sp|P08754|GNAI3	GNAI3	0	0	0	0	2	3	0	0
sp|P53007|TXTP	TXTP	0	0	0	0	1	1	2	2
sp|Q9NVI7|ATD3A	ATD3A	0	0	0	0	2	3	0	0
sp|P51608|MECP2	MECP2	0	0	0	0	2	3	0	0
sp|Q7L576|CYFP1	CYFP1	0	0	0	0	1	1	2	2
sp|Q9GZS1|RPA49	RPA49	0	0	0	0	0	0	2	3
sp|Q9NY12|GAR1	GAR1	0	0	0	0	2	3	0	0
sp|Q16514|TAF12	TAF12	0	0	2	2	0	0	1	1
sp|Q14344|GNA13	GNA13	0	0	0	0	2	2	0	0
sp|Q9Y2X9|ZN281	ZN281	0	0	0	0	2	2	0	0
sp|A8CG34|P121C	P121C	0	0	0	0	2	2	0	0
sp|Q96SY0|INT14	INT14	0	0	0	0	0	0	2	2
sp|Q8WTT2|NOC3L	NOC3L	0	0	0	0	2	2	0	0
sp|Q6KC79|NIPBL	NIPBL	0	0	0	0	2	2	0	0
sp|O96008|TOM40	TOM40	0	0	0	0	2	2	0	0
sp|Q9H9B1|EHMT1	EHMT1	0	0	0	0	1	1	1	1
sp|O14980|XPO1	XPO1	0	0	0	0	2	2	0	0
sp|Q03164|KMT2A	KMT2A	0	0	0	0	0	0	2	2
sp|Q9P2E9|RRBP1	RRBP1	0	0	0	0	2	2	0	0
sp|Q96MG7|NSE3	NSE3	0	0	0	0	1	1	1	1
sp|P04406|G3P	G3P	0	0	1	1	1	1	0	0
sp|Q6NZY4|ZCHC8	ZCHC8	0	0	0	0	2	2	0	0
sp|P31040|SDHA	SDHA	0	0	0	0	1	1	1	1
sp|P24752|THIL	THIL	0	0	0	0	2	2	0	0
sp|Q8NI36|WDR36	WDR36	0	0	0	0	2	2	0	0
sp|O15405|TOX3	TOX3	0	0	0	0	1	1	1	1
sp|Q8IY81|SPB1	SPB1	0	0	0	0	2	2	0	0
sp|Q8WVV9|HNRLL	HNRLL	0	0	0	0	2	2	0	0
sp|Q96L91|EP400	EP400	0	0	0	0	0	0	2	2
sp|Q9BPX6|MICU1	MICU1	0	0	0	0	2	2	0	0
sp|Q96PV6|LENG8	LENG8	0	0	0	0	2	2	0	0
sp|P34932|HSP74	HSP74	0	0	0	0	1	1	1	1
sp|P21912|SDHB	SDHB	0	0	0	0	2	2	0	0
sp|P17987|TCPA	TCPA	0	0	0	0	2	2	0	0
sp|Q86WB0|NIPA	NIPA	0	0	0	0	2	2	0	0
sp|Q8WUA2|PPIL4	PPIL4	0	0	0	0	1	1	1	1
sp|Q99496|RING2	RING2	0	0	0	0	2	2	0	0
sp|P62140|PP1B	PP1B	0	0	1	1	1	1	0	0
sp|Q9NRG9|AAAS	AAAS	0	0	0	0	2	2	0	0
sp|O43929|ORC4	ORC4	0	0	0	0	2	2	0	0
sp|Q8TF68|ZN384	ZN384	0	0	0	0	2	2	0	0
sp|O15409|FOXP2	FOXP2	0	0	0	0	0	0	2	2
sp|Q9P2W1|HOP2	HOP2	0	0	0	0	2	2	0	0
sp|Q7L4I2|RSRC2	RSRC2	0	0	0	0	0	0	2	2
sp|O14974|MYPT1	MYPT1	0	0	0	0	2	2	0	0
sp|Q7L9L4|MOB1B	MOB1B	0	0	2	2	0	0	0	0
sp|O60244|MED14	MED14	0	0	0	0	2	2	0	0
sp|P61221|ABCE1	ABCE1	0	0	0	0	2	2	0	0
sp|Q9UBB9|TFP11	TFP11	0	0	0	0	2	2	0	0
sp|O75152|ZC11A	ZC11A	0	0	0	0	2	2	0	0
sp|P49368|TCPG	TCPG	0	0	0	0	1	1	1	1
sp|P41252|SYIC	SYIC	0	0	0	0	2	2	0	0
sp|P62258|1433E	1433E	0	0	0	0	2	2	0	0
sp|Q1KMD3|HNRL2	HNRL2	0	0	0	0	2	2	0	0
sp|P53396|ACLY	ACLY	0	0	0	0	2	2	0	0
sp|Q14160|SCRIB	SCRIB	0	0	0	0	2	2	0	0
sp|Q9BQ61|CS043	CS043	0	0	0	0	1	1	1	1
sp|Q9ULU4|PKCB1	PKCB1	0	0	0	0	2	2	0	0
sp|Q9UPN6|SCAF8	SCAF8	0	0	0	0	2	2	0	0
sp|P60468|SC61B	SC61B	0	0	0	0	1	1	1	1
sp|O60716|CTND1	CTND1	0	0	0	0	2	2	0	0
sp|O75934|SPF27	SPF27	0	0	0	0	2	2	0	0
sp|O60306|AQR	AQR	0	0	0	0	2	2	0	0
sp|O15514|RPB4	RPB4	0	0	0	0	0	0	2	2
sp|Q5T5X7|BEND3	BEND3	0	0	0	0	2	2	0	0
sp|P14618|KPYM	KPYM	0	0	2	2	0	0	0	0
sp|Q9UFW8|CGBP1	CGBP1	0	0	0	0	1	1	1	1
sp|Q92900|RENT1	RENT1	0	0	0	0	2	2	0	0
sp|Q01167|FOXK2	FOXK2	0	0	0	0	2	2	0	0
sp|P62906|RL10A	RL10A	0	0	0	0	2	2	0	0
sp|Q99714|HCD2	HCD2	0	0	0	0	2	2	0	0
sp|P00747|PLMN	PLMN	0	0	1	2	1	1	1	3
sp|P08047|SP1	SP1	0	0	1	2	1	2	1	1
sp|P25490|TYY1	TYY1	0	0	1	1	0	0	1	4
sp|Q9H0H5|RGAP1	RGAP1	0	0	0	0	1	2	1	2
sp|Q8IUF8|RIOX2	RIOX2	0	0	0	0	1	2	1	2
tr|B4DET1|B4DET1	B4DET1	0	0	0	0	1	1	1	3
sp|P62263|RS14	RS14	0	0	1	1	1	1	1	2
sp|Q15287|RNPS1	RNPS1	0	0	1	1	0	0	1	2
sp|Q92766|RREB1	RREB1	0	0	0	0	1	2	1	1
sp|Q9Y4P3|TBL2	TBL2	0	0	0	0	1	1	1	2
sp|Q969V3|NCLN	NCLN	0	0	0	0	1	2	1	1
sp|Q9BXF3|CECR2	CECR2	0	0	0	0	1	1	1	2
sp|Q09472|EP300	EP300	0	0	0	0	1	2	1	1
sp|P55347|PKNX1	PKNX1	0	0	0	0	1	1	1	2
sp|P24941|CDK2	CDK2	0	0	0	0	1	1	1	2
sp|Q9H7Z6|KAT8	KAT8	0	0	0	0	1	2	1	1
sp|Q9H4L7|SMRCD	SMRCD	0	0	0	0	1	3	0	0
sp|Q6P5Z2|PKN3	PKN3	0	0	0	0	1	2	1	1
sp|Q9H095|IQCG	IQCG	0	0	0	0	1	2	1	1
sp|O15047|SET1A	SET1A	0	0	0	0	0	0	1	3
sp|Q96CB8|INT12	INT12	0	0	0	0	1	3	0	0
sp|Q9H4I2|ZHX3	ZHX3	0	0	0	0	0	0	1	2
sp|P78345|RPP38	RPP38	0	0	0	0	1	2	0	0
sp|P04818|TYSY	TYSY	0	0	0	0	0	0	1	2
sp|P20265|PO3F2	PO3F2	0	0	0	0	1	1	1	1
tr|B0QY63|B0QY63	B0QY63	0	0	1	1	0	0	1	1
sp|P49711|CTCF	CTCF	0	0	0	0	1	2	0	0
tr|B3KY63|B3KY63	B3KY63	0	0	0	0	1	1	1	1
sp|Q9Y2P8|RCL1	RCL1	0	0	0	0	1	1	1	1
sp|P51948|MAT1	MAT1	0	0	0	0	0	0	1	2
sp|Q9UIU6|SIX4	SIX4	0	0	0	0	1	2	0	0
sp|O14965|AURKA	AURKA	0	0	0	0	0	0	1	2
sp|Q12800|TFCP2	TFCP2	0	0	0	0	1	1	1	1
sp|Q9UPN9|TRI33	TRI33	0	0	0	0	1	1	1	1
sp|Q9NWB1|RFOX1	RFOX1	0	0	0	0	1	2	0	0
sp|P06400|RB	RB	0	0	0	0	1	1	1	1
sp|Q8IYU8|MICU2	MICU2	0	0	0	0	1	1	1	1
sp|Q92598|HS105	HS105	0	0	0	0	1	1	1	1
sp|P42695|CNDD3	CNDD3	0	0	1	2	0	0	0	0
sp|P04075|ALDOA	ALDOA	0	0	0	0	1	1	1	1
sp|Q15554|TERF2	TERF2	0	0	0	0	1	1	1	1
sp|Q8NCN2|ZBT34	ZBT34	0	0	0	0	1	2	0	0
sp|Q6IQ49|SDE2	SDE2	0	0	0	0	1	2	0	0
sp|P11277|SPTB1	SPTB1	0	0	0	0	1	2	0	0
sp|O95352|ATG7	ATG7	0	0	0	0	1	1	1	1
sp|P40426|PBX3	PBX3	0	0	0	0	0	0	1	2
sp|Q8IVS2|FABD	FABD	0	0	0	0	1	1	1	1
sp|P04899|GNAI2	GNAI2	0	0	0	0	1	1	1	1
sp|Q8NFC6|BD1L1	BD1L1	0	0	0	0	0	0	1	2
sp|Q2KHR3|QSER1	QSER1	0	0	0	0	1	2	0	0
sp|Q13416|ORC2	ORC2	0	0	0	0	1	1	1	1
sp|Q9Y483|MTF2	MTF2	0	0	0	0	0	0	1	2
sp|P41219|PERI	PERI	0	0	0	0	1	1	1	1
sp|O95373|IPO7	IPO7	0	0	0	0	1	2	0	0
sp|P14373|TRI27	TRI27	0	0	0	0	1	1	1	1
sp|P0DN76|U2AF5	U2AF5	0	0	0	0	1	1	1	1
tr|B2RC06|B2RC06	B2RC06	0	0	0	0	1	1	1	1
sp|P07437|TBB5	TBB5	0	0	0	0	1	1	1	1
tr|A0A024RDB4|A0A024RDB4	A0A024RDB4	0	0	0	0	1	1	1	1
sp|Q13155|AIMP2	AIMP2	0	0	0	0	1	2	0	0
sp|Q5T440|CAF17	CAF17	0	0	0	0	1	1	1	1
sp|Q86UE8|TLK2	TLK2	0	0	0	0	1	1	1	1
sp|P53992|SC24C	SC24C	0	0	0	0	1	1	1	1
sp|P23258|TBG1	TBG1	0	0	0	0	1	2	0	0
sp|Q13868|EXOS2	EXOS2	0	0	1	1	0	0	1	1
sp|Q9BUQ8|DDX23	DDX23	0	0	0	0	1	1	1	1
sp|Q06546|GABPA	GABPA	0	0	0	0	1	1	1	1
sp|P12532|KCRU	KCRU	0	0	0	0	1	1	1	1
sp|Q96DI7|SNR40	SNR40	0	0	0	0	1	1	1	1
sp|P0C0L4|CO4A	CO4A	0	0	1	1	0	0	1	1
sp|Q96ST2|IWS1	IWS1	0	0	0	0	1	2	0	0
sp|Q9Y4F1|FARP1	FARP1	0	0	0	0	1	1	1	1
sp|O94953|KDM4B	KDM4B	0	0	0	0	1	2	0	0
sp|Q14686|NCOA6	NCOA6	0	0	0	0	0	0	1	2
sp|P62837|UB2D2	UB2D2	0	0	0	0	1	1	1	1
sp|P00738|HPT	HPT	0	0	1	1	0	0	1	1
sp|P17028|ZNF24	ZNF24	0	0	0	0	1	1	1	1
sp|Q15014|MO4L2	MO4L2	0	0	0	0	1	1	1	1
sp|Q9P013|CWC15	CWC15	0	0	0	0	1	1	1	1
sp|Q9BTT6|LRRC1	LRRC1	0	0	0	0	1	2	0	0
tr|B4DUQ8|B4DUQ8	B4DUQ8	0	0	0	0	0	0	1	2
sp|Q15910|EZH2	EZH2	0	0	0	0	1	1	1	1
sp|Q9NX01|TXN4B	TXN4B	0	0	0	0	1	2	0	0
sp|Q9UMS0|NFU1	NFU1	0	0	0	0	1	2	0	0
sp|Q9BZK7|TBL1R	TBL1R	0	0	0	0	0	0	1	1
sp|P18615|NELFE	NELFE	0	0	0	0	0	0	1	1
sp|Q9NQG5|RPR1B	RPR1B	0	0	0	0	1	1	0	0
tr|C6YB47|C6YB47	C6YB47	0	0	0	0	1	1	0	0
sp|Q01813|PFKAP	PFKAP	0	0	0	0	1	1	0	0
sp|P04280|PRP1	PRP1	0	0	1	1	0	0	0	0
sp|O94864|ST65G	ST65G	0	0	0	0	0	0	1	1
sp|O95639|CPSF4	CPSF4	0	0	0	0	1	1	0	0
sp|Q9HAH7|FBRS	FBRS	0	0	0	0	1	1	0	0
sp|P63272|SPT4H	SPT4H	0	0	0	0	0	0	1	1
sp|Q2M1P5|KIF7	KIF7	0	0	0	0	1	1	0	0
sp|Q9H7L9|SDS3	SDS3	0	0	0	0	0	0	1	1
sp|O14757|CHK1	CHK1	0	0	0	0	1	1	0	0
sp|Q13485|SMAD4	SMAD4	0	0	0	0	0	0	1	1
sp|O43159|RRP8	RRP8	0	0	0	0	1	1	0	0
sp|P08865|RSSA	RSSA	0	0	0	0	1	1	0	0
tr|F4ZW66|F4ZW66	F4ZW66	0	0	0	0	1	1	0	0
sp|Q8TAP6|CEP76	CEP76	0	0	0	0	1	1	0	0
sp|Q15019|SEPT2	2022-09-02	0	0	0	0	1	1	0	0
sp|Q9H7E9|CH033	CH033	0	0	0	0	1	1	0	0
sp|Q9UI30|TR112	TR112	0	0	0	0	1	1	0	0
sp|O75717|WDHD1	WDHD1	0	0	0	0	1	1	0	0
sp|P56545|CTBP2	CTBP2	0	0	0	0	1	1	0	0
sp|P27695|APEX1	APEX1	0	0	0	0	1	1	0	0
tr|B4E2V3|B4E2V3	B4E2V3	0	0	0	0	1	1	0	0
sp|Q14254|FLOT2	FLOT2	0	0	0	0	1	1	0	0
sp|Q9BQ04|RBM4B	RBM4B	0	0	0	0	0	0	1	1
sp|O95235|KI20A	KI20A	0	0	0	0	1	1	0	0
sp|Q9BTA9|WAC	WAC	0	0	0	0	0	0	1	1
sp|Q7Z4R8|CF120	CF120	0	0	0	0	1	1	0	0
sp|Q86Y91|KI18B	KI18B	0	0	0	0	1	1	0	0
sp|P49116|NR2C2	NR2C2	0	0	0	0	0	0	1	1
sp|O75618|DEDD	DEDD	0	0	0	0	1	1	0	0
sp|P61513|RL37A	RL37A	0	0	0	0	1	1	0	0
sp|Q9H3P2|NELFA	NELFA	0	0	0	0	1	1	0	0
sp|P82979|SARNP	SARNP	0	0	0	0	0	0	1	1
sp|Q9BPX3|CND3	CND3	0	0	0	0	1	1	0	0
sp|Q9BWT6|MND1	MND1	0	0	0	0	1	1	0	0
sp|O75448|MED24	MED24	0	0	0	0	1	1	0	0
sp|Q9H9F9|ARP5	ARP5	0	0	0	0	0	0	1	1
sp|O15020|SPTN2	SPTN2	0	0	0	0	1	1	0	0
sp|Q6STE5|SMRD3	SMRD3	0	0	0	0	0	0	1	1
sp|Q9Y5M8|SRPRB	SRPRB	0	0	0	0	0	0	1	1
sp|Q96JJ3|ELMO2	ELMO2	0	0	0	0	0	0	1	1
sp|Q10567|AP1B1	AP1B1	0	0	0	0	1	1	0	0
sp|Q9H410|DSN1	DSN1	0	0	0	0	0	0	1	1
sp|Q06787|FMR1	FMR1	0	0	0	0	0	0	1	1
sp|P38432|COIL	COIL	0	0	0	0	1	1	0	0
sp|Q92793|CBP	CBP	0	0	0	0	1	1	0	0
sp|P31942|HNRH3	HNRH3	0	0	0	0	1	1	0	0
sp|P11387|TOP1	TOP1	0	0	0	0	1	1	0	0
tr|A0A0M3HER2|A0A0M3HER2	A0A0M3HER2	0	0	0	0	0	0	1	1
sp|Q9UI36|DACH1	DACH1	0	0	0	0	1	1	0	0
sp|P16615|AT2A2	AT2A2	0	0	0	0	1	1	0	0
sp|Q9H4L4|SENP3	SENP3	0	0	0	0	1	1	0	0
sp|Q9UPP1|PHF8	PHF8	0	0	0	0	1	1	0	0
sp|O75928|PIAS2	PIAS2	0	0	0	0	1	1	0	0
sp|Q13129|RLF	RLF	0	0	0	0	0	0	1	1
sp|P29692|EF1D	EF1D	0	0	0	0	0	0	1	1
sp|Q9BWJ5|SF3B5	SF3B5	0	0	0	0	1	1	0	0
sp|Q8IYH5|ZZZ3	ZZZ3	0	0	0	0	1	1	0	0
sp|Q96FF9|CDCA5	CDCA5	0	0	1	1	0	0	0	0
sp|O14880|MGST3	MGST3	0	0	0	0	1	1	0	0
sp|Q6PJG2|EMSA1	EMSA1	0	0	0	0	1	1	0	0
sp|Q96L73|NSD1	NSD1	0	0	0	0	0	0	1	1
sp|Q5JTV8|TOIP1	TOIP1	0	0	0	0	1	1	0	0
sp|Q8WVX9|FACR1	FACR1	0	0	0	0	1	1	0	0
sp|P52298|NCBP2	NCBP2	0	0	0	0	0	0	1	1
sp|O94973|AP2A2	AP2A2	0	0	0	0	1	1	0	0
sp|Q96GM8|TOE1	TOE1	0	0	0	0	1	1	0	0
tr|Q92646|Q92646	Q92646	0	0	1	1	0	0	0	0
sp|Q9UJX6|ANC2	ANC2	0	0	0	0	0	0	1	1
sp|P43250|GRK6	GRK6	0	0	0	0	1	1	0	0
sp|P49674|KC1E	KC1E	0	0	0	0	1	1	0	0
sp|O43347|MSI1H	MSI1H	0	0	0	0	1	1	0	0
sp|Q8N4C8|MINK1	MINK1	0	0	0	0	1	1	0	0
sp|Q86XI2|CNDG2	CNDG2	0	0	0	0	1	1	0	0
sp|P37198|NUP62	NUP62	0	0	0	0	1	1	0	0
sp|Q12968|NFAC3	NFAC3	0	0	0	0	1	1	0	0
sp|O95292|VAPB	VAPB	0	0	0	0	0	0	1	1
sp|Q96JM7|LMBL3	LMBL3	0	0	0	0	1	1	0	0
sp|Q96EY1|DNJA3	DNJA3	0	0	0	0	1	1	0	0
sp|P32780|TF2H1	TF2H1	0	0	0	0	0	0	1	1
sp|P61981|1433G	1433G	0	0	0	0	1	1	0	0
sp|Q9Y5Q3|MAFB	MAFB	0	0	0	0	1	1	0	0
sp|Q86XP3|DDX42	DDX42	0	0	0	0	1	1	0	0
sp|O96028|NSD2	NSD2	0	0	0	0	1	1	0	0
sp|Q86WX3|AROS	AROS	0	0	0	0	1	1	0	0
sp|O60885|BRD4	BRD4	0	0	0	0	1	1	0	0
sp|Q8N8A6|DDX51	DDX51	0	0	0	0	1	1	0	0
sp|Q86UP2|KTN1	KTN1	0	0	0	0	0	0	1	1
sp|Q9NRH3|TBG2	TBG2	0	0	1	1	0	0	0	0
sp|Q9NRG0|CHRC1	CHRC1	0	0	0	0	1	1	0	0
sp|Q99856|ARI3A	ARI3A	0	0	0	0	1	1	0	0
sp|Q2TAK8|MUM1	MUM1	0	0	1	1	0	0	0	0
tr|E7ETY2|E7ETY2	E7ETY2	0	0	0	0	1	1	0	0
sp|P15927|RFA2	RFA2	0	0	0	0	1	1	0	0
sp|Q8WX92|NELFB	NELFB	0	0	0	0	1	1	0	0
sp|Q9UJV9|DDX41	DDX41	0	0	0	0	0	0	1	1
sp|Q8WU90|ZC3HF	ZC3HF	0	0	0	0	1	1	0	0
sp|P78559|MAP1A	MAP1A	0	0	0	0	1	1	0	0
sp|O14639|ABLM1	ABLM1	0	0	0	0	0	0	1	1
sp|Q8IZL8|PELP1	PELP1	0	0	0	0	1	1	0	0
sp|Q99832|TCPH	TCPH	0	0	0	0	0	0	1	1
sp|Q8IWE2|NXP20	NXP20	0	0	1	1	0	0	0	0
sp|Q9BXK1|KLF16	KLF16	0	0	0	0	1	1	0	0
sp|Q9Y3C6|PPIL1	PPIL1	0	0	0	0	1	1	0	0
sp|P16989|YBOX3	YBOX3	0	0	0	0	1	1	0	0
tr|H7BZK3|H7BZK3	H7BZK3	0	0	0	0	0	0	1	1
sp|Q9H078|CLPB	CLPB	0	0	0	0	1	1	0	0
sp|Q9H223|EHD4	EHD4	0	0	0	0	0	0	1	1
tr|V9GYT7|V9GYT7	V9GYT7	0	0	0	0	0	0	1	1
sp|Q99873|ANM1	ANM1	0	0	0	0	0	0	1	1
sp|O76021|RL1D1	RL1D1	0	0	0	0	1	1	0	0
sp|Q9Y232|CDYL1	CDYL1	0	0	0	0	0	0	1	1
sp|Q9UHR4|BI2L1	BI2L1	0	0	0	0	1	1	0	0
sp|Q07020|RL18	RL18	0	0	0	0	1	1	0	0
sp|Q969F1|TF3C6	TF3C6	0	0	0	0	1	1	0	0
sp|O60830|TI17B	TI17B	0	0	0	0	1	1	0	0
sp|Q9UNL2|SSRG	SSRG	0	0	0	0	1	1	0	0
sp|Q7Z6E9|RBBP6	RBBP6	0	0	0	0	0	0	1	1
sp|O95400|CD2B2	CD2B2	0	0	0	0	0	0	1	1
sp|Q9NS86|LANC2	LANC2	0	0	0	0	0	0	1	1
sp|P53985|MOT1	MOT1	0	0	0	0	1	1	0	0
sp|Q9UNY4|TTF2	TTF2	0	0	0	0	1	1	0	0
sp|P51148|RAB5C	RAB5C	0	0	0	0	0	0	1	1
sp|Q9Y2S0|RPAC2	RPAC2	0	0	0	0	0	0	1	1
sp|O14981|BTAF1	BTAF1	0	0	0	0	0	0	1	1
sp|Q96EY8|MMAB	MMAB	0	0	0	0	0	0	1	1
sp|P61619|S61A1	S61A1	0	0	0	0	0	0	1	1
sp|Q15475|SIX1	SIX1	0	0	0	0	1	1	0	0
sp|Q6P1K2|PMF1	PMF1	0	0	0	0	1	1	0	0
sp|Q9NVH2|INT7	INT7	0	0	0	0	1	1	0	0
sp|P22234|PUR6	PUR6	0	0	0	0	1	1	0	0
tr|A0A125QYY8|A0A125QYY8	A0A125QYY8	0	0	0	0	0	0	1	1
sp|O75821|EIF3G	EIF3G	0	0	0	0	1	1	0	0
sp|Q01780|EXOSX	EXOSX	0	0	0	0	1	1	0	0
sp|P36969|GPX4	GPX4	0	0	0	0	0	0	1	1
sp|P08240|SRPRA	SRPRA	0	0	0	0	1	1	0	0
KAC4_RABIT		0	0	1	1	0	0	0	0
sp|Q9BVJ6|UT14A	UT14A	0	0	0	0	1	1	0	0
sp|P19793|RXRA	RXRA	0	0	0	0	0	0	1	1
sp|Q96P11|NSUN5	NSUN5	0	0	0	0	1	1	0	0
sp|Q01484|ANK2	ANK2	0	0	0	0	0	0	1	1
sp|O60884|DNJA2	DNJA2	0	0	0	0	1	1	0	0
sp|Q9Y5S9|RBM8A	RBM8A	0	0	0	0	1	1	0	0
sp|Q9BUE0|MED18	MED18	0	0	0	0	0	0	1	1
sp|Q13472|TOP3A	TOP3A	0	0	0	0	1	1	0	0
sp|Q8TED1|GPX8	GPX8	0	0	0	0	0	0	1	1
sp|Q9HC36|MRM3	MRM3	0	0	1	1	0	0	0	0
sp|Q9HCD5|NCOA5	NCOA5	0	0	0	0	0	0	1	1
sp|P17661|DESM	DESM	0	0	0	0	0	0	1	1
sp|Q9BVA1|TBB2B	TBB2B	0	0	0	0	1	1	0	0
sp|P40763|STAT3	STAT3	0	0	0	0	0	0	1	1
sp|Q8WWK9|CKAP2	CKAP2	0	0	1	1	0	0	0	0
sp|Q9H0C8|ILKAP	ILKAP	0	0	0	0	1	1	0	0
sp|Q9NRX1|PNO1	PNO1	0	0	0	0	0	0	1	1
sp|P49005|DPOD2	DPOD2	0	0	0	0	0	0	1	1
sp|Q5VUJ6|LRCH2	LRCH2	0	0	0	0	1	1	0	0
sp|Q9H501|ESF1	ESF1	0	0	0	0	1	1	0	0
sp|O75477|ERLN1	ERLN1	0	0	0	0	0	0	1	1
sp|O00483|NDUA4	NDUA4	0	0	0	0	1	1	0	0
sp|P35226|BMI1	BMI1	0	0	0	0	1	1	0	0
tr|A6NEM2|A6NEM2	A6NEM2	0	0	0	0	0	0	1	1
sp|P05198|IF2A	IF2A	0	0	0	0	0	0	1	1
sp|P51587|BRCA2	BRCA2	0	0	0	0	0	0	1	1
sp|P62875|RPAB5	RPAB5	0	0	0	0	0	0	1	1
sp|Q9BZD4|NUF2	NUF2	0	0	0	0	1	1	0	0
sp|Q8IYL3|CA174	CA174	0	0	0	0	1	1	0	0
tr|C9JHI2|C9JHI2	C9JHI2	0	0	1	1	0	0	0	0
sp|Q53GQ0|DHB12	DHB12	0	0	0	0	1	1	0	0
sp|P10588|NR2F6	NR2F6	0	0	0	0	0	0	1	1
sp|P56192|SYMC	SYMC	0	0	0	0	1	1	0	0
sp|Q15075|EEA1	EEA1	0	0	0	0	0	0	1	1
tr|A0A0A0MRH8|A0A0A0MRH8	A0A0A0MRH8	0	0	0	0	1	1	0	0
sp|Q9BRL6|SRSF8	SRSF8	0	0	0	0	0	0	1	1
sp|Q8IX15|HOMEZ	HOMEZ	0	0	0	0	1	1	0	0
sp|Q14247|SRC8	SRC8	0	0	0	0	1	1	0	0
sp|P62993|GRB2	GRB2	0	0	0	0	1	1	0	0
sp|Q9NZJ7|MTCH1	MTCH1	0	0	0	0	1	1	0	0
tr|A0A0S2Z4G8|A0A0S2Z4G8	A0A0S2Z4G8	0	0	0	0	1	1	0	0
sp|Q9Y2R0|COA3	COA3	0	0	0	0	1	1	0	0
sp|P55196|AFAD	AFAD	0	0	0	0	1	1	0	0
sp|Q6Y7W6|GGYF2	GGYF2	0	0	0	0	1	1	0	0
sp|Q56A73|SPIN4	SPIN4	0	0	1	1	0	0	0	0
sp|Q9UBM7|DHCR7	DHCR7	0	0	0	0	1	1	0	0
sp|Q8WVM7|STAG1	STAG1	0	0	0	0	1	1	0	0
sp|Q75QN2|INT8	INT8	0	0	0	0	0	0	1	1
sp|Q68E01|INT3	INT3	0	0	0	0	0	0	1	1
sp|O00767|ACOD	ACOD	0	0	0	0	0	0	1	1
sp|P36542|ATPG	ATPG	0	0	0	0	1	1	0	0
sp|Q9UL40|ZN346	ZN346	0	0	0	0	1	1	0	0
sp|P62857|RS28	RS28	0	0	0	0	1	1	0	0
sp|Q5VZ66|JKIP3	JKIP3	0	0	0	0	0	0	1	1
sp|P53367|ARFP1	ARFP1	0	0	0	0	0	0	1	1
sp|P10412|H14	H14	0	0	0	0	0	0	1	1
sp|P49458|SRP09	SRP09	0	0	0	0	1	1	0	0
sp|Q14141|SEPT6	2022-09-06	0	0	0	0	1	1	0	0
sp|Q96Q89|KI20B	KI20B	0	0	0	0	1	1	0	0
sp|Q9Y2R4|DDX52	DDX52	0	0	0	0	1	1	0	0
sp|O15379|HDAC3	HDAC3	0	0	0	0	0	0	1	1
sp|Q6PD62|CTR9	CTR9	0	0	0	0	1	1	0	0
sp|Q9NVE4|CCD87	CCD87	0	0	0	0	1	1	0	0
sp|Q9BQ67|GRWD1	GRWD1	0	0	0	0	1	1	0	0
sp|Q96AG4|LRC59	LRC59	0	0	0	0	1	1	0	0
sp|Q9H9Y6|RPA2	RPA2	0	0	0	0	1	1	0	0
sp|Q13952|NFYC	NFYC	0	0	0	0	1	1	0	0
sp|P02788|TRFL	TRFL	0	0	0	0	1	1	0	0
sp|Q9NS91|RAD18	RAD18	0	0	0	0	1	1	0	0
sp|P06310|KV230	KV230	0	0	0	0	0	0	1	1
sp|P61247|RS3A	RS3A	0	0	0	0	0	0	1	1
sp|Q69YN4|VIR	VIR	0	0	0	0	1	1	0	0
tr|A0A068BC99|A0A068BC99	A0A068BC99	0	0	0	0	0	0	1	1
sp|P0DN37|PAL4G	PAL4G	0	0	0	0	1	1	0	0
sp|Q86VQ3|TXND2	TXND2	0	0	0	0	0	0	1	1
sp|Q9H081|MIS12	MIS12	0	0	0	0	1	1	0	0
sp|Q8N1G2|CMTR1	CMTR1	0	0	0	0	0	0	1	1
sp|Q9ULW3|ABT1	ABT1	0	0	0	0	1	1	0	0
sp|Q9HC52|CBX8	CBX8	0	0	0	0	0	0	1	1
sp|Q96QC0|PP1RA	PP1RA	0	0	0	0	1	1	0	0
sp|Q9NUQ3|TXLNG	TXLNG	0	0	0	0	1	1	0	0
tr|I3L4V6|I3L4V6	I3L4V6	0	0	0	0	0	0	1	1
sp|P57723|PCBP4	PCBP4	0	0	0	0	0	0	1	1
sp|Q9H5V9|CX056	CX056	0	0	0	0	1	1	0	0
sp|Q15853|USF2	USF2	0	0	0	0	1	1	0	0
sp|O14896|IRF6	IRF6	0	0	0	0	1	1	0	0
sp|Q9Y6G9|DC1L1	DC1L1	0	0	0	0	1	1	0	0
sp|Q12834|CDC20	CDC20	0	0	0	0	1	1	0	0
sp|O95757|HS74L	HS74L	0	0	0	0	1	1	0	0
sp|Q5BKZ1|ZN326	ZN326	0	0	0	0	1	1	0	0
sp|Q6P1K8|T2H2L	T2H2L	0	0	0	0	1	1	0	0
sp|Q96J01|THOC3	THOC3	0	0	0	0	1	1	0	0
sp|O95409|ZIC2	ZIC2	0	0	0	0	1	1	0	0
sp|P56385|ATP5I	ATP5I	0	0	0	0	1	1	0	0
sp|Q9UM13|APC10	APC10	0	0	0	0	1	1	0	0
sp|P01031|CO5	CO5	0	0	0	0	1	1	0	0
sp|Q14289|FAK2	FAK2	0	0	0	0	1	1	0	0
sp|Q9C040|TRIM2	TRIM2	0	0	0	0	1	1	0	0
sp|O00571|DDX3X	DDX3X	0	0	0	0	1	1	0	0
tr|B4DNH7|B4DNH7	B4DNH7	0	0	0	0	1	1	0	0
sp|Q92908|GATA6	GATA6	0	0	0	0	1	1	0	0
sp|A6NFN3|RFOX3	RFOX3	0	0	0	0	1	1	0	0
sp|P98175|RBM10	RBM10	43	73	47	102	49	99	56	150
sp|P12270|TPR	TPR	11	11	20	24	25	28	26	32
sp|Q5UIP0|RIF1	RIF1	13	15	23	25	24	36	23	31
sp|P11021|GRP78	GRP78	28	34	15	20	29	42	26	45
sp|O75533|SF3B1	SF3B1	11	13	17	17	25	36	20	28
sp|P49792|RBP2	RBP2	9	9	3	3	28	30	13	14
sp|P11142|HSP7C	HSP7C	12	15	13	19	27	45	28	54
sp|P46821|MAP1B	MAP1B	7	9	17	27	23	28	23	30
sp|Q9UQE7|SMC3	SMC3	6	6	8	8	24	28	12	12
sp|Q9NU22|MDN1	MDN1	1	1	2	2	25	31	6	6
sp|O00268|TAF4	TAF4	18	20	13	16	15	20	17	20
sp|Q01082|SPTB2	SPTB2	2	2	6	8	15	17	18	23
sp|Q15393|SF3B3	SF3B3	9	9	14	15	21	27	17	18
sp|P11388|TOP2A	TOP2A	14	15	13	14	16	18	13	14
sp|Q93009|UBP7	UBP7	3	3	0	0	17	18	14	16
sp|Q8WWY3|PRP31	PRP31	7	8	14	20	12	18	19	35
sp|Q13435|SF3B2	SF3B2	7	8	10	13	17	24	14	19
sp|Q8IWI9|MGAP	MGAP	4	4	16	21	10	12	18	22
sp|Q14980|NUMA1	NUMA1	5	7	9	10	17	18	9	11
sp|P43246|MSH2	MSH2	10	10	0	0	16	17	16	19
sp|P24928|RPB1	RPB1	1	2	0	0	17	21	14	20
sp|Q92945|FUBP2	FUBP2	13	15	11	15	17	23	17	22
sp|Q92841|DDX17	DDX17	9	10	11	12	18	21	16	22
sp|P23588|IF4B	IF4B	4	4	16	44	7	13	17	24
sp|Q9BQG0|MBB1A	MBB1A	12	13	0	0	17	19	8	9
sp|Q9Y2H1|ST38L	ST38L	11	17	14	20	14	22	12	19
sp|P30876|RPB2	RPB2	1	1	0	0	15	17	13	15
sp|Q9Y2W1|TR150	TR150	4	5	15	17	7	8	15	19
sp|P61978|HNRPK	HNRPK	12	17	13	19	13	27	14	24
sp|P38646|GRP75	GRP75	4	5	0	0	14	18	11	16
sp|Q8IX12|CCAR1	CCAR1	4	4	8	8	9	11	10	11
sp|Q08211|DHX9	DHX9	6	6	0	0	14	16	5	5
sp|P06748|NPM	NPM	7	10	5	5	15	25	8	12
sp|Q8N1F7|NUP93	NUP93	7	8	0	0	12	12	5	5
sp|Q9NYF8|BCLF1	BCLF1	5	5	9	10	5	5	13	19
sp|O43143|DHX15	DHX15	5	6	8	9	10	12	11	15
sp|Q15459|SF3A1	SF3A1	6	6	6	8	11	13	10	11
sp|P33992|MCM5	MCM5	2	3	4	4	13	15	10	14
sp|P13010|XRCC5	XRCC5	8	8	0	0	13	15	3	5
sp|Q14690|RRP5	RRP5	3	3	0	0	11	12	5	5
IGKC_MOUSE		3	7	12	137	3	10	13	143
sp|P54132|BLM	BLM	4	4	7	7	8	8	6	8
sp|Q92621|NU205	NU205	5	7	0	0	10	12	7	7
sp|O15042|SR140	SR140	2	2	7	7	9	12	4	4
sp|O75694|NU155	NU155	3	3	0	0	11	12	7	9
sp|A6NHR9|SMHD1	SMHD1	4	4	0	0	10	11	4	4
IGH1M_MOUSE		5	12	11	56	5	12	10	56
sp|P0DMV9|HS71B	HS71B	8	10	3	5	11	19	12	16
sp|Q9Y2X3|NOP58	NOP58	7	7	5	8	12	15	7	9
sp|Q86U86|PB1	PB1	3	3	4	4	7	8	9	11
sp|Q96ST3|SIN3A	SIN3A	2	4	0	0	9	10	7	10
sp|O00267|SPT5H	SPT5H	2	2	0	0	10	12	7	8
sp|P42167|LAP2B	LAP2B	10	14	9	15	11	21	9	15
sp|P55795|HNRH2	HNRH2	5	9	5	9	11	15	9	15
sp|P62736|ACTA	ACTA	4	5	0	0	8	13	11	17
sp|Q9UH99|SUN2	SUN2	1	1	12	15	1	1	10	16
sp|P52756|RBM5	RBM5	4	4	8	9	6	7	9	11
sp|Q96AV8|E2F7	E2F7	3	3	8	11	3	3	6	7
sp|P42166|LAP2A	LAP2A	2	2	0	0	7	8	7	10
sp|Q8TEM1|PO210	PO210	5	5	0	0	11	14	0	0
sp|Q9Y3T9|NOC2L	NOC2L	4	4	0	0	10	11	3	3
sp|P08670|VIME	VIME	3	4	2	3	11	14	8	8
sp|Q8TAQ2|SMRC2	SMRC2	2	2	0	0	9	10	7	12
sp|Q9UBU9|NXF1	NXF1	6	6	7	8	6	7	6	6
sp|Q8NFW8|NEUA	NEUA	3	3	2	2	8	10	5	5
sp|Q96T58|MINT	MINT	2	2	0	0	7	9	7	8
sp|P04843|RPN1	RPN1	3	4	0	0	7	11	3	3
sp|O43491|E41L2	E41L2	2	2	0	0	9	12	2	3
sp|P30260|CDC27	CDC27	2	2	0	0	7	7	6	7
sp|Q96HW7|INT4	INT4	1	1	4	4	5	5	5	5
sp|O95347|SMC2	SMC2	1	1	0	0	8	8	6	6
sp|Q29RF7|PDS5A	PDS5A	3	3	0	0	7	8	4	4
sp|Q86YP4|P66A	P66A	3	3	0	0	5	5	7	7
sp|Q9NTJ3|SMC4	SMC4	1	1	0	0	9	9	3	3
sp|Q09028|RBBP4	RBBP4	4	4	3	3	7	10	5	6
sp|Q00325|MPCP	MPCP	2	2	1	1	8	10	3	5
sp|Q9UMS4|PRP19	PRP19	3	3	1	2	4	5	5	6
sp|O94776|MTA2	MTA2	3	3	0	0	5	6	6	6
sp|Q49A26|GLYR1	GLYR1	2	4	6	9	1	2	6	9
sp|O43684|BUB3	BUB3	5	5	5	5	6	6	4	5
sp|P18583|SON	SON	2	3	0	0	7	10	5	5
sp|Q12888|TP53B	TP53B	4	4	3	3	6	6	4	4
sp|Q92797|SYMPK	SYMPK	2	4	0	0	6	7	3	4
sp|Q13428|TCOF	TCOF	1	1	2	2	5	6	5	6
sp|Q96AE4|FUBP1	FUBP1	1	1	4	5	4	4	5	5
sp|Q8WXF1|PSPC1	PSPC1	1	1	0	0	4	5	7	8
sp|O95239|KIF4A	KIF4A	1	1	0	0	8	9	2	3
sp|Q9Y230|RUVB2	RUVB2	4	4	0	0	3	4	5	5
sp|Q13573|SNW1	SNW1	1	1	0	0	5	5	4	6
sp|O43290|SNUT1	SNUT1	1	2	0	0	5	6	4	4
sp|P46940|IQGA1	IQGA1	1	1	0	0	6	6	5	5
sp|Q9H583|HEAT1	HEAT1	4	4	0	0	5	6	0	0
sp|Q02880|TOP2B	TOP2B	2	2	0	0	5	5	2	3
sp|P17844|DDX5	DDX5	3	3	2	2	6	8	6	10
sp|Q16630|CPSF6	CPSF6	3	3	2	2	5	10	3	3
sp|P54652|HSP72	HSP72	3	3	0	0	7	9	4	6
sp|Q13148|TADBP	TADBP	2	2	0	0	7	8	3	4
sp|Q9HCK8|CHD8	CHD8	3	3	0	0	7	7	3	3
sp|O75400|PR40A	PR40A	2	2	2	2	4	4	5	5
sp|Q9BTC0|DIDO1	DIDO1	2	2	2	2	5	5	2	3
sp|O43809|CPSF5	CPSF5	1	1	1	1	4	4	5	6
sp|Q12873|CHD3	CHD3	4	4	0	0	5	5	0	0
sp|P45880|VDAC2	VDAC2	3	3	0	0	6	6	0	0
sp|O43719|HTSF1	HTSF1	2	2	0	0	5	5	1	1
sp|Q9UKV3|ACINU	ACINU	1	1	2	2	4	5	0	0
KV2A7_MOUSE		2	3	6	31	1	4	5	43
sp|Q14103|HNRPD	HNRPD	2	2	1	1	6	10	3	5
sp|P35637|FUS	FUS	3	4	3	4	3	4	3	3
sp|Q07666|KHDR1	KHDR1	3	3	0	0	6	10	2	2
sp|Q8IWX8|CHERP	CHERP	2	2	2	3	3	3	5	6
sp|Q15542|TAF5	TAF5	3	3	0	0	5	6	3	5
sp|Q8WXI9|P66B	P66B	1	1	3	3	5	6	3	3
sp|Q9Y5Q9|TF3C3	TF3C3	2	2	0	0	5	6	5	5
sp|P35232|PHB	PHB	3	3	0	0	5	9	1	1
sp|Q969G3|SMCE1	SMCE1	2	2	1	1	3	4	4	5
sp|Q16763|UBE2S	UBE2S	2	2	0	0	5	6	4	4
sp|P49750|YLPM1	YLPM1	1	1	0	0	5	5	4	5
sp|Q12824|SNF5	SNF5	1	1	0	0	6	7	2	2
sp|Q14684|RRP1B	RRP1B	2	2	0	0	4	4	4	4
sp|Q14204|DYHC1	DYHC1	4	4	0	0	3	3	2	3
sp|Q5JUX0|SPIN3	SPIN3	1	1	3	3	0	0	4	5
sp|Q14669|TRIPC	TRIPC	1	1	0	0	4	4	2	4
sp|P23396|RS3	RS3	2	2	0	0	6	7	0	0
sp|Q9Y5Q8|TF3C5	TF3C5	1	1	0	0	3	4	4	4
sp|P51531|SMCA2	SMCA2	3	3	0	0	2	3	3	3
sp|O75131|CPNE3	CPNE3	1	1	0	0	6	6	2	2
sp|Q9Y277|VDAC3	VDAC3	1	1	0	0	6	7	0	0
sp|O15523|DDX3Y	DDX3Y	1	1	0	0	4	4	3	3
sp|Q14566|MCM6	MCM6	2	2	0	0	6	6	0	0
sp|Q9UQR0|SCML2	SCML2	1	1	0	0	5	5	2	2
tr|A0A0A0MR66|A0A0A0MR66	A0A0A0MR66	1	13	3	4	2	9	3	3
sp|Q13185|CBX3	CBX3	2	2	3	3	4	7	3	4
sp|Q13330|MTA1	MTA1	2	2	2	2	4	4	4	5
sp|P04844|RPN2	RPN2	2	3	0	0	5	6	3	4
sp|P35659|DEK	DEK	1	1	3	3	3	4	4	5
sp|Q14498|RBM39	RBM39	2	2	2	2	4	5	2	3
sp|Q9UPW6|SATB2	SATB2	1	2	3	3	1	1	3	5
sp|Q9Y383|LC7L2	LC7L2	1	1	4	4	2	2	1	4
sp|Q7KZF4|SND1	SND1	2	2	0	0	5	6	2	3
sp|Q13547|HDAC1	HDAC1	3	3	0	0	4	6	2	2
sp|Q9UKL0|RCOR1	RCOR1	1	1	0	0	3	3	4	7
sp|Q15007|FL2D	FL2D	1	1	0	0	4	6	2	3
sp|Q99567|NUP88	NUP88	3	3	0	0	4	4	3	3
sp|Q5JTH9|RRP12	RRP12	3	3	0	0	4	4	2	3
sp|Q32P51|RA1L2	RA1L2	4	4	0	0	4	6	0	0
sp|Q15022|SUZ12	SUZ12	1	1	1	2	5	5	1	1
sp|P05023|AT1A1	AT1A1	2	2	0	0	3	4	3	3
sp|O60341|KDM1A	KDM1A	1	1	0	0	3	5	3	3
sp|Q15717|ELAV1	ELAV1	1	1	1	1	4	4	3	3
sp|Q06830|PRDX1	PRDX1	1	1	1	2	3	3	3	3
sp|P50570|DYN2	DYN2	2	2	0	0	4	4	2	2
sp|Q16875|F263	F263	1	1	5	5	1	1	1	1
sp|Q86T24|KAISO	KAISO	1	1	1	1	3	3	3	3
sp|Q9ULK4|MED23	MED23	1	1	0	0	4	4	3	3
sp|Q9UJS0|CMC2	CMC2	2	2	0	0	4	5	1	1
sp|Q13616|CUL1	CUL1	2	2	0	0	4	5	0	0
sp|Q8N201|INT1	INT1	1	1	0	0	4	4	2	2
sp|P18754|RCC1	RCC1	1	1	0	0	4	4	1	1
sp|Q15366|PCBP2	PCBP2	2	2	0	0	3	3	1	1
sp|P20585|MSH3	MSH3	1	1	0	0	3	3	2	2
sp|Q03701|CEBPZ	CEBPZ	2	2	0	0	3	3	0	0
sp|P16403|H12	H12	1	1	4	6	2	2	4	6
sp|Q9HCK1|ZDBF2	ZDBF2	2	3	3	4	2	4	3	3
sp|Q5RKV6|EXOS6	EXOS6	1	1	4	7	2	2	4	4
sp|Q16629|SRSF7	SRSF7	1	1	3	4	2	2	4	4
sp|Q8NI27|THOC2	THOC2	1	1	0	0	2	3	2	5
sp|Q86UV5|UBP48	UBP48	2	2	0	0	3	3	3	3
sp|Q16527|CSRP2	CSRP2	1	1	1	1	3	3	3	3
sp|Q96FV9|THOC1	THOC1	1	1	0	0	4	5	1	2
sp|P35250|RFC2	RFC2	1	1	1	1	4	4	1	1
sp|P35579|MYH9	MYH9	1	1	1	1	3	3	1	2
sp|Q13111|CAF1A	CAF1A	1	1	0	0	3	3	2	3
sp|Q14202|ZMYM3	ZMYM3	1	1	0	0	4	5	1	1
sp|P40937|RFC5	RFC5	2	3	0	0	4	4	0	0
sp|P62316|SMD2	SMD2	2	2	0	0	3	3	2	2
sp|Q14126|DSG2	DSG2	1	1	0	0	4	5	0	0
sp|Q9NYH9|UTP6	UTP6	1	1	0	0	4	4	1	1
sp|Q9BW19|KIFC1	KIFC1	1	1	0	0	2	2	3	3
sp|Q86WJ1|CHD1L	CHD1L	1	1	0	0	4	4	1	1
sp|Q8NFD5|ARI1B	ARI1B	1	1	0	0	3	3	2	2
sp|P29372|3MG	3MG	2	2	0	0	1	1	3	3
sp|O14776|TCRG1	TCRG1	3	3	0	0	3	3	0	0
sp|P33991|MCM4	MCM4	1	1	0	0	2	2	2	2
sp|Q9H2P0|ADNP	ADNP	1	1	0	0	3	3	1	1
sp|Q86UP3|ZFHX4	ZFHX4	3	3	0	0	2	2	0	0
sp|P04637|P53	P53	1	1	0	0	4	4	0	0
sp|Q96BD8|SKA1	SKA1	2	2	2	2	0	0	1	1
sp|Q8NHW5|RLA0L	RLA0L	1	1	0	0	4	4	0	0
sp|Q12996|CSTF3	CSTF3	1	1	0	0	3	3	0	0
sp|O43670|ZN207	ZN207	2	2	2	2	3	3	2	4
sp|P84090|ERH	ERH	1	2	2	5	0	0	3	4
sp|Q10570|CPSF1	CPSF1	1	1	1	1	3	3	2	3
sp|P62314|SMD1	SMD1	2	2	2	2	1	1	3	3
sp|Q6N021|TET2	TET2	1	1	2	3	0	0	3	4
sp|Q12948|FOXC1	FOXC1	1	2	1	1	2	4	1	1
sp|Q9UJZ1|STML2	STML2	3	3	0	0	3	3	2	2
sp|Q15291|RBBP5	RBBP5	1	1	0	0	3	5	2	2
sp|Q96CS3|FAF2	FAF2	2	3	0	0	3	5	0	0
sp|P26368|U2AF2	U2AF2	2	3	0	0	3	3	1	1
sp|Q96EE3|SEH1	SEH1	1	1	0	0	3	4	1	1
sp|O75530|EED	EED	1	1	1	1	1	2	2	2
sp|P14678|RSMB	RSMB	3	3	0	0	2	3	0	0
sp|Q9UK61|TASOR	TASOR	2	2	0	0	2	3	0	0
sp|O15381|NVL	NVL	1	1	0	0	3	4	0	0
sp|P23458|JAK1	JAK1	1	1	2	2	2	2	0	0
sp|P62136|PP1A	PP1A	1	1	2	2	0	0	2	2
sp|Q16891|MIC60	MIC60	1	1	0	0	2	2	2	2
sp|Q9H8H0|NOL11	NOL11	1	1	0	0	3	4	0	0
sp|Q8IWS0|PHF6	PHF6	1	1	0	0	3	3	1	1
sp|Q9BSD7|NTPCR	NTPCR	2	2	0	0	3	3	0	0
sp|Q8IYB3|SRRM1	SRRM1	1	1	0	0	1	1	2	2
sp|Q2VIQ3|KIF4B	KIF4B	1	2	0	0	2	2	0	0
sp|Q9UKX2|MYH2	MYH2	1	1	1	1	0	0	2	2
sp|Q92785|REQU	REQU	1	1	0	0	1	1	2	2
sp|P13533|MYH6	MYH6	2	2	0	0	2	2	0	0
sp|Q8WUZ0|BCL7C	BCL7C	1	1	0	0	1	1	2	2
sp|Q96KR1|ZFR	ZFR	1	1	0	0	3	3	0	0
sp|Q02241|KIF23	KIF23	1	1	0	0	2	3	0	0
sp|Q96DT7|ZBT10	ZBT10	1	1	0	0	3	3	0	0
sp|O95831|AIFM1	AIFM1	1	1	0	0	3	3	0	0
sp|Q9HB71|CYBP	CYBP	1	1	0	0	3	3	0	0
sp|O75688|PPM1B	PPM1B	2	2	1	1	0	0	0	0
sp|O60287|NPA1P	NPA1P	1	1	0	0	2	2	0	0
sp|Q9BRX2|PELO	PELO	1	1	0	0	2	2	0	0
sp|Q5SY16|NOL9	NOL9	1	1	0	0	2	2	0	0
sp|Q7Z2T5|TRM1L	TRM1L	1	1	0	0	2	2	0	0
sp|Q2TBA0|KLH40	KLH40	1	11	0	0	2	14	0	0
sp|P53350|PLK1	PLK1	1	1	1	1	2	4	1	1
sp|Q15427|SF3B4	SF3B4	1	1	1	1	2	2	1	2
sp|O94842|TOX4	TOX4	1	1	0	0	2	3	1	2
sp|P62318|SMD3	SMD3	2	2	1	1	1	1	1	2
sp|P23528|COF1	COF1	2	2	0	0	1	2	1	2
sp|Q9UFC0|LRWD1	LRWD1	1	2	0	0	2	2	2	2
sp|Q9UNX4|WDR3	WDR3	1	2	0	0	2	2	1	2
sp|P57088|TMM33	TMM33	1	1	0	0	2	3	2	2
sp|Q9NYB0|TE2IP	TE2IP	1	1	0	0	2	4	0	0
sp|Q02539|H11	H11	1	1	2	2	1	1	1	1
sp|P60660|MYL6	MYL6	2	2	0	0	2	2	1	1
sp|P24468|COT2	COT2	1	1	0	0	1	1	2	3
sp|Q8IXK0|PHC2	PHC2	1	1	0	0	2	3	0	0
sp|Q12788|TBL3	TBL3	1	1	0	0	2	2	1	1
sp|Q9NUU7|DD19A	DD19A	1	1	0	0	2	3	0	0
sp|P62701|RS4X	RS4X	1	1	0	0	2	2	1	1
sp|P07199|CENPB	CENPB	1	1	1	1	2	2	0	0
sp|Q4LE39|ARI4B	ARI4B	1	1	0	0	1	1	2	2
sp|P14625|ENPL	ENPL	1	1	0	0	1	1	2	2
sp|Q9H9B4|SFXN1	SFXN1	1	1	0	0	1	1	2	2
sp|Q08170|SRSF4	SRSF4	1	1	1	1	0	0	2	2
sp|Q01105|SET	SET	2	2	1	2	0	0	0	0
sp|Q58FF8|H90B2	H90B2	2	4	0	0	0	0	0	0
sp|P46063|RECQ1	RECQ1	1	2	0	0	2	2	0	0
sp|Q07065|CKAP4	CKAP4	1	1	0	0	2	2	0	0
sp|P56182|RRP1	RRP1	1	1	0	0	1	1	1	1
sp|P50402|EMD	EMD	1	1	0	0	2	2	0	0
sp|P62829|RL23	RL23	1	1	0	0	2	2	0	0
sp|P51659|DHB4	DHB4	1	1	0	0	0	0	2	2
sp|P62826|RAN	RAN	1	1	0	0	1	1	1	1
sp|Q8N1G0|ZN687	ZN687	1	1	0	0	2	2	0	0
sp|P63092|GNAS2	GNAS2	1	1	0	0	1	1	1	1
sp|P32119|PRDX2	PRDX2	1	1	0	0	1	1	1	1
sp|Q13042|CDC16	CDC16	1	1	0	0	2	2	0	0
sp|P27694|RFA1	RFA1	2	3	0	0	0	0	0	0
sp|Q9H0A0|NAT10	NAT10	1	1	0	0	1	1	0	0
sp|Q09161|NCBP1	NCBP1	1	1	0	0	1	1	0	0
sp|Q6ZRS2|SRCAP	SRCAP	1	1	0	0	0	0	1	1
sp|Q9BZZ5|API5	API5	2	2	0	0	0	0	0	0
sp|Q9Y5E5|PCDB4	PCDB4	1	6	0	0	1	7	1	14
sp|Q9NS69|TOM22	TOM22	1	2	0	0	1	2	1	3
tr|Q53F64|Q53F64	Q53F64	1	1	1	2	1	1	1	2
sp|Q14241|ELOA1	ELOA1	1	1	0	0	1	2	1	2
sp|Q92750|TAF4B	TAF4B	1	1	1	2	0	0	1	2
tr|E9PK54|E9PK54	E9PK54	1	1	0	0	1	2	1	2
sp|Q9HC07|TM165	TM165	1	1	0	0	1	2	1	1
sp|P10599|THIO	THIO	1	1	0	0	1	2	1	1
sp|Q9H3K6|BOLA2	BOLA2	1	1	1	1	0	0	1	2
sp|P24534|EF1B	EF1B	1	1	0	0	1	1	1	2
sp|Q16352|AINX	AINX	1	1	1	1	1	1	1	1
sp|Q16653|MOG	MOG	1	2	0	0	1	2	0	0
sp|P78364|PHC1	PHC1	1	1	0	0	1	2	0	0
sp|Q6P9B9|INT5	INT5	1	1	0	0	1	1	1	1
sp|P55769|NH2L1	NH2L1	1	1	0	0	1	1	1	1
sp|O75940|SPF30	SPF30	1	1	1	1	1	1	0	0
sp|P55081|MFAP1	MFAP1	1	1	0	0	1	1	0	0
sp|Q14781|CBX2	CBX2	1	1	0	0	1	1	0	0
sp|Q9H0D6|XRN2	XRN2	1	1	0	0	1	1	0	0
sp|Q9H6F5|CCD86	CCD86	1	2	0	0	0	0	0	0
sp|P36957|ODO2	ODO2	1	1	0	0	1	1	0	0
sp|Q14240|IF4A2	IF4A2	1	1	0	0	0	0	1	1
sp|P09234|RU1C	RU1C	1	1	0	0	0	0	1	1
tr|B7Z8Y3|B7Z8Y3	B7Z8Y3	1	1	0	0	1	1	0	0
sp|Q07021|C1QBP	C1QBP	1	1	0	0	1	1	0	0
sp|O75607|NPM3	NPM3	1	1	0	0	0	0	1	1
sp|Q5SWX8|ODR4	ODR4	1	1	0	0	1	1	0	0
sp|O95453|PARN	PARN	1	1	0	0	1	1	0	0
sp|Q9UBS4|DJB11	DJB11	1	1	0	0	1	1	0	0
sp|Q9UKF6|CPSF3	CPSF3	1	1	0	0	0	0	1	1
sp|Q58FF6|H90B4	H90B4	1	1	0	0	1	1	0	0
sp|P49961|ENTP1	ENTP1	1	2	0	0	0	0	0	0
tr|Q6MZP1|Q6MZP1	Q6MZP1	1	2	0	0	0	0	0	0
sp|Q5XUX0|FBX31	FBX31	1	1	0	0	0	0	0	0
sp|Q86VK4|ZN410	ZN410	1	1	0	0	0	0	0	0
sp|P83916|CBX1	CBX1	1	1	0	0	0	0	0	0
sp|Q99729|ROAA	ROAA	1	1	0	0	0	0	0	0
tr|L0R599|L0R599	L0R599	1	1	0	0	0	0	0	0
sp|Q13765|NACA	NACA	1	1	0	0	0	0	0	0
sp|P17676|CEBPB	CEBPB	1	1	0	0	0	0	0	0
sp|P13639|EF2	EF2	1	1	0	0	0	0	0	0
sp|Q9Y6A4|CFA20	CFA20	1	1	0	0	0	0	0	0
sp|O15347|HMGB3	HMGB3	1	1	0	0	0	0	0	0
sp|P05114|HMGN1	HMGN1	1	1	0	0	0	0	0	0
sp|Q03393|PTPS	PTPS	1	1	0	0	0	0	0	0
sp|Q8TDZ2|MICA1	MICA1	1	1	0	0	0	0	0	0
sp|P09651|ROA1	ROA1	1	1	0	0	0	0	0	0
sp|Q05086|UBE3A	UBE3A	1	1	0	0	0	0	0	0
sp|Q7Z4H7|HAUS6	HAUS6	1	1	0	0	0	0	0	0
sp|Q8ND82|Z280C	Z280C	1	1	0	0	0	0	0	0
sp|Q8NCE0|SEN2	SEN2	1	1	0	0	0	0	0	0
sp|P63165|SUMO1	SUMO1	1	1	0	0	0	0	0	0
sp|Q5S007|LRRK2	LRRK2	1	1	0	0	0	0	0	0
tr|Q0QD42|Q0QD42	Q0QD42	1	1	0	0	0	0	0	0
sp|Q9UHD8|SEPT9	2022-09-09	1	1	0	0	2	3	1	1
sp|Q12830|BPTF	BPTF	1	1	1	1	7	7	4	4
sp|Q9P035|HACD3	HACD3	1	1	0	0	2	2	1	1
sp|P46977|STT3A	STT3A	2	2	0	0	1	1	1	2
sp|P46087|NOP2	NOP2	4	4	0	0	2	2	0	0
sp|O60264|SMCA5	SMCA5	8	9	3	4	14	16	6	6
sp|Q92878|RAD50	RAD50	4	6	3	4	6	6	4	6
sp|Q15208|STK38	STK38	15	19	14	19	11	15	10	15
sp|O14744|ANM5	ANM5	11	16	7	10	8	9	7	10
sp|P02545|LMNA	LMNA	8	9	4	5	12	15	5	6
sp|Q13127|REST	REST	2	2	1	1	0	0	1	1
sp|P07910|HNRPC	HNRPC	3	4	3	4	4	5	4	5
sp|P26358|DNMT1	DNMT1	3	3	2	3	11	11	13	14
sp|P62937|PPIA	PPIA	3	3	0	0	4	4	2	2
sp|Q99459|CDC5L	CDC5L	2	2	1	1	6	6	4	4
sp|P46060|RAGP1	RAGP1	2	3	0	0	3	3	2	2
sp|Q92769|HDAC2	HDAC2	2	3	2	2	4	5	4	4
sp|P52948|NUP98	NUP98	3	4	0	0	7	8	0	0
sp|O15226|NKRF	NKRF	3	3	1	2	7	8	4	4
sp|P63261|ACTG	ACTG	4	5	4	7	7	10	9	16
sp|P55265|DSRAD	DSRAD	4	5	2	4	12	14	7	7
sp|Q8N7H5|PAF1	PAF1	2	2	1	1	4	5	1	1
sp|Q96PK6|RBM14	RBM14	2	2	1	2	1	1	2	3
sp|P34931|HS71L	HS71L	5	6	3	3	12	25	14	30
sp|Q12906|ILF3	ILF3	7	7	7	7	7	7	8	8
sp|P35251|RFC1	RFC1	2	2	0	0	1	1	2	2
sp|P51571|SSRD	SSRD	2	2	1	1	3	3	1	1
sp|O43583|DENR	DENR	1	1	0	0	2	2	1	1
sp|O60934|NBN	NBN	1	1	0	0	5	5	1	1
sp|P07900|HS90A	HS90A	3	3	0	0	3	3	0	0
sp|Q9BUA3|CK084	CK084	9	13	10	14	4	6	9	21
sp|P27816|MAP4	MAP4	4	4	3	3	5	5	3	3
sp|Q9P258|RCC2	RCC2	5	5	1	2	5	5	5	5
sp|Q99865|SPI2A	SPI2A	8	10	7	8	6	7	8	10
sp|Q92922|SMRC1	SMRC1	6	6	3	3	12	14	9	14
sp|P52292|IMA1	IMA1	4	5	3	4	7	9	7	11
sp|Q9UQ35|SRRM2	SRRM2	5	5	4	4	4	5	3	3
sp|Q8WUM0|NU133	NU133	3	3	2	2	11	14	5	6
sp|Q8TDI0|CHD5	CHD5	2	5	2	2	1	1	1	1
sp|Q99728|BARD1	BARD1	1	2	2	2	2	4	0	0
sp|Q15233|NONO	NONO	8	11	5	6	19	38	20	28
sp|Q9Y657|SPIN1	SPIN1	6	10	12	20	7	8	11	25
sp|P20700|LMNB1	LMNB1	16	21	9	9	15	27	11	16
sp|P51610|HCFC1	HCFC1	7	7	3	3	10	11	11	12
sp|Q03252|LMNB2	LMNB2	4	4	1	1	5	8	4	4
sp|P51991|ROA3	ROA3	2	2	2	2	6	7	4	12
sp|P28370|SMCA1	SMCA1	3	3	1	1	7	7	3	3
sp|P12236|ADT3	ADT3	6	7	3	3	8	14	7	9
sp|Q15428|SF3A2	SF3A2	2	2	0	0	1	1	3	3
sp|Q05519|SRS11	SRS11	1	2	3	3	2	2	1	1
sp|Q7L014|DDX46	DDX46	2	2	0	0	7	7	2	2
sp|Q15365|PCBP1	PCBP1	3	4	2	2	3	4	4	4
sp|Q9BWF3|RBM4	RBM4	1	1	1	1	2	2	1	2
sp|P12004|PCNA	PCNA	2	2	1	1	1	1	2	2
sp|P35030|TRY3	TRY3	1	1	1	1	1	1	1	2
sp|Q14683|SMC1A	SMC1A	15	16	6	7	20	24	16	19
sp|Q7Z353|HDX	HDX	5	6	8	9	9	10	6	7
sp|Q9UIG0|BAZ1B	BAZ1B	1	1	0	0	3	3	1	1
sp|P43307|SSRA	SSRA	1	1	1	1	2	2	1	2
sp|Q70IA6|MOB2	MOB2	3	3	2	2	3	3	1	1
sp|Q14008|CKAP5	CKAP5	4	5	2	2	8	9	7	8
sp|P23246|SFPQ	SFPQ	9	10	4	4	27	48	11	16
sp|P52272|HNRPM	HNRPM	9	9	5	6	19	23	13	14
sp|P14866|HNRPL	HNRPL	9	10	4	4	15	22	12	23
sp|Q06587|RING1	RING1	2	2	0	0	1	2	1	1
sp|P78527|PRKDC	PRKDC	63	75	42	47	85	118	68	96
sp|P33993|MCM7	MCM7	4	4	2	2	12	13	5	6
sp|Q6P1J9|CDC73	CDC73	2	2	0	0	1	1	0	0
sp|O94906|PRP6	PRP6	5	6	2	3	8	10	4	4
sp|O75691|UTP20	UTP20	2	2	0	0	6	6	1	1
sp|P33778|H2B1B	H2B1B	7	11	8	25	5	5	6	14
sp|O43390|HNRPR	HNRPR	7	7	2	2	10	11	4	4
sp|O96019|ACL6A	ACL6A	2	2	0	0	2	2	6	8
sp|Q12769|NU160	NU160	2	3	1	1	4	4	4	5
sp|Q15029|U5S1	U5S1	2	2	1	1	9	10	3	3
sp|Q14839|CHD4	CHD4	11	16	12	12	20	22	14	17
sp|Q9NZ01|TECR	TECR	1	1	1	1	1	2	1	1
sp|P31943|HNRH1	HNRH1	5	7	3	5	8	13	5	10
sp|P09874|PARP1	PARP1	28	30	12	13	34	56	33	46
sp|P52597|HNRPF	HNRPF	5	6	5	6	7	10	5	9
sp|O75367|H2AY	H2AY	2	2	3	3	3	3	0	0
sp|Q12905|ILF2	ILF2	9	9	3	6	10	13	7	9
sp|O14979|HNRDL	HNRDL	2	2	0	0	1	1	1	1
sp|Q15424|SAFB1	SAFB1	3	3	2	2	9	13	4	5
sp|Q9BQA1|MEP50	MEP50	2	3	2	3	1	2	2	3
sp|P62987|RL40	RL40	4	7	4	8	4	6	3	5
sp|Q00839|HNRPU	HNRPU	10	14	4	5	15	22	11	14
sp|O60216|RAD21	RAD21	8	11	3	5	9	14	4	8
sp|Q14676|MDC1	MDC1	14	17	5	7	21	27	11	13
sp|P06576|ATPB	ATPB	2	2	0	0	2	3	1	1
sp|Q71UI9|H2AV	H2AV	2	2	2	5	1	1	1	1
sp|Q13263|TIF1B	TIF1B	9	9	3	3	10	11	8	11
sp|P08238|HS90B	HS90B	2	3	0	0	1	1	0	0
sp|P57740|NU107	NU107	5	5	2	2	9	9	3	5
sp|P51532|SMCA4	SMCA4	5	5	2	2	6	6	5	7
sp|O75122|CLAP2	CLAP2	2	3	3	3	0	0	1	1
sp|P26599|PTBP1	PTBP1	1	1	0	0	4	5	1	1
sp|P05387|RLA2	RLA2	2	2	1	1	0	0	0	0
sp|P55854|SUMO3	SUMO3	1	1	1	1	0	0	0	0
sp|P68104|EF1A1	EF1A1	9	13	4	4	13	24	9	14
sp|Q9UBW7|ZMYM2	ZMYM2	2	2	1	1	1	1	3	3
sp|Q9Y3F4|STRAP	STRAP	2	2	1	1	3	5	2	3
sp|P49790|NU153	NU153	3	3	1	1	5	5	4	4
sp|P09661|RU2A	RU2A	1	2	0	0	1	1	1	1
sp|Q9Y4W2|LAS1L	LAS1L	1	2	1	1	5	5	0	0
sp|Q9P0M6|H2AW	H2AW	1	1	2	2	3	3	1	1
sp|Q8N3U4|STAG2	STAG2	3	3	0	0	3	4	2	3
sp|P78347|GTF2I	GTF2I	12	13	3	5	18	23	12	15
sp|P21333|FLNA	FLNA	12	15	5	5	35	39	22	29
sp|P68371|TBB4B	TBB4B	6	8	0	0	7	9	2	2
sp|Q96KK5|H2A1H	H2A1H	4	9	5	21	3	5	5	13
sp|Q9P2I0|CPSF2	CPSF2	1	1	0	0	5	6	0	0
sp|P49736|MCM2	MCM2	5	5	0	0	4	4	2	2
sp|Q01844|EWS	EWS	2	2	1	1	4	5	1	1
sp|Q96T23|RSF1	RSF1	4	4	2	2	2	2	0	0
sp|Q9Y5B9|SP16H	SP16H	7	7	3	3	11	12	2	2
sp|P35658|NU214	NU214	4	5	1	1	6	6	3	5
sp|P05141|ADT2	ADT2	2	2	1	1	2	4	2	5
sp|Q6P2Q9|PRP8	PRP8	8	8	1	1	19	24	6	7
sp|Q9NRZ9|HELLS	HELLS	3	3	1	1	7	7	5	5
sp|P31689|DNJA1	DNJA1	2	3	1	1	5	5	2	2
sp|P25705|ATPA	ATPA	8	8	2	3	14	18	12	12
sp|Q8WYP5|ELYS	ELYS	2	3	1	1	4	5	1	2
sp|Q9Y265|RUVB1	RUVB1	4	4	2	2	6	7	7	8
sp|Q7KZ85|SPT6H	SPT6H	2	4	1	1	3	4	2	2
sp|Q93079|H2B1H	H2B1H	2	3	2	4	1	1	2	3
sp|Q9P2D1|CHD7	CHD7	1	1	0	0	7	7	1	1
sp|Q9NRL2|BAZ1A	BAZ1A	5	5	1	1	7	7	5	6
sp|O75643|U520	U520	7	7	1	1	19	23	8	9
sp|P62805|H4	H4	8	21	8	21	7	15	6	10
sp|Q9NTI5|PDS5B	PDS5B	4	4	1	1	4	5	0	0
sp|Q6P3W7|SCYL2	SCYL2	5	5	0	0	4	5	1	1
sp|P22626|ROA2	ROA2	7	8	0	0	6	6	2	2
sp|Q71DI3|H32	H32	3	6	5	6	3	4	4	6
sp|B2RXH8|HNRC2	HNRC2	3	3	1	1	5	6	4	4
sp|P12956|XRCC6	XRCC6	5	5	2	2	6	7	6	10
sp|Q08945|SSRP1	SSRP1	6	6	2	2	7	9	2	2
sp|P25205|MCM3	MCM3	7	8	2	2	15	20	15	22
sp|O00567|NOP56	NOP56	8	9	1	1	13	19	10	12
sp|O00148|DX39A	DX39A	4	4	1	1	6	9	4	6
sp|Q9UHX1|PUF60	PUF60	7	7	7	8	5	5	9	13
sp|Q9NR30|DDX21	DDX21	7	7	1	1	10	14	2	2
sp|P43243|MATR3	MATR3	5	5	2	2	14	16	8	10
sp|P46013|KI67	KI67	11	11	12	13	19	23	15	17
sp|Q7Z5K2|WAPL	WAPL	2	2	1	1	3	4	2	2
sp|P19338|NUCL	NUCL	6	6	3	3	10	12	1	1
sp|Q9BQE3|TBA1C	TBA1C	9	10	0	0	8	10	1	1
sp|P52701|MSH6	MSH6	8	9	1	1	13	14	7	7
sp|Q9HAU8|RNPL1	RNPL1	1	2	0	0	1	2	1	2
sp|P22087|FBRL	FBRL	6	7	1	1	9	11	3	3
GFP_Aequorea	GFP	22	335	18	248	9	24	19	195

[truncated: 3 more sheets: J Peptides Fos-Jun IP (293T), K Peptides Npas4-Arnt IP (293T), L Specificity_Score 293T IEGMS]
