# Supplementary material for: A NPAS4–NuA4 complex couples synaptic activity to DNA repair
Source: Nature. 2023 Feb 15;614(7949):732–41. doi: 10.1038/s41586-023-05711-7 (PMC9946837; doi:10.1038/s41586-023-05711-7)
Supplement: Supplementary file 5 — Table of all sequencing data with replicate information. [file 41586_2023_5711_MOESM5_ESM.xlsx]

## Sheet: Index
Supplementary Table 2
	A	Sequencing metrics for RNA-seq
	B	Sequencing metrics for snRNA-seq
	C	Sequencing metrics for ATAC-seq
	D	Sequencing metrics for CUT&RUN
	E	Sequencing metrics for CUT&RUN (Cre vs ΔCre)
	F	Sequencing for sBLISS-Seq
	G	Sequencing for SiMSenSeq (Amplicon Library)
	H	Sequencing metrics for ChIP-seq
	I	Sequencing metrics for END-Seq

## Sheet: A-RNA-seq
Sample name	Sample type	Total Number of Reads	Uniquely mapped exon reads (mm10)	Read length	Sequencing platform	# Sequencing runs	Primary Cultured Neuron RNA-Seq
180502_1_0hr_Ctrl_Rep1	Total RNA-Seq	39223194	14865135	85	NextSeq	1	In vitro RNA-Seq with culutred mouse cortical neurons
180502_2_0hr_N4shRNA_Rep1	Total RNA-Seq	34117193	13657414	85	NextSeq	1	Ctrl = Control shRNA
180502_3_0hr_Tip60_299_Rep1	Total RNA-Seq	35833578	13816758	85	NextSeq	1	N4shRNA = Npas4 shRNA #1
180502_4_0hr_Tip60_300_Rep1	Total RNA-Seq	36418089	13745075	85	NextSeq	1	Tip60_299 = Tip60 shRNA #1 TRCN0000039299
180502_5_0hr_p400_315_Rep1	Total RNA-Seq	36596921	14516840	85	NextSeq	1	Tip60_300 = Tip60 shRNA #2 TRCN0000039300
180502_6_0hr_p400_480_Rep1	Total RNA-Seq	34459778	12287735	85	NextSeq	1	p400_315 = Ep400 shRNA #1 TRCN0000109315
180502_9_2hr_Ctrl_Rep1	Total RNA-Seq	37745046	14438472	85	NextSeq	1	p400_480 = Ep400 shRNA #2 TRCN0000305480
180502_10_2hr_N4shRNA_Rep1	Total RNA-Seq	34413022	14280353	85	NextSeq	1
180502_11_2hr_Tip60_299_Rep1	Total RNA-Seq	35324250	14713593	85	NextSeq	1
180502_12_2hr_Tip60_300_Rep1	Total RNA-Seq	47069622	18537923	85	NextSeq	1
180502_13_2hr_p400_315_Rep1	Total RNA-Seq	37703090	14604027	85	NextSeq	1
180502_14_2hr_p400_480_Rep1	Total RNA-Seq	40593879	14641522	85	NextSeq	1
180502_17_6hr_Ctrl_Rep1	Total RNA-Seq	39255190	14302962	85	NextSeq	1
180502_18_6hr_N4shRNA_Rep1	Total RNA-Seq	37286438	14519622	85	NextSeq	1
180502_19_6hr_Tip60_299_Rep1	Total RNA-Seq	36092450	13560239	85	NextSeq	1
180502_20_6hr_Tip60_300_Rep1	Total RNA-Seq	34534623	13629310	85	NextSeq	1
180502_21_6hr_p400_315_Rep1	Total RNA-Seq	40026240	15069558	85	NextSeq	1
180502_22_6hr_p400_480_Rep1	Total RNA-Seq	41234872	14504317	85	NextSeq	1
180503_1_0hr_Ctrl_Rep2	Total RNA-Seq	31820519	12312332	85	NextSeq	1
180503_2_0hr_N4shRNA_Rep2	Total RNA-Seq	35194830	15124087	85	NextSeq	1
180503_3_0hr_Tip60_299_Rep2	Total RNA-Seq	35280972	14737902	85	NextSeq	1
180503_4_0hr_Tip60_300_Rep2	Total RNA-Seq	42107337	17078668	85	NextSeq	1
180503_5_0hr_p400_315_Rep2	Total RNA-Seq	43200379	17635485	85	NextSeq	1
180503_6_0hr_p400_480_Rep2	Total RNA-Seq	34415495	12577142	85	NextSeq	1
180503_9_2hr_Ctrl_Rep2	Total RNA-Seq	27557698	11012843	85	NextSeq	1
180503_10_2hr_N4shRNA_Rep2	Total RNA-Seq	37467854	16404309	85	NextSeq	1
180503_11_2hr_Tip60_299_Rep2	Total RNA-Seq	34811930	15313084	85	NextSeq	1
180503_12_2hr_Tip60_300_Rep2	Total RNA-Seq	35674595	15076614	85	NextSeq	1
180503_13_2hr_p400_315_Rep2	Total RNA-Seq	31808661	12767249	85	NextSeq	1
180503_14_2hr_p400_480_Rep2	Total RNA-Seq	36887795	14009756	85	NextSeq	1
180503_17_6hr_Ctrl_Rep2	Total RNA-Seq	35980907	12751970	85	NextSeq	1
180503_18_6hr_N4shRNA_Rep2	Total RNA-Seq	35082883	14610833	85	NextSeq	1
180503_19_6hr_Tip60_299_Rep2	Total RNA-Seq	37435412	15630101	85	NextSeq	1
180503_20_6hr_Tip60_300_Rep2	Total RNA-Seq	32748317	13003395	85	NextSeq	1
180503_21_6hr_p400_315_Rep2	Total RNA-Seq	35607083	14502905	85	NextSeq	1
180503_22_6hr_p400_380_Rep2	Total RNA-Seq	36303727	13855067	85	NextSeq	1
180506_1_0hr_Ctrl_Rep3	Total RNA-Seq	29187441	11261389	85	NextSeq	1
180506_2_0hr_N4shRNA_Rep3	Total RNA-Seq	34271399	15159550	85	NextSeq	1
180506_3_0hr_Tip60_299_Rep3	Total RNA-Seq	28273930	11756063	85	NextSeq	1
180506_4_0hr_Tip60_300_Rep3	Total RNA-Seq	34833734	14205523	85	NextSeq	1
180506_5_0hr_p400_315_Rep3	Total RNA-Seq	32625315	13507690	85	NextSeq	1
180506_6_0hr_p400_480_Rep3	Total RNA-Seq	35896505	13464704	85	NextSeq	1
180506_9_2hr_Ctrl_Rep3	Total RNA-Seq	29012033	11648735	85	NextSeq	1
180506_10_2hr_N4shRNA_Rep3	Total RNA-Seq	37228490	16548277	85	NextSeq	1
180506_11_2hr_Tip60_299_Rep3	Total RNA-Seq	33485350	14855631	85	NextSeq	1
180506_12_2hr_Tip60_300_Rep3	Total RNA-Seq	36005269	15005361	85	NextSeq	1
180506_13_2hr_p400_315_Rep3	Total RNA-Seq	39002248	15310125	85	NextSeq	1
180506_14_2hr_p400_480_Rep3	Total RNA-Seq	33091210	13318817	85	NextSeq	1
180506_17_6hr_Ctrl_Rep3	Total RNA-Seq	30078213	10608135	85	NextSeq	1
180506_18_6hr_N4shRNA_Rep3	Total RNA-Seq	29903718	12998609	85	NextSeq	1
180506_19_6hr_Tip60_299_Rep3	Total RNA-Seq	29722399	12835179	85	NextSeq	1
180506_20_6hr_Tip60_300_Rep3	Total RNA-Seq	32225054	12967359	85	NextSeq	1
180506_21_6hr_p400_315_Rep3	Total RNA-Seq	33323935	13988228	85	NextSeq	1
180506_22_6hr_p400_480_Rep3	Total RNA-Seq	31918926	11869331	85	NextSeq	1
sBLISS_RNAseq_0hr-Rep1	Total RNA-Seq	57217409	28990980	40 Paired End	NextSeq	1	In vivo RNA-Seq paired with sBLISS-seq samples
sBLISS_RNAseq_0hr-Rep2	Total RNA-Seq	83519142	34974370	40 Paired End	NextSeq	1
sBLISS_RNAseq_0hr-Rep5	Total RNA-Seq	55332597	18819993	40 Paired End	NextSeq	1
sBLISS_RNAseq_0hr-Rep6	Total RNA-Seq	52154846	24085573	40 Paired End	NextSeq	1
sBLISS_RNAseq_0hr-Rep7	Total RNA-Seq	67737901	30180648	40 Paired End	NextSeq	1
sBLISS_RNAseq_0hr-Rep8	Total RNA-Seq	59680696	28584431	40 Paired End	NextSeq	1
sBLISS_RNAseq_0hr-Rep9	Total RNA-Seq	79192631	38585868	40 Paired End	NextSeq	1
sBLISS_RNAseq_0hr-Rep10	Total RNA-Seq	66296865	37442270	40 Paired End	NextSeq	1
sBLISS_RNAseq_2hr-Rep1	Total RNA-Seq	42955836	15269825	40 Paired End	NextSeq	1
sBLISS_RNAseq_2hr-Rep2	Total RNA-Seq	48032888	22854976	40 Paired End	NextSeq	1
sBLISS_RNAseq_2hr-Rep3	Total RNA-Seq	72548074	36083837	40 Paired End	NextSeq	1
sBLISS_RNAseq_2hr-Rep4	Total RNA-Seq	71534416	31632830	40 Paired End	NextSeq	1
sBLISS_RNAseq_2hr-Rep5	Total RNA-Seq	21724818	9764536	40 Paired End	NextSeq	1
sBLISS_RNAseq_2hr-Rep6	Total RNA-Seq	57085550	22932102	40 Paired End	NextSeq	1
sBLISS_RNAseq_2hr-Rep7	Total RNA-Seq	107235790	47617404	40 Paired End	NextSeq	1
sBLISS_RNAseq_2hr-Rep8	Total RNA-Seq	50435356	23697008	40 Paired End	NextSeq	1
sBLISS_RNAseq_10hr-Rep1	Total RNA-Seq	50777213	24114049	40 Paired End	NextSeq	1
sBLISS_RNAseq_10hr-Rep2	Total RNA-Seq	76608831	37223791	40 Paired End	NextSeq	1
sBLISS_RNAseq_10hr-Rep3	Total RNA-Seq	39942657	21817391	40 Paired End	NextSeq	1
sBLISS_RNAseq_10hr-Rep4	Total RNA-Seq	23168612	11539188	40 Paired End	NextSeq	1
sBLISS_RNAseq_10hr-Rep5	Total RNA-Seq	49135246	24559761	40 Paired End	NextSeq	1
sBLISS_RNAseq_10hr-Rep6	Total RNA-Seq	60440557	17544631	40 Paired End	NextSeq	1
sBLISS_RNAseq_10hr-Rep7	Total RNA-Seq	84165519	33593191	40 Paired End	NextSeq	1
sBLISS_RNAseq_10hr-Rep8	Total RNA-Seq	67800810	28745327	40 Paired End	NextSeq	1
sBLISS_RNAseq_10hr-Rep9	Total RNA-Seq	61719305	31273888	40 Paired End	NextSeq	1
sBLISS_RNAseq_10hr-Rep10	Total RNA-Seq	65481300	31523224	40 Paired End	NextSeq	1

## Sheet: B- snRNA-seq
Sample name	Sample Type	Total Number of Reads	Reads mapped to genome (%)	Mean reads per cell	Median genes per cell	10X Library chemistry	Read length	Sequencing platform	# Sequencing runs
Npas4_floxed_cre infected_mouse1	Single nuclear RNA-seq	177232071	0.801	18796	1486	Single Cell 3' v3	40 Paired End	NextSeq 500	4
Npas4_floxed_deltacre infected_mouse1	Single nuclear RNA-seq	177524090	0.821	21487	1576	Single Cell 3' v3	40 Paired End	NextSeq 500	4
Npas4_floxed_cre infected_mouse2	Single nuclear RNA-seq	212682563	0.802	23045	1835	Single Cell 3' v3	40 Paired End	NextSeq 500	4
Npas4_floxed_deltacre infected_mouse2	Single nuclear RNA-seq	195823082	0.848	24942	1915	Single Cell 3' v3	40 Paired End	NextSeq 500	4
Tip60_floxed_cre infected_mouse1	Single nuclear RNA-seq	253842580	0.795	18848	1413	Single Cell 3' v3	40 Paired End	NextSeq 500	4
Tip60_floxed_deltacre infected_mouse1	Single nuclear RNA-seq	181896258	0.796	18519	1400	Single Cell 3' v3	40 Paired End	NextSeq 500	4
Tip60_floxed_cre infected_mouse2	Single nuclear RNA-seq	172775675	0.783	19529	1390	Single Cell 3' v3	40 Paired End	NextSeq 500	4
Tip60_floxed_deltacre infected_mouse2	Single nuclear RNA-seq	198381293	0.799	19918	1265	Single Cell 3' v3	40 Paired End	NextSeq 500	4
Tip60_floxed_cre infected_mouse3	Single nuclear RNA-seq	80209049	0.813	50225	1978	Single Cell 3' v3	40 Paired End	NextSeq 500	4
Tip60_floxed_deltacre infected_mouse3	Single nuclear RNA-seq	90532031	0.822	24541	1774	Single Cell 3' v3	40 Paired End	NextSeq 500	4

## Sheet: C-ATAC-seq
Sample name	Sample type	Total Number of Reads	Uniquely Mapped reads (after mito and duplicate removal)	# Sequencing runs	Read length	Sequencing platform	# Sequencing runs
CamkIIa_0hr_ATAC_Rep1	ATAC-seq	58285256	37403342	2	75	NextSeq 500	2
CamkIIa_2hrKA_ATAC_Rep1	ATAC-seq	55280069	37644187	2	75	NextSeq 500	2
CamkIIa_0hr_ATAC_Rep2	ATAC-seq	23505916	15339625	1	75	NextSeq 500	1
CamkIIa_2hrKA_ATAC_Rep2	ATAC-seq	63994172	36171049	2	75	NextSeq 500	2
CamkIIa_0hr_ATAC_Rep3	ATAC-seq	36418614	21867187	2	75+40	NextSeq 500	2
CamkIIa_2hrKA_ATAC_Rep3	ATAC-seq	49049231	26954149	2	75+40	NextSeq 500	2

## Sheet: D CUT&RUN
Sample name	Sample type	Paired IgG/KO Sample	Adapter Trimmed Pairs	Alignment %	Read Length	Sequencing platform	# Sequencing runs
KA_2hr_HIP_IgG_A	CUT&RUN no sorting	NA	34314033	0.9593	40 Paired End	NextSeq 500	1
KA_2hr_HIP_IgG_B	CUT&RUN no sorting	NA	25300687	0.9631	40 Paired End	NextSeq 500	1
KA_2hr_HIP_IgG_C	CUT&RUN no sorting	NA	27822629	0.9639	40 Paired End	NextSeq 500	1
KA_2hr_HIP_IgG_D	CUT&RUN no sorting	NA	22483913	0.9451	40 Paired End	NextSeq 500	1
KA_2hr_HIP_IgG_E	CUT&RUN no sorting	NA	30094614	0.9289	40 Paired End	NextSeq 500	1
KA_2hr_HIP_IgG_F	CUT&RUN no sorting	NA	14617626	0.8132	40 Paired End	NextSeq 500	1
KA_2hr_HIP_IgG_G	CUT&RUN no sorting	NA	17609190	0.9291	40 Paired End	NextSeq 500	1
KA_2hr_HIP_IgG_H	CUT&RUN no sorting	NA	20454085	0.9366	40 Paired End	NextSeq 500	1
KA_2hr_HIP_IgG_I	CUT&RUN no sorting	NA	18324975	0.963	40 Paired End	NextSeq 500	1
KA_2hr_HIP_IgG_J	CUT&RUN no sorting	NA	20356472	0.9452	40 Paired End	NextSeq 500	1
KA_2hr_HIP_IgG_K	CUT&RUN no sorting	NA	31711225	0.9711	40 Paired End	NextSeq 500	1
KA_2hr_HIP_IgG_L	CUT&RUN no sorting	NA	16150977	0.9681	40 Paired End	NextSeq 500	1
KA_2hr_HIP_IgG_M	CUT&RUN no sorting	NA	26371367	0.9277	40 Paired End	NextSeq 500	1
KA_2hr_HIP_IgG_N	CUT&RUN no sorting	NA	26850358	0.9175	40 Paired End	NextSeq 500	1
KA_2hr_HIP_IgG_O	CUT&RUN no sorting	NA	23997859	0.9352	40 Paired End	NextSeq 500	1
Unstim_HIP_IgG_A	CUT&RUN no sorting	NA	25728992	0.9581	40 Paired End	NextSeq 500	1
Unstim_HIP_IgG_B	CUT&RUN no sorting	NA	17035484	0.9003	40 Paired End	NextSeq 500	1
Unstim_HIP_IgG_C	CUT&RUN no sorting	NA	26840361	0.9412	40 Paired End	NextSeq 500	1
Unstim_HIP_IgG_D	CUT&RUN no sorting	NA	15468329	0.9222	40 Paired End	NextSeq 500	1
Unstim_HIP_IgG_E	CUT&RUN no sorting	NA	15793012	0.9282	40 Paired End	NextSeq 500	1
Unstim_HIP_IgG_F	CUT&RUN no sorting	NA	14387385	0.9495	40 Paired End	NextSeq 500	1
Unstim_HIP_IgG_G	CUT&RUN no sorting	NA	30229145	0.9362	40 Paired End	NextSeq 500	1
Unstim_HIP_IgG_H	CUT&RUN no sorting	NA	14998813	0.9633	40 Paired End	NextSeq 500	1
Unstim_HIP_IgG_I	CUT&RUN no sorting	NA	33006358	0.9582	40 Paired End	NextSeq 500	1
Unstim_HIP_IgG_J	CUT&RUN no sorting	NA	20009955	0.9721	40 Paired End	NextSeq 500	1
Unstim_HIP_IgG_K	CUT&RUN no sorting	NA	23772327	0.9594	40 Paired End	NextSeq 500	1
Unstim_HIP_IgG_L	CUT&RUN no sorting	NA	26382208	0.9242	40 Paired End	NextSeq 500	1
Unstim_HIP_IgG_M	CUT&RUN no sorting	NA	28233206	0.938	40 Paired End	NextSeq 500	1
Unstim_HIP_IgG_N	CUT&RUN no sorting	NA	24703060	0.9406	40 Paired End	NextSeq 500	1
KA_2hr_HIP_Npas4_KO_Rep1	CUT&RUN no sorting	NA	23374019	0.9738	40 Paired End	NextSeq 500	1
KA_2hr_HIP_Npas4_KO_Rep2	CUT&RUN no sorting	NA	22297084	0.9728	40 Paired End	NextSeq 500	1
KA_2hr_HIP_Npas4_Rep1	CUT&RUN no sorting	KA_2hr_HIP_IgG_B	24991237	0.9754	40 Paired End	NextSeq 500	1
KA_2hr_HIP_Npas4_Rep2	CUT&RUN no sorting	KA_2hr_HIP_IgG_D	19907104	0.9578	40 Paired End	NextSeq 500	1
KA_2hr_HIP_Npas4_Rep3	CUT&RUN no sorting	KA_2hr_HIP_Npas4_KO_Rep1	18247842	0.9281	40 Paired End	NextSeq 500	1
KA_2hr_HIP_Npas4_Rep4	CUT&RUN no sorting	KA_2hr_HIP_Npas4_KO_Rep2	24732170	0.9747	40 Paired End	NextSeq 500	1
KA_2hr_HIP_Npas4_Rep5	CUT&RUN no sorting	KA_2hr_HIP_IgG_D	26856798	0.9612	40 Paired End	NextSeq 500	1
KA_2hr_HIP_Npas4_Rep6	CUT&RUN no sorting	KA_2hr_HIP_IgG_J	20876852	0.9664	40 Paired End	NextSeq 500	1
KA_2hr_HIP_Npas4_Rep7	CUT&RUN no sorting	KA_2hr_HIP_IgG_K	16529283	0.9754	40 Paired End	NextSeq 500	1
KA_2hr_HIP_Npas4_Rep8	CUT&RUN no sorting	KA_2hr_HIP_IgG_L	8383029	97.70%	40 Paired End	NextSeq 500	1
Unstim_Npas4_Rep1	CUT&RUN no sorting	Unstim_HIP_IgG_I	18802366	0.9746	40 Paired End	NextSeq 500	1
Unstim_Npas4_Rep2	CUT&RUN no sorting	Unstim_HIP_IgG_J	24209434	0.9727	40 Paired End	NextSeq 500	1
Unstim_Npas4_Rep3	CUT&RUN no sorting	Unstim_HIP_IgG_K	20539008	0.974	40 Paired End	NextSeq 500	1
KA_2hr_HIP_Arnt2_Rep1	CUT&RUN no sorting	KA_2hr_HIP_IgG_B	19470010	0.9673	40 Paired End	NextSeq 500	1
KA_2hr_HIP_Arnt2_Rep2	CUT&RUN no sorting	KA_2hr_HIP_IgG_D	24306759	0.9619	40 Paired End	NextSeq 500	1
Unstim_HIP_p400_Bethyl_Rep1	CUT&RUN no sorting	Unstim_HIP_IgG_A	34080360	0.9505	40 Paired End	NextSeq 500	1
Unstim_HIP_p400_Abcam_Rep1	CUT&RUN no sorting	Unstim_HIP_IgG_A	16398625	0.9841	40 Paired End	NextSeq 500	1
Unstim_HIP_p400_Abcam_Rep2	CUT&RUN no sorting	Unstim_HIP_IgG_D	18262576	0.9547	40 Paired End	NextSeq 500	1
KA_2hr_HIP_p400_Bethyl_Rep1	CUT&RUN no sorting	KA_2hr_HIP_IgG_B	25733239	0.9502	40 Paired End	NextSeq 500	1
KA_2hr_HIP_p400_Abcam_Rep1	CUT&RUN no sorting	KA_2hr_HIP_IgG_B	10495997	0.9821	40 Paired End	NextSeq 500	1
KA_2hr_HIP_p400_Abcam_Rep2	CUT&RUN no sorting	KA_2hr_HIP_IgG_D	28548513	0.9635	40 Paired End	NextSeq 500	1
Unstim_HIP_ETL4_Bethyl_Rep1	CUT&RUN no sorting	Unstim_HIP_IgG_G	17155505	0.944	40 Paired End	NextSeq 500	1
Unstim_HIP_ETL4_Bethyl_Rep2	CUT&RUN no sorting	Unstim_HIP_IgG_D	18516859	0.9493	40 Paired End	NextSeq 500	1
KA_2hr_HIP_ETL4_Bethyl_Rep1	CUT&RUN no sorting	KA_2hr_HIP_IgG_E	14241681	0.907	40 Paired End	NextSeq 500	1
KA_2hr_HIP_ETL4_Bethyl_Rep2	CUT&RUN no sorting	KA_2hr_HIP_IgG_E	15114952	0.9215	40 Paired End	NextSeq 500	1
KA_2hr_HIP_ETL4_Bethyl_Rep3	CUT&RUN no sorting	KA_2hr_HIP_IgG_E	14983614	0.9217	40 Paired End	NextSeq 500	1
KA_2hr_HIP_ETL4_Bethyl_Rep4	CUT&RUN no sorting	KA_2hr_HIP_IgG_D	34722498	0.9587	40 Paired End	NextSeq 500	1
Unstim_HIP_Mre11_Novus_Rep1	CUT&RUN no sorting	Unstim_HIP_IgG_G	17613811	0.9435	40 Paired End	NextSeq 500	1
Unstim_HIP_Mre11_Novus_Rep2	CUT&RUN no sorting	Unstim_HIP_IgG_H	13344943	0.9039	40 Paired End	NextSeq 500	1
KA_2hr_HIP_Mre11_Novus_Rep1	CUT&RUN no sorting	KA_2hr_HIP_IgG_E	22033838	0.9657	40 Paired End	NextSeq 500	1
KA_2hr_HIP_Mre11_Novus_Rep2	CUT&RUN no sorting	KA_2hr_HIP_IgG_F	19267441	0.9596	40 Paired End	NextSeq 500	1
Unstim_HIP_H3K27ac_Rep1	CUT&RUN no sorting	Unstim_HIP_IgG_F	19051710	0.9837	40 Paired End	NextSeq 500	1
Unstim_HIP_H3K27ac_Rep2	CUT&RUN no sorting	Unstim_HIP_IgG_G	20380129	0.9844	40 Paired End	NextSeq 500	1
Unstim_HIP_H3K27ac_Rep3	CUT&RUN no sorting	Unstim_HIP_IgG_H	17258234	0.9836	40 Paired End	NextSeq 500	1
KA_2hr_HIP_H3K27ac_Rep1	CUT&RUN no sorting	KA_2hr_HIP_IgG_E	20957102	0.9825	40 Paired End	NextSeq 500	1
KA_2hr_HIP_H3K27ac_Rep2	CUT&RUN no sorting	KA_2hr_HIP_IgG_F	20986262	0.9815	40 Paired End	NextSeq 500	1
KA_2hr_HIP_H3K27ac_Rep3	CUT&RUN no sorting	KA_2hr_HIP_IgG_G	30664966	0.9829	40 Paired End	NextSeq 500	1
Unstim_HIP_Fos_Rep1	CUT&RUN no sorting	Unstim_HIP_IgG_F	19676859	0.9539	40 Paired End	NextSeq 500	1
Unstim_HIP_Fos_Rep2	CUT&RUN no sorting	Unstim_HIP_IgG_G	18865660	0.9382	40 Paired End	NextSeq 500	1
Unstim_HIP_Fos_Rep3	CUT&RUN no sorting	Unstim_HIP_IgG_H	19493327	0.9587	40 Paired End	NextSeq 500	1
KA_2hr_HIP_Fos_Rep1	CUT&RUN no sorting	KA_2hr_HIP_IgG_E	12969957	0.9554	40 Paired End	NextSeq 500	1
KA_2hr_HIP_Fos_Rep2	CUT&RUN no sorting	KA_2hr_HIP_IgG_F	17914221	0.9516	40 Paired End	NextSeq 500	1
KA_2hr_HIP_Fos_Rep3	CUT&RUN no sorting	KA_2hr_HIP_IgG_G	17650250	0.9591	40 Paired End	NextSeq 500	1
Unstim_HIP_Rad50_Rep1	CUT&RUN no sorting	Unstim_HIP_IgG_L	28802425	92.44%	40 Paired End	NextSeq 500	1
Unstim_HIP_Rad50_Rep2	CUT&RUN no sorting	Unstim_HIP_IgG_M	26519499	0.931	40 Paired End	NextSeq 500	1
Unstim_HIP_Rad50_Rep3	CUT&RUN no sorting	Unstim_HIP_IgG_N	26391361	0.9255	40 Paired End	NextSeq 500	1
KA_2hr_HIP_Rad50_Rep1	CUT&RUN no sorting	KA_2hr_HIP_IgG_M	23183392	0.915	40 Paired End	NextSeq 500	1
KA_2hr_HIP_Rad50_Rep2	CUT&RUN no sorting	KA_2hr_HIP_IgG_N	24755397	0.922	40 Paired End	NextSeq 500	1
KA_2hr_HIP_Rad50_Rep3	CUT&RUN no sorting	KA_2hr_HIP_IgG_O	26907728	0.932	40 Paired End	NextSeq 500	1
KA_2hr_HIP_Rad50_Rep4	CUT&RUN no sorting	KA_2hr_HIP_IgG_D	15896370	0.8875	40 Paired End	NextSeq 500	1
Unstim_HIP_CTCF_Rep1	CUT&RUN no sorting	Unstim_HIP_IgG_L	26605454	0.9427	40 Paired End	NextSeq 500	1
Unstim_HIP_CTCF_Rep2	CUT&RUN no sorting	Unstim_HIP_IgG_M	26868549	0.9392	40 Paired End	NextSeq 500	1
Unstim_HIP_CTCF_Rep3	CUT&RUN no sorting	Unstim_HIP_IgG_N	30430946	0.9338	40 Paired End	NextSeq 500	1
KA_2hr_HIP_CTCF_Rep1	CUT&RUN no sorting	KA_2hr_HIP_IgG_M	28623187	0.9349	40 Paired End	NextSeq 500	1
KA_2hr_HIP_CTCF_Rep2	CUT&RUN no sorting	KA_2hr_HIP_IgG_N	25718093	0.9419	40 Paired End	NextSeq 500	1
KA_2hr_HIP_CTCF_Rep3	CUT&RUN no sorting	KA_2hr_HIP_IgG_O	28982287	0.9297	40 Paired End	NextSeq 500	1

## Sheet: E CUT&RUN CrevDelCre
Sample name	Sample type	Adapter Trimmed Pairs	Alignment %	Read Length	Sequencing platform	# Sequencing runs
NPAS4_DEL1_2hr_IgG	CUT&RUN sorting	21497326	0.9581	40 Paired End	NextSeq 500	1
NPAS4_DEL2_2hr_IgG	CUT&RUN sorting	18148209	0.9459	40 Paired End	NextSeq 500	1
NPAS4_DEL3_2hr_IgG	CUT&RUN sorting	18476547	0.955	40 Paired End	NextSeq 500	1
NPAS4_DEL4_2hr_IgG	CUT&RUN sorting	16997598	0.9519	40 Paired End	NextSeq 500	1
NPAS4_CRE1_2hr_IgG	CUT&RUN sorting	19686165	0.9431	40 Paired End	NextSeq 500	1
NPAS4_CRE2_2hr_IgG	CUT&RUN sorting	22197117	0.9556	40 Paired End	NextSeq 500	1
NPAS4_CRE3_2hr_IgG	CUT&RUN sorting	22398824	0.9485	40 Paired End	NextSeq 500	1
NPAS4_CRE4_2hr_IgG	CUT&RUN sorting	18880095	0.9528	40 Paired End	NextSeq 500	1
NPAS4_CRE5_2hr_IgG	CUT&RUN sorting	18908068	0.9515	40 Paired End	NextSeq 500	1
NPAS4_CRE6_2hr_IgG	CUT&RUN sorting	19941929	0.9416	40 Paired End	NextSeq 500	1
NPAS4_DEL1_2hr_MRE11	CUT&RUN sorting	20065183	0.9584	40 Paired End	NextSeq 500	1
NPAS4_DEL2_2hr_MRE11	CUT&RUN sorting	18967063	0.9516	40 Paired End	NextSeq 500	1
NPAS4_DEL3_2hr_MRE11	CUT&RUN sorting	21206019	0.9595	40 Paired End	NextSeq 500	1
NPAS4_CRE1_2hr_MRE11	CUT&RUN sorting	19846083	0.9528	40 Paired End	NextSeq 500	1
NPAS4_CRE2_2hr_MRE11	CUT&RUN sorting	20507300	0.9469	40 Paired End	NextSeq 500	1
NPAS4_CRE3_2hr_MRE11	CUT&RUN sorting	19738095	0.9597	40 Paired End	NextSeq 500	1
NPAS4_DEL1_2hr_EP400	CUT&RUN sorting	17795019	0.9509	40 Paired End	NextSeq 500	1
NPAS4_DEL2_2hr_EP400	CUT&RUN sorting	13600837	0.9487	40 Paired End	NextSeq 500	1
NPAS4_DEL3_2hr_EP400	CUT&RUN sorting	18727751	0.957	40 Paired End	NextSeq 500	1
NPAS4_CRE1_2hr_EP400	CUT&RUN sorting	13341202	0.9567	40 Paired End	NextSeq 500	1
NPAS4_CRE2_2hr_EP400	CUT&RUN sorting	18589412	0.9623	40 Paired End	NextSeq 500	1
NPAS4_CRE3_2hr_EP400	CUT&RUN sorting	18390200	0.9543	40 Paired End	NextSeq 500	1
NPAS4_CRE4_2hr_EP400	CUT&RUN sorting	22599429	0.9572	40 Paired End	NextSeq 500	1
MRE11_DEL1_2hr_IgG	CUT&RUN sorting	43048810	0.9769	40 Paired End	NextSeq 500	1
MRE11_DEL2_2hr_IgG	CUT&RUN sorting	29668414	0.9621	40 Paired End	NextSeq 500	1
MRE11_DEL3_2hr_IgG	CUT&RUN sorting	42376931	0.9727	40 Paired End	NextSeq 500	1
MRE11_CRE1_2hr_IgG	CUT&RUN sorting	39471917	0.9608	40 Paired End	NextSeq 500	1
MRE11_CRE2_2hr_IgG	CUT&RUN sorting	31976668	0.9675	40 Paired End	NextSeq 500	1
MRE11_CRE3_2hr_IgG	CUT&RUN sorting	28583160	0.9687	40 Paired End	NextSeq 500	1
MRE11_DEL1_2hr_MRE11	CUT&RUN sorting	39725092	0.9804	40 Paired End	NextSeq 500	1
MRE11_DEL2_2hr_MRE11	CUT&RUN sorting	40394635	0.9737	40 Paired End	NextSeq 500	1
MRE11_DEL3_2hr_MRE11	CUT&RUN sorting	36073554	0.9725	40 Paired End	NextSeq 500	1
MRE11_CRE1_2hr_MRE11	CUT&RUN sorting	40535410	0.976	40 Paired End	NextSeq 500	1
MRE11_CRE2_2hr_MRE11	CUT&RUN sorting	38770813	0.9684	40 Paired End	NextSeq 500	1
MRE11_CRE3_2hr_MRE11	CUT&RUN sorting	33801278	0.9711	40 Paired End	NextSeq 500	1

## Sheet: F Bliss-Seq
Sample name	Total Number of Reads	QC Passed Reads	Reads Mapped	Reads Mapped %	# Sequencing runs	Read length	Sequencing platform	DSB Locations	Unique Breaks	DSB Locations (Downsampled to match across samples )	Unique Breaks (Downsampled to match across samples )
PBS_NPAS4_DEL1	57928924	13990929	11471880	81.9951	2	75	NextSeq 500	3045130	3103048	3870204	3939291
PBS_NPAS4_DEL2	34032199	27700831	21973139	79.323	2	75	NextSeq 500	5923750	6050931	4269809	4341339
PBS_NPAS4_DEL3	32002195	27175708	23218801	85.4395	2	75	NextSeq 500	5475218	5667719	4251526	4373857
PBS_NPAS4_DEL4	24129829	16667484	12955138	77.727	2	75	NextSeq 500	4286933	4366231	3865754	3931959
PBS_NPAS4_DEL5	30150516	25350453	21257131	83.8531	2	75	NextSeq 500	4887843	4971048	3864697	3920453
PBS_NPAS4_CRE1	53445993	48772449	42414025	86.9631	2	75	NextSeq 500	9675473	10020942	5729253	5852279
PBS_NPAS4_CRE2	30700925	28255155	24176083	85.5634	2	75	NextSeq 500	6873037	7012620	5503565	5594189
PBS_NPAS4_CRE3	35283132	32671907	29808671	91.2364	2	75	NextSeq 500	8307815	8486768	6201949	6300545
PBS_NPAS4_CRE4	50390065	43588869	36154395	82.9441	2	75	NextSeq 500	11079518	11333911	6192562	6282217
PBS_NPAS4_CRE5	40041115	36230657	32035285	88.4204	2	75	NextSeq 500	9386454	9524772	6322032	6386194
2hrKA_NPAS4_DEL1	35096400	42114101	32934243	78.2024	2	75	NextSeq 500	7080243	7355613	3574243	3665471
2hrKA_NPAS4_DEL2	41008125	31674249	24086317	76.0438	2	75	NextSeq 500	7985971	8251515	4762823	4872502
2hrKA_NPAS4_DEL3	35096400	30058288	24159378	80.3751	2	75	NextSeq 500	5467856	5602003	3994782	4071819
2hrKA_NPAS4_DEL4	42317748	36387399	27630402	75.934	2	75	NextSeq 500	5097232	5216743	3348458	3404210
2hrKA_NPAS4_DEL5	23650677	19460425	15319004	78.7188	2	75	NextSeq 500	5089903	5221927	4701397	4816381
2hrKA_NPAS4_CRE1	55265333	50502651	46181517	91.4437	2	75	NextSeq 500	9578828	9823944	5576681	5663091
2hrKA_NPAS4_CRE2	41187813	38237276	33995482	88.9067	2	75	NextSeq 500	10545961	10757001	7007066	7101151
2hrKA_NPAS4_CRE3	24908069	19982623	18417987	92.17	2	75	NextSeq 500	4684973	4749423	4255655	4308612
2hrKA_NPAS4_CRE4	100960836	94846879	84780954	89.3872	2	75	NextSeq 500	10561363	10988977	5021701	5102791
2hrKA_NPAS4_CRE5	35465769	31391567	27489601	87.57	2	75	NextSeq 500	6989463	7131842	5116572	5194031
10hrKA_NPAS4_DEL1	21036891	16438128	10816337	65.8003	2	75	NextSeq 500	1627745	1671407	1627745	1671407
10hrKA_NPAS4_DEL2	42550066	37849973	34155436	90.239	2	75	NextSeq 500	6519952	6748859	4448656	4557761
10hrKA_NPAS4_DEL3	29987379	25271391	20666962	81.7801	2	75	NextSeq 500	5975269	6088128	4786925	4863147
10hrKA_NPAS4_DEL4	17432569	13023404	10760025	82.6207	2	75	NextSeq 500	3756618	3812868	3756618	3812868
10hrKA_NPAS4_DEL5	21961501	19178005	11601439	60.4935	2	75	NextSeq 500	4279811	4346778	4157562	4221036
10hrKA_NPAS4_CRE1	89849421	85121707	78069980	91.7157	2	75	NextSeq 500	9888574	10167003	4485424	4543925
10hrKA_NPAS4_CRE2	40444193	37374438	34302054	91.7795	2	75	NextSeq 500	8987857	9190335	6218118	6312854
10hrKA_NPAS4_CRE3	32297944	26463009	24904014	94.1088	2	75	NextSeq 500	7930184	8033807	6109492	6171594
10hrKA_NPAS4_CRE4	39611421	35494445	28990818	81.6771	2	75	NextSeq 500	7899648	8034973	5461745	5529149
10hrKA_NPAS4_CRE5	46859542	43688718	39712101	90.8978	2	75	NextSeq 500	8806006	8913828	5678605	5723561
2hrKA_WT_DEL1	80550557	77382430	75581262	97.6724	1	75	NextSeq 500	77382430	75581262	10602893	10685056
2hrKA_WT_DEL2	45249780	38974510	37114205	95.2269	1	75	NextSeq 500	38974510	37114205	4680148	4719138
2hrKA_WT_DEL3	47240762	42844840	36625445	85.4839	1	75	NextSeq 500	42844840	36625445	3487941	3539355
2hrKA_WT_CRE1	70706730	65133986	59668223	91.6084	1	75	NextSeq 500	65133986	59668223	8305780	8385732
2hrKA_WT_CRE2	52063356	45811603	41634265	90.8815	1	75	NextSeq 500	45811603	41634265	5800161	5866453
2hrKA_WT_CRE3	34330507	29870914	19962348	66.8287	1	75	NextSeq 500	29870914	19962348	3642532	3716750
PBS_TIP60_DEL1	47154488	41683186	38806292	93.0982	2	75	NextSeq 500	2424704	2454987	1404412	1413486
PBS_TIP60_DEL2	58413756	51983319	44695231	85.9799	2	75	NextSeq 500	4943320	5021509	2193715	2210876
PBS_TIP60_DEL3	14262877	13175798	11940483	90.6244	2	75	NextSeq 500	2094414	2123800	2094414	2123800
PBS_TIP60_CRE1	50957924	49083541	46719399	95.1834	2	75	NextSeq 500	16219995	16401501	6706145	6739350
PBS_TIP60_CRE2	48190090	46715366	44164265	94.5391	2	75	NextSeq 500	10348754	10443300	5083425	5105532
PBS_TIP60_CRE3	51465654	49069867	46700968	95.1724	2	75	NextSeq 500	12960996	13098126	5881512	5909999
2hrKA_TIP60_DEL1	26412714	24400397	22186742	90.9278	2	75	NextSeq 500	2640258	2680597	2026072	2047956
2hrKA_TIP60_DEL2	46997915	41320431	37193035	90.0112	2	75	NextSeq 500	3643154	3707803	1907076	1924416
2hrKA_TIP60_DEL3	24796014	23237431	20462620	88.0589	2	75	NextSeq 500	1596171	1627180	1239634	1256792
2hrKA_TIP60_CRE1	32914801	30787563	29148179	94.6752	2	75	NextSeq 500	7654630	7716196	4699013	4721415
2hrKA_TIP60_CRE2	28541948	27174274	25346644	93.2744	2	75	NextSeq 500	4612574	4658912	3244741	3265699
2hrKA_TIP60_CRE3	46516546	44856045	42725387	95.25	2	75	NextSeq 500	10126747	10252299	5144142	5174931
10hrKA_TIP60_DEL2	39963519	37454226	33532681	89.5298	2	75	NextSeq 500	3766395	3814187	2269741	2286152
10hrKA_TIP60_DEL3	47441805	43238420	39229398	90.7281	2	75	NextSeq 500	3908763	3986706	2269465	2298788
10hrKA_TIP60_DEL5	42884710	34286821	27475754	80.135	2	75	NextSeq 500	4571560	4674949	2156674	2184294
10hrKA_TIP60_DEL6	42726075	38669245	29562436	76.4495	2	75	NextSeq 500	3083529	3122770	1867559	1882220
10hrKA_TIP60_CRE2	40284968	37697449	35468222	94.0865	2	75	NextSeq 500	6104668	6186706	3458719	3485011
10hrKA_TIP60_CRE3	51275766	47808922	44700457	93.4981	2	75	NextSeq 500	9503809	9612664	4597980	4627758
10hrKA_TIP60_CRE5	43713591	39826028	37990060	95.39	2	75	NextSeq 500	3055793	3085929	1867156	1878112
10hrKA_TIP60_CRE6	51205886	48315428	45093064	93.3306	2	75	NextSeq 500	3083529	3122770	2524540	2555048
200706_EV_Neuron_Rep1	42521814	40091881	33981701	84.7596	2	75	NextSeq 500	21373237	21773221	NA	NA
200822_EV_Neuron_Rep2	20805892	18700282	15758972	84.2713	1	75	NextSeq 500	10673718	10777936	NA	NA
200918_EV_Neuron_Rep3	42523322	40043133	38831567	96.9743	1	75	NextSeq 500	15316213	15559119	NA	NA
200706_CRISPR_Neuron_Rep1	29570239	26816523	23038991	85.9134	2	75	NextSeq 500	14430440	14635553	NA	NA
200801_CRISPR_Neuron_Rep2	18863737	18193054	17221658	94.6606	1	75	NextSeq 500	5297091	5339540	NA	NA
200822_CRISPR_Neuron_Rep3	35060786	33800670	28949369	85.6473	1	75	NextSeq 500	18843816	19135614	NA	NA
200918_CRISPR_Neuron_Rep4	72946791	68246887	58565721	85.8145	1	75	NextSeq 500	24518685	24915311	NA	NA
Sample name	Total Number of Reads	QC Passed Reads	Reads Mapped	Reads Mapped %	# Sequencing runs	Read length	Sequencing platform	DSB Locations	Unique Breaks	DSB Locations (Downsampled to match across samples )	Unique Breaks (Downsampled to match across samples )	Sampled Batch Preparation
WT_HIP_0hrKA-1	85816150	69940094	51937710	74.2603	2	75	NextSeq 500	13321182	13826667	7482334	7653137	2
WT_HIP_0hrKA-2	55846273	49558498	34257756	69.1259	2	75	NextSeq 500	13161222	13682173	9730528	10018375	2
WT_HIP_0hrKA-5	68207614	54568787	46452566	85.1266	2	75	NextSeq 500	12700651	13089460	8622520	8820681	1
WT_HIP_0hrKA-6	59358578	43517081	35848309	82.3776	2	75	NextSeq 500	8586727	8848868	6143122	6293536	1
WT_HIP_0hrKA-7	66501569	56462800	41140528	72.8631	2	75	NextSeq 500	16660825	17338434	10574533	10871079	1
WT_HIP_0hrKA-8	63799548	46745441	29017957	62.0765	2	75	NextSeq 500	10595726	10923071	7067524	7229223	2
WT_HIP_0hrKA-9	55194921	43268495	26065214	60.2406	2	75	NextSeq 500	13986194	14596368	10062451	10383402	2
WT_HIP_0hrKA-10	52073804	77408618	51074790	65.9808	2	75	NextSeq 500	3366601	3406131	3182337	3218478	2
WT_HIP_2hrKA-1	55537230	44554048	36931036	82.8904	2	75	NextSeq 500	12908808	13414735	9754346	10073960	1
WT_HIP_2hrKA-2	51366423	45836396	38665028	84.3544	2	75	NextSeq 500	17036512	17893819	13330539	13869755	1
WT_HIP_2hrKA-3	66428531	54473070	41258547	75.7412	2	75	NextSeq 500	21455084	22868629	13205954	13779838	1
WT_HIP_2hrKA-4	60441208	47186801	38118085	80.7812	2	75	NextSeq 500	11398523	11711710	8159641	8347331	1
WT_HIP_2hrKA-5	37219657	33581912	27688259	82.4499	2	75	NextSeq 500	3538104	3627235	3538104	3627235	2
WT_HIP_2hrKA-6	50888564	42547016	32100712	75.4476	2	75	NextSeq 500	4901735	5028866	4118807	4214449	2
WT_HIP_2hrKA-7	56996737	50793860	34411353	67.7471	2	75	NextSeq 500	10090069	10367611	7520930	7689620	2
WT_HIP_2hrKA-8	62526265	46701584	26835784	57.4623	2	75	NextSeq 500	10322500	10657327	6973534	7146998	2
WT_HIP_10hrKA-1	64431270	50277540	36362687	72.3239	2	75	NextSeq 500	11667126	12186867	7844398	8088655	2
WT_HIP_10hrKA-2	63523357	56864326	47942843	84.3109	2	75	NextSeq 500	17949070	18949654	12099861	12570023	1
WT_HIP_10hrKA-3	69023803	56911756	39772471	69.8845	2	75	NextSeq 500	21472581	22670410	12855082	13310107	1
WT_HIP_10hrKA-4	52681517	44962224	39971524	88.9002	2	75	NextSeq 500	11335038	11534749	9160476	9296312	1
WT_HIP_10hrKA-5	60761695	51846788	44085418	85.0302	2	75	NextSeq 500	12358731	12730558	9233695	9471100	1
WT_HIP_10hrKA-6	60309884	49321439	43288136	87.7674	2	75	NextSeq 500	9531460	9721391	7057191	7169061	1
WT_HIP_10hrKA-7	50625547	46070942	32957982	71.5375	2	75	NextSeq 500	10076706	10287859	8366661	8520598	2
WT_HIP_10hrKA-8	52332353	41127192	29952088	72.8279	2	75	NextSeq 500	9327647	9512989	7338458	7454271	2
WT_HIP_10hrKA-9	66887252	58213132	48520435	83.3496	2	75	NextSeq 500	16270881	16692048	10887008	11070728	2
WT_HIP_10hrKA-10	71150490	55541812	41660538	75.0075	2	75	NextSeq 500	3366601	3406131	4385185	4431646	2

## Sheet: G Amplicon Libraries
NeuN Sorted Dataset #1
Sample name	Sample type	Total Number of Reads	Read length	Sequencing platform	Age
4292_3monWT_pooled	SiMSen-Seq (amplicon-seq)	19883609	127-134	NextSeq500	young
4668_3monWT_pooled	SiMSen-Seq (amplicon-seq)	18573148	127-134	NextSeq500	young
4966_3monWT_pooled	SiMSen-Seq (amplicon-seq)	17877522	127-134	NextSeq500	young
4970_3monWT_pooled	SiMSen-Seq (amplicon-seq)	16636746	127-134	NextSeq500	young
4273_12monWT_pooled	SiMSen-Seq (amplicon-seq)	15516520	127-134	NextSeq500	middle age
3459_12monWT_pooled	SiMSen-Seq (amplicon-seq)	11559409	127-134	NextSeq500	middle age
2007_12monWT_pooled	SiMSen-Seq (amplicon-seq)	23338767	127-134	NextSeq500	middle age
2013_12monWT_pooled	SiMSen-Seq (amplicon-seq)	24956534	127-134	NextSeq500	middle age
173_23monWT_pooled	SiMSen-Seq (amplicon-seq)	15570637	127-134	NextSeq500	old
174_23monWT_pooled	SiMSen-Seq (amplicon-seq)	27364351	127-134	NextSeq500	old
182_27monWT_pooled	SiMSen-Seq (amplicon-seq)	23880185	127-134	NextSeq500	old

## Sheet: H ChIPSeq
Sample name	Number of reads	Unique mapped reads (Duplicate removal)	Read length	Sequencing platform	#Sequencing Runs
CamkIIa_0hr_ChIP_Input_Rep1	28190459	20646226	75	NextSeq 500	1
CamkIIa_0hr_ChIP_Input_Rep2	51669023	38496394	75	NextSeq 500	1
CamkIIa_2hr_ChIP_Input_Rep1	28771009	19298616	75	NextSeq 500	1
CamkIIa_2hr_ChIP_Input_Rep2	39610731	26383702	75	NextSeq 500	1
CamkIIa_0hr_yH2AX_Rep1	21147845	14316591	75	NextSeq 500	1
CamkIIa_0hr_yH2AX_Rep3	71112085	14705649	75	NextSeq 500	2
CamkIIa_0hr_yH2AX_Rep4	43416878	26999301	75	NextSeq 500	2
CamkIIa_2hr_yH2AX_Rep1	21106879	12669012	75	NextSeq 500	1
CamkIIa_2hr_yH2AX_Rep3	42892748	14283738	75	NextSeq 500	2
CamkIIa_2hr_yH2AX_Rep4	37710879	11261921	75	NextSeq 500	2
Npas4_ChIP_Input	70793739	49763086	75	NextSeq 500	1
Npas4_ChIP	19041599	9933508	75	NextSeq 500	1

## Sheet: I End-Seq
Sample name	Number of reads	Unique mapped reads (Duplicate removal)	Read length	Sequencing platform	#Sequencing Runs
0hr_Rep1_END_Seq	21367392	14496585	75	NextSeq	1
2hr_Rep1_END_Seq	43865683	24381448	75	NextSeq	1
0hr_Rep2_END_Seq	31902884	19063003	75	NextSeq	1
2hr_Rep2_END_Seq	19460345	16760912	75	NextSeq	1
