# Supplementary material for: A NPAS4–NuA4 complex couples synaptic activity to DNA repair
Source: Nature. 2023 Feb 15;614(7949):732–41. doi: 10.1038/s41586-023-05711-7 (PMC9946837; doi:10.1038/s41586-023-05711-7)
Supplement: Supplementary file 6 — Hippocampal snRNA-seq gene targets of NPAS4 and TIP60 across cell types. Bonferroni-adjusted P values were calculated using unpaired, two-tailed Wilcoxon rank-sum tests implemented in Seurat (v.3). [file 41586_2023_5711_MOESM6_ESM.xlsx]

## Sheet: Index
Supplementary Table 3
	A	Npas4 target genes Dentate gyrus
	B	Npas4 target genes CA1
	C	Npas4 target genes CA3
	D	Npas4 target genes Pan-Inhibitory
	E	Tip60 target genes Dentate gyrus
	F	Tip60 target genes CA1
	G	Tip60 target genes CA3
	H	Tip60 target genes Pan-Inhibitory
	I	Enriched GO terms Dentate gyrus
	J	Enriched GO terms CA1
	K	Enriched GO terms CA3
	L	Enriched GO terms Pan-Inhibitory

## Sheet: A_Dentate Gyrus Npas4 Targets
Gene Name	Adjusted p-value (Seurat v3)
Trpm3	< 1E-300
Nrg1	< 1E-300
Ano3	< 1E-300
Lingo2	< 1E-300
Tll1	< 1E-300
Adgrl3	< 1E-300
Adarb2	< 1E-300
Grm7	< 1E-300
Dlg2	< 1E-300
Brinp1	< 1E-300
Cntn3	< 1E-300
Sorbs2	< 1E-300
Adgrb3	< 1E-300
Sntg1	< 1E-300
Fgf14	< 1E-300
Cacna2d1	< 1E-300
Gabrb1	< 1E-300
Gm20642	< 1E-300
Nrg3	< 1E-300
Dlgap1	< 1E-300
Adamts17	< 1E-300
Dab1	< 1E-300
Dscaml1	< 1E-300
Gm12394	1.48718e-297
Clstn2	2.77075e-297
Nkain3	7.39977e-287
Lrp1b	4.01346e-283
Syt1	2.24667e-282
4930578G10Rik	5.63639e-281
Glis3	2.145e-279
Gm2163	5.50181e-279
Epha7	6.99065e-277
Ncam2	2.28009e-276
Kcnip4	2.75003e-276
Rbfox1	9.60999e-276
Cacna1a	3.91743e-272
Cadm1	3.08829e-269
Nrp1	1.04423e-268
Ank2	1.61509e-268
Cdh4	1.84319e-268
Syne1	9.09887e-265
Sorbs2os	2.59551e-255
Nav2	2.0587e-252
Rfx3	2.21537e-251
Kctd16	2.44286e-251
Cdh9	2.36148e-250
Ptprs	4.08548e-244
Tmeff2	2.6943e-240
Snhg11	2.99734e-238
Fam19a2	5.43601e-238
Nnat	1.30647e-235
Lhfp	3.63228e-235
Dock4	1.22579e-234
Lsamp	2.21787e-234
Sdk1	2.65643e-234
St6galnac3	1.01567e-233
Spock3	1.16478e-231
Kcnma1	3.931e-231
Ptprd	2.08827e-230
Nlgn1	4.26892e-230
4930587E11Rik	6.61301e-229
Magi2	5.94665e-227
Tanc1	4.4591e-226
Dlgap2	1.22712e-225
Gm28376	5.93098e-225
Ptprz1	1.84384e-224
Pak7	1.40699e-222
Rbfox3	7.47712e-218
Kif26b	3.29736e-210
Plpp4	4.73875e-210
St18	6.34596e-209
Mmp16	8.32641e-209
Snca	1.40983e-206
Nrxn3	1.73537e-206
Fbln2	1.81499e-203
Lrrc4c	1.69981e-202
Trim9	5.8862e-201
Slc2a13	2.36831e-200
Celf2	5.05058e-199
Tnrc6c	3.09661e-198
Sema3e	7.68275e-197
Gm16351	1.26293e-195
Auts2	8.97863e-191
Cacna1c	1.84655e-190
Pacsin1	2.09824e-190
Dtna	8.07774e-190
Rims1	2.40665e-189
Blnk	2.32905e-188
Nrg3os	2.51137e-187
Acvr1c	3.41327e-185
Tenm2	1.08649e-184
Gabrb2	6.93269e-184
Nav1	1.38347e-182
Cacnb2	3.27989e-182
Galnt14	3.75778e-179
Pde4d	1.27503e-177
Slit3	4.28052e-177
Slc4a10	1.77033e-176
Epha5	2.45492e-176
Gm20754	3.75843e-176
Pitpnc1	4.23342e-175
Rgs7	4.65751e-174
Cntnap5a	3.62854e-171
Akap13	1.67208e-170
Inhba	1.48609e-168
Nos1	6.90269e-168
Slc44a5	5.12616e-167
Ppm1h	9.05206e-167
Map2	1.37782e-165
Klhl32	3.72095e-163
Sema5b	2.79901e-162
Gm26848	4.08743e-162
Epha6	3.14829e-161
Gpm6a	6.67888e-160
Bdnf	2.56216e-158
Ahi1	2.79947e-158
Gm6999	1.57196e-156
Cdh13	4.53773e-153
Fat3	3.84284e-151
Gm16054	2.84759e-149
Myo5b	1.16456e-148
Prkce	1.19384e-148
Zfp804a	2.20138e-148
Mdga1	2.60023e-148
Kcnd2	3.00455e-147
D430041D05Rik	1.32961e-146
Sorbs1	6.07826e-146
Edil3	1.01831e-145
Sulf1	2.22273e-145
Rasgrf1	2.9243e-143
Grik3	4.41034e-142
Htr4	7.17176e-142
Pcsk5	6.62812e-141
Kcnip1	2.23126e-140
Large1	8.16151e-140
Erc2	6.13554e-139
Fam126b	2.03195e-138
Epb41	2.06986e-138
Rap1gap2	2.70099e-138
Pou2f2	5.02219e-138
Nkain2	9.87794e-138
Gm48747	1.51135e-136
Herc3	9.69354e-136
Maml2	2.50536e-134
Fry	1.95578e-132
Zfpm2	6.99613e-131
Prkca	1.00647e-130
Slc8a1	1.06002e-130
Pcdh8	7.95061e-130
Abr	2.06257e-129
Mgat5b	2.14305e-129
Macrod1	3.24984e-129
Farp1	8.69018e-129
Dync1i1	1.29054e-128
Efna5	6.87886e-126
Thsd7b	1.32569e-125
Dip2c	2.09202e-124
Jph1	7.18126e-124
Man1c1	3.26301e-123
Eml6	9.23318e-123
Lrrc7	1.22445e-122
Osbp2	1.37346e-121
Lrfn5	4.67783e-121
Ccnt2	9.62037e-121
Mir670hg	1.92979e-120
Sipa1l2	1.24032e-119
Ppp2r2b	4.90189e-119
Ppp3ca	2.57812e-118
Pcdh17	3.52006e-118
Gramd1b	8.3067e-118
Galnt9	7.70982e-117
Kmt2a	1.46123e-116
Sorcs3	1.74757e-116
Spon1	5.4402e-116
Plekha6	1.41592e-114
Mapk4	5.92143e-114
Rbfox2	1.01211e-113
Cacna1d	1.6225e-113
Igsf21	3.72625e-113
Nrg2	5.71515e-113
Caln1	1.64388e-112
Plppr4	4.49983e-112
4930509J09Rik	5.75144e-112
Tiam1	6.80954e-112
Kcnh1	2.38185e-110
Phf24	2.87101e-110
Dgki	4.11028e-110
Agap1	8.18311e-110
Grm1	2.1449e-109
Gm27151	5.17732e-109
Tmtc2	6.0854e-109
Opcml	1.95345e-108
4930567K12Rik	8.62776e-108
Kcnq3	9.41993e-108
Crtac1	5.09848e-107
Syt6	3.01865e-106
Slc2a9	3.98039e-106
Srrm3	4.81642e-106
Adamts18	5.05279e-106
Ccdc85a	6.54398e-106
Slc1a2	1.24198e-105
Gm20388	1.45147e-105
Gabbr2	4.16431e-105
Gm45846	1.28122e-104
D630045J12Rik	1.96868e-103
Chsy3	2.3696e-103
Camk2g	7.1526e-103
Mtus2	7.96452e-103
Pla2g3	3.27407e-102
Pced1b	8.23353e-102
Tanc2	2.42513e-101
Epb41l4b	2.67508e-101
Sort1	5.96834e-101
Atp9a	9.10163e-101
Gm13269	3.36972e-100
Olfm2	6.81468e-100
Trnp1	2.28834e-99
Tmem178b	4.66145e-99
Lmo7	5.60893e-99
Frmd4b	6.88228e-99
Gas7	4.11802e-98
Limch1	1.82226e-97
4921534H16Rik	2.72106e-97
Slc12a5	5.3158e-97
Grid2	9.28253e-97
Hspa12a	4.2835e-96
Atp2b2	4.36569e-96
Ksr2	1.17048e-95
Wwc1	3.32533e-95
Cdh2	7.97155e-95
Pdzd2	1.02488e-94
Zfp536	1.3395e-94
Slc24a4	2.67735e-94
Atp2b4	3.53192e-94
Ptprg	9.88662e-94
Wipf3	1.22409e-93
Epha4	1.87634e-93
Gm16267	4.32727e-93
Csmd1	9.32885e-93
Gabrd	1.30622e-92
Hivep3	5.84487e-92
Stac	5.94084e-92
9530059O14Rik	1.23923e-91
Pdgfc	1.25634e-91
Fam19a1	2.33137e-91
Grid1	3.6456e-91
1700111E14Rik	2.52627e-90
Sorcs2	7.34173e-90
Dtnb	9.39676e-90
Pex5l	1.10629e-89
Rgs6	1.76671e-89
5031415H12Rik	1.73777e-88
Ptpre	2.12991e-88
Plekha5	5.36602e-88
Wwox	2.74035e-87
A830018L16Rik	6.92335e-87
Spred2	5.35535e-86
Srcin1	4.6424e-85
Pclo	4.67608e-85
Cacna2d3	4.90471e-85
Tgfbr3	6.15712e-85
Grk3	6.90995e-85
Fam163b	1.31422e-84
Mtss1	3.10364e-84
Gabra2	3.30041e-84
Slc6a1	3.55992e-84
Thsd7a	6.06771e-84
Rock2	2.51822e-83
Tmem2	3.9975e-83
Sparcl1	5.63663e-83
Xkr6	7.07659e-83
Mcf2l	9.05965e-82
Arhgef10l	9.81206e-82
Sybu	1.46782e-81
Fnbp1	2.17537e-81
Plekha2	3.37822e-81
Oprm1	5.53523e-81
Ppfia2	6.68646e-81
Gm17276	2.52242e-80
Gabrg2	1.1444e-79
Ablim2	6.1152e-79
Gphn	8.55619e-79
Nyap2	5.52277e-78
Crhr1	1.39024e-77
Spock2	2.23912e-77
Pvt1	3.04062e-77
Dnm3	4.98631e-77
Kcng2	6.2416e-77
Nptx2	1.50177e-76
2900055J20Rik	2.00161e-76
Gm4128	2.66512e-76
Klhl2	2.94415e-76
Rgl1	1.15438e-75
Camk2a	4.28943e-75
Cop1	5.76244e-75
Kcnq1	8.14075e-75
Tead1	1.79243e-74
Tmem132b	4.92402e-74
Pitpnm3	8.44493e-74
Celf5	8.50624e-74
Prickle1	1.01909e-73
Acyp2	3.06425e-73
Atp8a2	3.37773e-73
Iqgap2	3.38533e-73
Jakmip1	3.46803e-73
Gm26904	1.239e-72
Wnt7b	2.15575e-72
Slc43a2	4.41541e-72
Kcnq1ot1	2.0631e-71
Iqsec1	6.12105e-71
Scn2a	6.38699e-71
Fgfr2	1.08183e-70
Hs3st2	3.63012e-70
Arhgap15	1.27004e-69
Meg3	1.63514e-69
Rap1gap	1.63577e-69
Tmem132e	3.55786e-69
Dgkz	8.93768e-69
Chst8	1.27204e-68
Mical2	1.80372e-68
Nfatc2	2.58515e-68
Gm31816	5.16688e-68
Glp2r	8.36962e-68
C2cd2	1.67157e-67
Phactr1	2.93858e-67
Mbp	5.69525e-67
B4galt1	6.26358e-67
Mast3	1.96198e-66
Pbx1	2.58203e-66
Cabp1	7.56488e-66
Gria2	8.08867e-66
Camk2b	1.22727e-65
Ppfia4	1.74136e-65
5330417C22Rik	2.52554e-65
Stac2	4.30451e-65
Gnas	4.79083e-65
Tln2	1.00721e-64
Zfp423	1.01502e-64
Lysmd4	1.02547e-64
Zeb2	1.05447e-64
Fbrsl1	1.20155e-64
Bin1	2.11209e-64
Trp53i11	2.25896e-64
Sh3rf3	2.78721e-64
Trhde	5.75741e-64
Npnt	3.3689e-63
Kcnj3	4.99721e-63
Slc26a4	6.6018e-63
Syn3	7.93259e-63
AC149090.1	1.88407e-62
Acvr1	2.28066e-62
Gm10848	3.01419e-62
Rasal1	3.23886e-62
Clvs2	3.65926e-62
Hdac7	3.75611e-62
Shank2	5.97279e-62
Sec14l5	9.42577e-62
Gm11250	1.00523e-61
Cacna1i	1.11869e-61
Inf2	2.73746e-61
Cdh12	3.29693e-61
Asic2	4.12046e-61
Slc25a23	1.40445e-60
Gm42477	1.81486e-60
Tspoap1	2.1205e-60
Adcyap1r1	5.08626e-60
Scn3a	6.00227e-60
Gxylt2	6.77948e-60
Kcnip2	7.06715e-60
Fbln1	1.02786e-59
Sorcs1	1.07731e-59
Jph4	1.14824e-59
Spats2l	1.21128e-59
Kcnk1	1.73739e-59
Phf21b	2.74279e-59
Atxn7l1	3.49841e-59
Fam135a	3.5166e-59
Smoc2	5.86452e-59
Asxl3	7.1574e-59
Dscam	1.19111e-58
Ptchd4	1.89782e-58
Kcnd3	1.90699e-58
Kcnn2	1.99202e-58
Dpp6	3.98445e-58
Nrn1	4.30937e-58
Adcy9	5.83181e-58
Mgll	6.67133e-58
Nol4l	7.80928e-58
Rassf8	1.09781e-57
Pknox2	1.11965e-57
Olfm4	1.39594e-57
Fam135b	1.64491e-57
Steap3	3.55217e-57
Esrrg	3.76014e-57
Thra	4.18817e-57
Sez6l2	6.63952e-57
Galnt16	8.61406e-57
Itpr1	9.70864e-57
Ajap1	9.8524e-57
Prkcb	9.99126e-57
Pip5k1b	1.02045e-56
Gm21954	1.32693e-56
Sgcz	1.67277e-56
Col5a1	1.7553e-56
Afdn	1.763e-56
6530403H02Rik	3.08665e-56
Kank3	6.59595e-56
Grik2	8.14153e-56
Gabra1	8.24627e-56
Rps6ka2	8.50782e-56
Ube3a	8.51278e-56
Camkv	1.53991e-55
Sh3pxd2a	1.88466e-55
Hap1	6.50642e-55
Gm38562	8.15375e-55
Cntfr	8.48929e-55
Gm12027	9.32084e-55
Sema4d	1.08439e-54
Spock1	1.76586e-54
Chd4	2.5987e-54
Rasgef1a	3.30564e-54
Traf5	4.93905e-54
Hlcs	5.54504e-54
St5	6.107e-54
Slc4a3	6.89987e-54
Rph3a	7.60712e-54
Atp5o	1.0335e-53
Trpc6	1.30704e-53
Gm16183	1.62443e-53
Slit1	2.36363e-53
Tango2	5.12869e-53
Cers6	6.06106e-53
Bcr	8.30859e-53
4930432K21Rik	4.02756e-52
Col25a1	4.5038e-52
3110009E18Rik	5.53485e-52
Carmil1	6.51975e-52
Dtnbos	7.07199e-52
Rreb1	8.35514e-52
Thbs3	8.38729e-52
Osbpl10	1.0191e-51
Mef2a	1.53927e-51
Syt7	2.50157e-51
Lpgat1	3.08824e-51
Dnmt3a	6.15955e-51
Macf1	1.1066e-50
Lrp1	1.16904e-50
Gm17231	1.20025e-50
Magi1	1.5023e-50
Pigk	1.78725e-50
Gm19461	2.6723e-50
Fhod3	2.72177e-50
Kndc1	3.57773e-50
Adgra1	5.17388e-50
Apobec4	5.98117e-50
Nell2	6.14618e-50
Clvs1	9.93615e-50
Gpr22	1.14892e-49
Stum	1.18928e-49
Astn1	1.85918e-49
Fam205c	2.2136e-49
Stxbp5	2.41778e-49
Map7	2.45175e-49
Arhgef11	2.72041e-49
Loxl2	2.80884e-49
Gm11713	3.75182e-49
Tmem108	6.0449e-49
Pgap1	6.42237e-49
Mef2c	6.50014e-49
Nedd4	1.8699e-48
Ntrk3	3.00393e-48
Ntng2	3.05835e-48
Dok6	4.29375e-48
Plk2	4.37621e-48
Disc1	5.09402e-48
Slc9a9	6.22541e-48
Rasl10a	6.52366e-48
Mical3	7.78106e-48
Drc3	1.24407e-47
Cpne5	1.54825e-47
Dnah2	1.78534e-47
Itga6	2.5417e-47
Slc4a4	2.77674e-47
Tjp1	3.28122e-47
Tnrc18	4.94103e-47
Ier5l	9.02763e-47
Tle1	9.77276e-47
Chd9	1.0178e-46
Gm16000	1.50035e-46
Mcu	1.80072e-46
Gm26694	2.32625e-46
Fgfr1	5.19951e-46
Fchsd2	5.57603e-46
Mmp17	5.68538e-46
Adra1a	5.91401e-46
Efnb3	6.45007e-46
Camta1	7.30191e-46
Ctif	9.08282e-46
Stxbp3	1.23016e-45
Trio	1.85469e-45
Arhgef12	2.92759e-45
Rora	4.76774e-45
Gm37679	6.87443e-45
Sox11	9.15584e-45
Spag5	9.52219e-45
Negr1	9.54832e-45
Ppp4r4	1.20394e-44
AC061963.1	1.38672e-44
Tspan9	1.40605e-44
Gm42439	1.57818e-44
Kcnb1	2.71808e-44
Ly6h	2.7413e-44
Ston2	3.13744e-44
Tmem181a	3.59573e-44
Neurl1a	5.12547e-44
Ppargc1b	5.33231e-44
Lrtm1	5.37755e-44
Scarb1	5.45307e-44
Ptprn2	7.96664e-44
Tcerg1l	8.39728e-44
Acss2	8.76687e-44
Ggact	9.4013e-44
Nmnat2	3.04193e-43
Cmip	3.2756e-43
Tcf20	3.30918e-43
Clstn1	3.33311e-43
Spry2	4.31396e-43
Dgkb	4.36831e-43
Sun2	9.02302e-43
Kif21b	1.442e-42
Muc15	1.86851e-42
Plod2	1.88034e-42
Srgap3	1.88916e-42
Cacng3	2.14601e-42
Wdsub1	2.28989e-42
Ipcef1	2.65685e-42
2900026A02Rik	3.50625e-42
Epb41l1	4.55849e-42
Prpf38b	6.15188e-42
Ctdspl	1.27344e-41
R3hdm1	1.63493e-41
Syt13	1.87103e-41
Slco2a1	2.08497e-41
Ripor2	2.08951e-41
Pi4ka	2.1735e-41
Gm49127	4.23126e-41
Dzip1	4.32957e-41
2610035D17Rik	4.75659e-41
Lrrn2	5.28274e-41
Inpp4b	9.74392e-41
Psd3	4.43262e-40
Sec14l1	5.23236e-40
Nbea	6.09963e-40
Tmc6	8.63111e-40
Lrfn2	9.65504e-40
Traip	2.50304e-39
Tpcn1	4.31295e-39
Xylt1	4.69574e-39
4930419G24Rik	5.44809e-39
Camkk1	6.8015e-39
Ube2e3	7.41023e-39
Ptpa	1.41045e-38
Kcnh7	1.94527e-38
Hectd4	2.21523e-38
Kcnk9	2.66964e-38
Sgsm1	3.23887e-38
Khdrbs2	6.10683e-38
Necab2	8.30783e-38
Camk2n1	1.10126e-37
Cdyl	1.19742e-37
Kirrel3	1.56745e-37
Epb41l3	1.82249e-37
Nol4	2.10661e-37
Prkcz	3.16928e-37
St6galnac5	3.40873e-37
Nsf	4.11386e-37
Oprd1	6.92587e-37
Anks1b	8.87199e-37
Abhd12	9.65672e-37
Syt16	1.29765e-36
Abcc8	1.3367e-36
Frmd6	1.68619e-36
Wscd2	1.90521e-36
A330015K06Rik	2.06623e-36
Csmd3	2.28264e-36
Grb2	2.75892e-36
Mef2d	3.09497e-36
Atp8a1	7.92033e-36
Ptprj	7.971e-36
Rwdd3	9.33586e-36
Flt3	1.07324e-35
Cdc42bpa	1.52211e-35
Gss	1.71458e-35
Tmem63c	1.87835e-35
1700109K24Rik	2.23846e-35
Nectin3	3.21852e-35
Megf11	3.36379e-35
Hmgcll1	3.44762e-35
Shisa9	5.288e-35
Nsun2	7.19728e-35
Lmo4	1.10463e-34
1700084C06Rik	1.14477e-34
Synpr	1.17474e-34
Sdk2	1.68777e-34
Smyd3	1.95678e-34
Napepld	2.24191e-34
Kcnj9	2.44032e-34
Gm28750	2.64532e-34
Uvrag	2.82198e-34
Blcap	2.84878e-34
Kcnq2	4.09294e-34
Pdcd4	5.30942e-34
Kcng1	5.39401e-34
Rhbdl3	5.61245e-34
Eea1	5.88487e-34
Ankrd33b	6.07341e-34
Gfod1	7.90932e-34
Chgb	8.86146e-34
Lgi1	1.00698e-33
Fam189a1	1.12733e-33
Ptpn5	1.14374e-33
Ptk2b	1.88379e-33
Rsrp1	2.15432e-33
Pappa	2.67854e-33
Ankrd6	2.95076e-33
Sun1	3.11606e-33
Cog5	3.12666e-33
Btrc	3.86256e-33
Ephb2	4.06846e-33
Ablim3	4.47378e-33
Mmd2	5.19132e-33
Matk	5.21234e-33
1700024B18Rik	5.34362e-33
Plcl1	5.3983e-33
Miat	6.90477e-33
Mpc1	7.91879e-33
Plcb1	9.97742e-33
Emx2os	1.01874e-32
Lmtk2	1.58644e-32
Lrp8os2	1.60167e-32
Kcnab1	1.95864e-32
Lrp8	2.06225e-32
Zdhhc8	2.97241e-32
Snx1	3.63802e-32
Gm42303	3.76232e-32
Camkk2	4.65118e-32
Foxp1	4.79922e-32
Slc8a3	5.14702e-32
2010111I01Rik	5.26195e-32
Rph3al	5.70052e-32
Cerk	5.71201e-32
Sv2a	6.00644e-32
Gm15738	7.49122e-32
Fstl4	7.58802e-32
Rab30	7.90369e-32
Epo	8.43932e-32
Crtc3	1.00453e-31
Pcolce2	1.18109e-31
Syt11	1.38953e-31
D130043K22Rik	1.41725e-31
Sik3	1.56743e-31
Disp2	1.59336e-31
Pacsin2	1.64963e-31
Anks6	1.86492e-31
Prox1	1.96833e-31
Cap1	2.11451e-31
Adam23	3.32656e-31
Gm10600	3.37882e-31
Tesc	5.08702e-31
Srrm4	8.54132e-31
1700025G04Rik	1.07702e-30
Podxl	1.09409e-30
Car11	1.11232e-30
Ggt7	1.1848e-30
Akap5	1.22576e-30
Btbd3	1.45438e-30
Cd81	1.51805e-30
Bend6	1.5757e-30
Scg2	1.597e-30
Speg	2.59891e-30
Lrch3	2.60539e-30
1110008P14Rik	3.00545e-30
Pde10a	3.16399e-30
Gm11351	3.41145e-30
Usp29	3.57167e-30
Ano4	4.03873e-30
Prune2	4.66647e-30
Dpyd	5.55454e-30
Rasal2	5.75335e-30
Prkcg	5.77281e-30
Gm26804	7.04931e-30
P2ry14	9.52024e-30
Dner	1.18076e-29
Ypel4	1.2112e-29
Sipa1l1	1.79614e-29
Syndig1	1.84e-29
Trp53bp1	1.85531e-29
Tgfa	2.32947e-29
Prlr	2.36012e-29
Kcna4	2.56337e-29
Arhgap44	3.20546e-29
Tcte2	3.41149e-29
Foxn3	3.5903e-29
Ehd3	4.4018e-29
Ksr1	5.97668e-29
Camk1d	6.34448e-29
Ralyl	1.0397e-28
Dip2b	1.2807e-28
Gng2	1.43148e-28
Ranbp17	1.65159e-28
Faah	1.7318e-28
Rnf150	1.75538e-28
Dyrk3	2.84995e-28
Ntm	2.94756e-28
Rtn4rl1	4.15972e-28
Ephb1	4.26004e-28
Stxbp6	4.46601e-28
Agrn	5.16877e-28
Tsga10	5.17059e-28
Mettl23	5.17405e-28
Gm16105	6.31678e-28
Nos1ap	6.5349e-28
Slco5a1	1.09167e-27
Rerg	1.26929e-27
Nfic	1.37503e-27
Usp53	1.41848e-27
Ralgps1	1.56176e-27
Rgs4	1.77029e-27
Elfn2	1.92722e-27
Sgip1	2.2965e-27
Ece1	2.666e-27
Amph	2.72376e-27
Robo2	2.75878e-27
Gm20696	3.54225e-27
Acot7	3.74019e-27
Adamts3	3.77176e-27
Timp3	4.08254e-27
Zdhhc14	4.13726e-27
Slc24a3	4.85577e-27
Jak2	5.43349e-27
Dock9	5.83055e-27
Gm37459	7.16345e-27
Car12	1.22897e-26
Clip2	2.54349e-26
Ctnnal1	2.69417e-26
Akap7	2.72891e-26
Gm43376	3.38369e-26
Hdac9	3.72108e-26
Mat2a	3.82308e-26
Nfix	4.54157e-26
Zfyve28	4.78644e-26
Slc6a17	6.39731e-26
Sycp2	7.18648e-26
Mri1	8.97901e-26
Ildr2	9.15238e-26
Fgd4	9.17421e-26
Ctnna2	9.73642e-26
Kif5a	1.00988e-25
C1qtnf4	1.06146e-25
Cpne6	1.14572e-25
Itsn1	1.14815e-25
Fgf12	1.17841e-25
Shisa7	1.21823e-25
Sfxn5	1.68216e-25
Nav3	1.77455e-25
Tmem189	1.91581e-25
Dnm1	2.37672e-25
Dlgap4	2.73128e-25
Gm13883	2.93079e-25
Stk10	3.29771e-25
Dapk1	3.75644e-25
Rogdi	3.81698e-25
Gm13544	4.15406e-25
Atp11a	4.17575e-25
Nedd4l	4.3671e-25
Tub	5.50641e-25
Oxr1	6.59224e-25
Man2a2	7.21026e-25
Dlg5	8.0924e-25
Sidt1	8.6928e-25
Kifc2	9.60861e-25
Inpp4a	9.76455e-25
Prox1os	1.05755e-24
9630013A20Rik	1.34453e-24
Crtc1	1.50037e-24
Pqlc1	1.78691e-24
Ncan	2.15923e-24
Ak5	2.27329e-24
Arsb	2.6384e-24
Ank	3.17354e-24
4930567K20Rik	3.23557e-24
Tyk2	3.43406e-24
Rbm24	3.68622e-24
Acp1	3.71452e-24
Fbxw7	4.15106e-24
Zeb1	4.52363e-24
Grip1	4.89532e-24
Kif1b	5.33163e-24
Pard3	6.72046e-24
Angptl2	6.82678e-24
Fam219a	8.79623e-24
Elmo1	1.00463e-23
Olfr46	1.28077e-23
Me3	1.8369e-23
Lgi3	2.41697e-23
Ngef	2.94104e-23
Ahdc1	3.12606e-23
Dst	4.04292e-23
Garem1	4.14682e-23
Smarca2	4.3691e-23
Cpeb4	5.80607e-23
Snx29	6.83673e-23
Mgat5	7.3669e-23
Otulin	8.0784e-23
Susd1	9.55374e-23
Cacng2	1.00848e-22
1700008O03Rik	1.07502e-22
Slc4a8	1.2607e-22
Gpi1	1.34289e-22
Hpcal4	1.47197e-22
Rnf182	1.52454e-22
Grm8	2.71565e-22
Myo18a	2.77705e-22
1810041L15Rik	2.865e-22
Dnm2	3.28977e-22
Mpp6	3.29665e-22
Srd5a1	3.52828e-22
B230334C09Rik	3.9079e-22
Nsun7	4.14102e-22
Kcnk2	4.32409e-22
Gon4l	4.5499e-22
Dab2ip	4.88557e-22
Atp1a3	4.91884e-22
Ppargc1a	5.98584e-22
Ube4b	6.16376e-22
Osbpl6	6.53225e-22
Pde6a	6.64198e-22
Cald1	6.83223e-22
Tnrc6b	7.42995e-22
Zbtb4	8.1623e-22
Icam5	1.13568e-21
Gm45345	1.14879e-21
Fam193b	1.23747e-21
Snap91	1.32612e-21
Palm2	1.5374e-21
Smurf1	1.5619e-21
Mbnl2	1.63699e-21
Herc2	2.0344e-21
Auh	2.67966e-21
Stox2	2.82513e-21
Olfr535	3.19396e-21
Arhgef2	3.45742e-21
Efr3b	3.61168e-21
Tbca	3.75612e-21
Cpne4	4.10194e-21
Neto1	4.59822e-21
Dpf3	4.9168e-21
Chd7	6.57285e-21
Crlf1	7.48052e-21
Gm3764	8.66805e-21
Atcay	9.0276e-21
Setbp1	9.81848e-21
Celf3	1.06086e-20
Tmem150c	1.1067e-20
Gprc5b	1.2247e-20
Nktr	1.49068e-20
Pcdh7	1.60108e-20
Pik3c2b	1.78872e-20
Faim2	2.07638e-20
Aak1	2.64929e-20
Pxylp1	2.72204e-20
Ralgapa2	2.77813e-20
Slc22a17	3.62775e-20
Casc4	4.6299e-20
Pik3cb	5.1503e-20
Scn8a	6.55605e-20
Stk32b	7.15505e-20
Unc13a	1.11106e-19
Unc13b	1.18707e-19
Plppr1	1.42754e-19
Gm20687	1.58511e-19
Zfp148	2.04989e-19
Otub2	2.20649e-19
Ttc28	2.46605e-19
Chd5	2.49779e-19
Actr3b	2.63326e-19
Zbtb7a	2.64743e-19
Adamts6	3.0978e-19
Slc7a8	3.23274e-19
Gls	4.30834e-19
Mapt	4.41125e-19
4430402I18Rik	4.816e-19
Pacs1	5.03326e-19
Atg16l2	5.09545e-19
Arrb1	6.76124e-19
Gatsl2	8.65626e-19
Igsf3	1.29853e-18
Gm42556	1.31319e-18
Car10	1.72687e-18
Aplp2	2.59934e-18
Sos2	2.66867e-18
Tubgcp4	2.67941e-18
Stag1	2.79385e-18
Ppp1cc	2.81799e-18
Arhgef4	2.9427e-18
Syngr1	3.00478e-18
Elmsan1	5.42165e-18
Traf3	5.4475e-18
Ssbp4	6.58811e-18
Slf2	6.59531e-18
Unc5c	7.04972e-18
Adam22	7.6537e-18
Gm20721	8.2611e-18
Nalcn	9.31182e-18
Dennd1a	9.79345e-18
St3gal3	1.05819e-17
Pea15a	1.21501e-17
Abcg1	1.32822e-17
Gm12216	1.59934e-17
Cecr2	1.68202e-17
Baiap2	1.74884e-17
Bicdl1	1.79276e-17
Gm11817	1.90062e-17
Ypel2	2.07858e-17
Ric8b	2.18029e-17
Zbtb38	2.58455e-17
Fam120b	2.79968e-17
Jakmip3	2.93965e-17
Gm44151	4.00436e-17
B4galt5	4.17011e-17
Ptpn12	4.19815e-17
Hdac4	5.21852e-17
Gm29237	5.86345e-17
Limk2	7.21169e-17
Zfp532	7.71125e-17
Fbxl17	8.74036e-17
Sptb	9.44064e-17
Cenpp	1.01621e-16
Zfhx2	1.43356e-16
Nek6	1.47508e-16
Mta3	1.83587e-16
Scg5	2.07978e-16
Baz2a	2.12586e-16
Tmtc1	2.64957e-16
4933427D14Rik	2.73645e-16
Rnf216	2.94606e-16
Gm42418	3.05346e-16
Setx	3.6453e-16
Pcca	3.86549e-16
Phactr3	4.13279e-16
Mapk14	4.30746e-16
Arfgef3	5.28326e-16
Pcbp3	5.94083e-16
Lzts3	6.08285e-16
Dopey2	6.79599e-16
Dpysl4	7.56828e-16
Baz1b	7.65215e-16
AC116769.1	8.81796e-16
Cap2	1.09025e-15
Rec114	1.23706e-15
Eftud2	1.36759e-15
Zfp974	1.4168e-15
Tshz3	1.48935e-15
Map7d1	2.10043e-15
Flnb	2.13966e-15
Prkag1	2.16315e-15
Cers4	2.2311e-15
Crmp1	2.29058e-15
Bmp1	2.49213e-15
Sptbn2	3.15893e-15
Cry2	4.39742e-15
Kcnc1	5.92273e-15
Dnajc6	6.04212e-15
Gm15478	6.22278e-15
Ryk	6.72936e-15
Ppfia3	7.53086e-15
Tnrc6a	8.32726e-15
Sez6	8.37341e-15
Mark2	8.65886e-15
Plekha1	9.64167e-15
Fntb	1.06733e-14
Gm14372	1.32469e-14
Aatk	1.37367e-14
Gmcl1	1.48738e-14
Zmiz1os1	1.60247e-14
Eml2	2.17264e-14
Tbce	2.61235e-14
Mgrn1	2.78998e-14
Dixdc1	2.86103e-14
Pygb	3.56342e-14
Bri3	3.9602e-14
Chn2	4.13091e-14
Plxna2	4.24063e-14
Mtcl1	4.57317e-14
Dtd1	6.50266e-14
Sh3gl2	7.3009e-14
Upp2	9.1963e-14
Rab15	9.70883e-14
Unc5a	9.74489e-14
Shtn1	9.92836e-14
Dpysl5	1.07358e-13
Ralgps2	1.17502e-13
Cd2ap	1.18434e-13
Rab40c	1.25668e-13
Fam49a	1.40389e-13
Bcl7a	1.61315e-13
Prelid3a	1.78979e-13
Chst11	1.82734e-13
Atg7	1.88065e-13
Med12l	2.26461e-13
4930556J24Rik	2.9444e-13
Srsf2	3.13028e-13
Fyn	3.72205e-13
Lrrc4	3.76042e-13
Fbxw8	4.62771e-13
Zfp664	4.79338e-13
Gm10785	5.06593e-13
Klhl3	6.75222e-13
Sptbn1	7.64097e-13
Dennd2a	7.91603e-13
Kcnab2	1.13149e-12
Nsd3	1.21836e-12
Cyth1	1.28097e-12
Nectin1	1.60028e-12
Tmem38a	1.67656e-12
Insig2	1.98973e-12
Dcaf7	1.99393e-12
Ndrg4	2.13832e-12
Tacc2	2.46558e-12
Doc2b	2.87024e-12
Kmt2e	3.77345e-12
Gm17227	3.84935e-12
Tmem191c	3.88564e-12
St3gal5	4.00882e-12
Ulk4	4.27119e-12
Kidins220	4.45353e-12
Trim46	4.80278e-12
Letm2	5.07397e-12
Slc41a2	6.36731e-12
Pitpna	8.93616e-12
Elavl3	9.06458e-12
Fam49b	9.79658e-12
Pnmal2	1.04224e-11
5730522E02Rik	1.12089e-11
Unc80	1.15991e-11
Slc8a2	1.22775e-11
Dym	1.40671e-11
Cep70	1.50025e-11
Esyt2	1.59031e-11
Map3k13	1.61176e-11
Arhgap26	1.66999e-11
Cep164	1.70413e-11
Gm11149	1.80285e-11
Klf13	2.0482e-11
Twf2	2.45443e-11
Pdpr	2.82832e-11
Pomgnt1	2.93857e-11
Baz2b	3.47843e-11
Gm48383	4.23017e-11
Ctnnb1	5.31676e-11
Kansl1l	5.50416e-11
C2cd5	6.27401e-11
Grik5	6.57224e-11
Add1	7.12924e-11
Rps14	7.33044e-11
Myrip	7.56728e-11
Snph	7.86816e-11
Igsf9b	8.99483e-11
Ylpm1	9.74933e-11
Elf2	9.91675e-11
Rpl27a	1.02505e-10
Calm2	1.07761e-10
Chd3os	1.14672e-10
Adcy1	1.19398e-10
Khdrbs1	1.25944e-10
Actn4	1.53588e-10
Apbb2	1.58314e-10
Agap2	1.92259e-10
Ryr3	3.35124e-10
AY036118	3.45641e-10
Vgll4	4.02591e-10
Pde4a	4.05397e-10
P2ry12	4.21453e-10
Rfx7	5.25828e-10
Bach2	5.74423e-10
Luzp1	6.78856e-10
Atp6v0b	9.9642e-10
Atp13a3	1.01025e-09
Trappc9	1.13761e-09
Mdga2	1.17225e-09
Actn1	1.34339e-09
Akt3	1.40969e-09
Peg3	1.42704e-09
Fermt2	1.60287e-09
Setd7	1.61109e-09
Tbc1d22a	1.62274e-09
Rsbn1l	1.71637e-09
Cacna1h	1.87337e-09
Pcsk7	2.68418e-09
Ttc17	2.91599e-09
Mapre2	3.26886e-09
Gm16599	3.89158e-09
Sppl3	4.52467e-09
Lmbr1	4.62342e-09
Sgms1	5.03487e-09
Ppp1r13b	7.32945e-09
Fam168b	7.92122e-09
Eml4	9.3541e-09
Canx	9.97178e-09
Kcnb2	1.10102e-08
2900011O08Rik	1.51755e-08
Slc38a1	1.59253e-08
Gm32250	2.50278e-08
Fam193a	3.52887e-08
Anks1	3.76313e-08
Ttyh3	4.00863e-08
5031425E22Rik	4.36594e-08
Gm26542	5.17676e-08
Extl3	1.00783e-07
Stmn3	1.13375e-07
Gng7	1.1773e-07
Madd	1.73646e-07
Gnal	1.76455e-07
Nckap5	2.32393e-07
Samd12	2.37758e-07
Gm3448	2.63125e-07
Gm5441	2.93671e-07
Stim2	3.62608e-07
Agfg2	5.56073e-07
Nsg2	6.02341e-07
Ncald	6.56019e-07
Dennd4a	1.14033e-06
Rnf165	1.24663e-06
AW554918	1.38527e-06
Zfand3	2.04308e-06
Ubash3b	2.14905e-06

## Sheet: B_CA1 Npas4 Targets
Gene Name	Adjusted p-value (Seurat v3)
Ptprd	< 1E-300
Epha6	< 1E-300
Kcnip4	< 1E-300
Kcnh7	< 1E-300
Gm15398	< 1E-300
Pde1a	< 1E-300
Dlg2	< 1E-300
4930509J09Rik	< 1E-300
Sntg1	< 1E-300
Khdrbs2	< 1E-300
Gm20754	< 1E-300
Lrrc4c	< 1E-300
Nlgn1	< 1E-300
Unc5c	< 1E-300
Lsamp	< 1E-300
Hcn1	< 1E-300
Grm5	< 1E-300
Cntn3	< 1E-300
Galntl6	< 1E-300
Epha5	< 1E-300
Kcnn2	< 1E-300
Ror1	< 1E-300
Cntn4	< 1E-300
Ldb2	< 1E-300
Cntnap2	< 1E-300
Hs6st3	< 1E-300
Tenm2	< 1E-300
Gm26905	< 1E-300
Magi2	< 1E-300
Dgkb	< 1E-300
Celf2	< 1E-300
Zeb2	< 1E-300
Ralyl	< 1E-300
Kcnq5	< 1E-300
Cdh8	< 1E-300
Gpm6a	< 1E-300
Cadps2	< 1E-300
Trpc4	< 1E-300
Ndst3	< 1E-300
Slc8a1	< 1E-300
Nkain2	< 1E-300
Kctd16	< 1E-300
Syt1	< 1E-300
Csmd3	< 1E-300
Agbl4	< 1E-300
Gm28376	< 1E-300
4933413L06Rik	< 1E-300
Fgf14	< 1E-300
Dlgap1	< 1E-300
Adgrl3	< 1E-300
Mir670hg	< 1E-300
Kcnj3	< 1E-300
4930587E11Rik	< 1E-300
Adgrb3	< 1E-300
Cacnb2	< 1E-300
Man1a	< 1E-300
Tcf4	< 1E-300
Pde4d	< 1E-300
Slc4a10	< 1E-300
Grm7	< 1E-300
Ppm1h	< 1E-300
Gm12027	< 1E-300
Cdh18	< 1E-300
Ccser1	< 1E-300
Kcnd2	< 1E-300
Psd3	< 1E-300
4732471J01Rik	< 1E-300
Brinp1	< 1E-300
Cttnbp2	< 1E-300
Gabrb1	< 1E-300
Gria2	< 1E-300
Nr3c2	< 1E-300
Nrxn1	< 1E-300
Nav3	< 1E-300
Nrg3	< 1E-300
Csmd1	< 1E-300
Gphn	< 1E-300
Nrxn3	< 1E-300
Anks1b	< 1E-300
Kcnma1	< 1E-300
Auts2	< 1E-300
Cacna1a	< 1E-300
Ptprs	< 1E-300
Iqsec1	< 1E-300
Fat3	< 1E-300
Pcdh7	3.97679e-298
Atp2b1	5.86578e-298
Dok6	6.27399e-298
Pcdh9	9.52952e-297
Gpc5	9.48483e-294
Lrp1b	2.25098e-293
Rapgef5	3.62734e-293
Atp2b2	6.59086e-287
Pcdh17	2.35935e-286
Dock4	1.43834e-285
Edil3	1.02454e-284
Lingo2	8.32687e-283
A230006K03Rik	3.39521e-281
Unc13b	6.12986e-281
Scube1	3.13686e-279
Ndst4	4.74702e-279
Gabra1	5.82963e-275
Dgki	4.99536e-274
Nos1ap	2.87919e-270
Gabra2	3.57368e-270
Stac	8.9329e-269
Pcdh15	3.6423e-265
Slc2a9	9.92464e-265
Rasgrf1	1.01804e-264
Sox5	4.70438e-261
Rit2	3.89993e-257
Sv2b	2.58937e-254
Tox	2.13781e-253
Ank2	7.38431e-253
Lrrtm4	8.82247e-253
Tmem200a	1.38367e-252
Nrg3os	8.2226e-251
Zdhhc2	1.41475e-250
A330093E20Rik	1.79085e-250
R3hdm1	3.44067e-249
Mdga2	2.61583e-248
Cadm2	1.74973e-247
Slc35f1	8.49158e-247
Grik2	5.05404e-245
A330008L17Rik	5.50733e-245
Gm30382	5.08067e-244
Khdrbs3	1.86069e-241
Zbtb20	2.46628e-240
Cdk14	2.36511e-238
Chl1	3.62324e-238
Tenm3	5.13948e-238
Gabrg2	1.42139e-237
Robo2	2.6163e-235
Ahi1	3.21613e-235
Gm42303	2.85107e-234
Etv1	1.03276e-233
4930567K12Rik	1.31246e-233
Map2	5.57394e-233
Csrnp3	8.53445e-231
Chsy3	3.72031e-226
Thsd4	5.25149e-226
Tanc1	6.01375e-226
Dtna	1.07955e-225
Cntnap5b	2.14232e-225
Nkain3	1.43666e-224
Plppr4	5.87131e-224
Ssbp2	2.75643e-222
Plcb1	7.53501e-222
Tmem108	1.12469e-221
Pdzd2	2.99583e-221
Etl4	6.21476e-221
Ctnnd2	3.85662e-220
Meg3	3.27054e-219
Jph1	3.41288e-218
Sdk1	2.65229e-216
Sh3rf1	4.3631e-216
Scn2a	2.61801e-213
B230209E15Rik	7.02813e-213
Lrrc7	7.56826e-213
Gm20642	1.44178e-212
Gabrb2	3.23704e-212
Chrm3	3.31607e-212
Gsg1l	1.88865e-211
Tnrc6c	3.78734e-208
Farp1	4.52787e-208
Gm10848	1.72445e-206
Pde10a	2.72494e-206
Bche	2.32803e-205
Gria1	1.09102e-199
AC129186.1	1.27991e-199
Epha7	4.27313e-199
Bach2	1.65422e-197
Sgcd	5.9954e-197
Nnat	3.74595e-196
Robo1	8.34755e-193
Cdh12	2.96264e-192
Brinp3	5.63615e-191
Grid2	6.62228e-191
Gm43507	1.14814e-190
Ncam2	2.02482e-189
Gm16054	2.22875e-189
Stxbp5l	8.69297e-189
Gm13269	3.16535e-187
Alcam	3.76082e-187
Cnr1	2.16766e-186
Lrfn5	2.68155e-186
Nav1	5.19471e-186
Snhg11	5.82266e-186
Pacsin1	3.76626e-184
St6galnac3	3.94618e-184
Nrcam	1.08888e-183
2900055J20Rik	2.42695e-183
Gm28750	6.4594e-182
Gm26804	2.25715e-177
Igsf21	1.34362e-176
Gabbr2	2.27193e-176
Zfp385b	2.00394e-174
Nfib	1.06334e-173
Inhba	7.19758e-173
1700111E14Rik	3.15069e-171
Mir124-2hg	8.45611e-171
Nrp1	6.29832e-170
Pex5l	8.87167e-169
Acp1	5.2541e-168
Mdga1	8.15628e-168
Gpc6	9.60178e-167
Serpini1	2.61385e-166
Cdh10	4.6013e-166
Mast3	2.14209e-164
Rbfox3	3.33014e-163
Igsf9b	1.00067e-161
Ppfia2	1.55339e-161
Pkp2	1.61061e-159
Snca	2.0339e-159
Arhgef28	4.86861e-158
Dock3	5.60764e-158
Rab3c	5.20643e-156
Gpr22	7.00896e-156
Lmo7	2.34437e-155
5031415H12Rik	2.55799e-155
Slc1a2	1.78145e-154
B3galt1	2.25455e-154
Scn1a	6.10582e-153
Ablim1	9.72937e-153
Hnrnpll	7.43431e-152
Gpr158	3.01931e-151
4930445B16Rik	1.71485e-150
Kalrn	2.57447e-150
Nav2	6.27149e-150
Gm20388	7.18895e-150
Ppp3ca	9.65271e-149
Gsdme	2.07818e-148
Gm10754	1.42518e-147
Bcl6	2.26111e-144
Gipr	7.68854e-143
Vsnl1	2.03884e-141
Nyap2	3.11502e-141
Cdh4	8.23178e-139
Asap1	1.151e-138
Syt7	2.24222e-138
Ano3	4.65822e-138
Fam126b	4.75011e-138
Mpp6	1.1438e-137
Sorbs1	4.13097e-137
Amph	5.6876e-136
Cntnap5a	8.46818e-136
Ceacam2	6.58181e-135
Gm47448	2.42431e-134
Zmat4	9.90835e-134
Atp5o	4.88027e-133
Ccdc85a	7.72517e-133
Hivep2	3.50666e-132
Pdgfc	1.52812e-131
Sik3	7.85762e-130
Hivep3	1.84938e-129
Lmo3	1.06535e-127
Kirrel3	1.91516e-125
AC124490.1	1.27506e-123
Rxfp1	7.66435e-122
Rbfox1	9.00167e-122
Pcnx2	8.119e-121
Cog5	2.25772e-120
Rabgap1l	3.96361e-120
Sgcz	8.37724e-120
Shisa4	1.05772e-119
Specc1	8.82005e-119
Dgkz	2.55251e-118
Gm26936	2.5837e-118
Kmt2a	6.48273e-118
Ntm	5.04386e-117
Sema3e	2.4489e-115
4930428E07Rik	2.60439e-115
Sez6l	4.57765e-115
Lgi1	8.71403e-115
Samd5	1.40139e-114
Grm8	2.67319e-114
Gm36975	2.82854e-114
Chd4	8.79089e-114
Cacna1c	2.18911e-113
Fn1	3.08581e-113
Cacng2	9.44952e-113
Scn3a	2.98205e-112
Rasgef1a	3.09673e-112
Pde11a	3.41888e-112
Rph3al	3.76968e-112
Cacna2d1	4.22697e-112
Nfia	2.00533e-111
Pcsk5	6.27555e-111
Epb41l4b	6.60973e-111
Plk2	1.19445e-110
6530403H02Rik	1.36115e-110
Nos1	5.44367e-110
Rassf8	1.08155e-109
Rspo2	1.78253e-109
Fbln2	1.94021e-109
Gm42705	2.58257e-109
Rora	7.7766e-109
Gxylt2	9.20692e-109
Aff3	9.59395e-109
Herc3	1.18907e-108
Slit2	1.26987e-108
Fam189a1	1.41975e-108
Fstl4	7.54414e-108
Pitpnm3	7.65413e-108
Sparcl1	2.44706e-107
Prkg1	2.99267e-107
Fry	6.3599e-107
Prkca	1.57609e-106
Tmeff1	2.04551e-106
Grid1	3.11322e-106
Sphkap	1.17897e-105
Bmp3	1.50716e-105
Dnmt3a	3.88979e-105
Pgm2l1	7.19298e-105
Gm17231	1.2013e-104
Acyp2	4.42682e-104
Lipe	1.11238e-103
Cpne2	1.37418e-103
Ap2b1	1.49067e-103
Gm11146	1.86001e-103
Gm15594	2.11011e-103
Mtss1	1.26838e-102
Adgrl2	2.61289e-101
Macrod2	6.7e-101
Klhl2	1.83277e-100
Rab36	3.37256e-100
Spag5	3.99067e-100
Col23a1	4.30112e-100
Ank3	8.42118e-100
Mical2	1.04596e-99
Map2k6	1.12554e-99
Gm28928	3.50644e-99
Grip1	1.19186e-98
Sgsm1	1.87914e-98
Nrg2	2.11112e-98
Rgs7bp	5.26124e-98
4930554G24Rik	1.20021e-97
Parm1	2.2344e-97
Dcc	2.70515e-97
Myo16	5.99034e-97
Ctnna1	8.67313e-97
Rere	1.59443e-96
Gm45846	2.43296e-96
Rims1	2.94485e-96
Svop	5.37449e-96
Sgip1	7.056e-96
Asic2	8.52715e-96
Gm21798	3.09064e-95
Sorcs2	1.4613e-94
A230057D06Rik	2.49763e-94
Tmem132b	3.49465e-94
B230334C09Rik	3.67816e-94
Sorcs3	6.9783e-93
Phactr3	7.70528e-93
Abhd12	1.2209e-92
Inpp4b	5.46433e-92
Znrf3	8.30264e-92
Mmp16	1.57668e-91
Tmeff2	3.79897e-91
Camta1	5.42778e-91
Usp25	6.65204e-91
Cpe	1.51683e-90
Kcnab1	1.97074e-90
Xkr6	3.46262e-90
Rapgef4	3.88847e-90
Akap13	6.77081e-90
Efr3b	1.07725e-89
C130071C03Rik	2.41047e-89
Epha4	8.61079e-89
Gm48749	1.11082e-88
Mgat5b	1.88714e-88
Hmg20a	2.03266e-88
Nell1	3.13056e-88
Myt1l	1.01463e-87
Gpr161	1.28955e-87
Zfpm2	4.30807e-87
Ptn	6.0189e-87
Doc2b	7.9176e-87
Zmiz1	8.86303e-87
Cxcl17	2.51733e-86
Cntnap5c	1.04509e-85
Fras1	1.04798e-85
Cacna1d	3.30722e-85
Mef2c	5.03504e-85
Tanc2	5.6817e-85
Kcnd3	6.17331e-85
Spock1	7.02075e-85
Matn2	9.98189e-85
Ripor2	1.16963e-84
Camk2g	1.42363e-84
Arl15	1.51252e-84
Samd12	2.69347e-84
Car10	3.39082e-84
Rbfox2	4.78643e-84
Sptan1	8.91603e-84
Eml6	2.2978e-83
Mgat5	2.61987e-83
Kcng1	1.20111e-82
Mgat4c	1.54551e-82
Ryr2	3.1257e-82
Gm17276	6.19246e-82
Crym	3.91005e-81
Kctd8	2.09661e-80
Gm15738	1.55085e-79
Ppp1r1a	2.22303e-79
Wwox	2.37112e-79
Csmd2	4.68223e-79
Ptpre	5.85018e-79
Dlg1	7.48893e-79
Slit3	2.42839e-78
Adra1a	2.77891e-78
Kif6	3.16764e-78
Ptpn5	6.68902e-78
Pitpnc1	1.03353e-77
Megf11	1.99221e-77
Camk2a	6.5212e-77
Gm2115	6.84325e-77
Phlpp1	1.41311e-76
Dscam	5.87312e-76
Ppm1e	2.35943e-75
Gm3764	3.1439e-75
Luzp2	4.42018e-75
Foxn3	7.89636e-75
Phf21a	1.05062e-74
Ikzf2	1.3458e-74
Grk3	1.46807e-74
Ssh2	1.76807e-74
Slc25a23	1.87292e-74
Pantr1	2.44786e-74
Cntn5	4.02933e-74
Tmem178b	4.62874e-74
Gm26843	4.69845e-74
Ptprn2	8.8181e-74
Ppfia4	2.13623e-73
Mpc1	2.86738e-73
Zfp608	9.67181e-73
Ttc3	1.20309e-72
A330015K06Rik	1.23088e-72
4833422C13Rik	2.80026e-72
2900026A02Rik	3.65047e-72
Gm34466	4.79512e-72
Pfkp	5.91576e-72
Cep192	1.80629e-71
Camk2n1	3.96457e-71
Ptprj	8.05532e-71
Slc24a2	1.68423e-70
Gm26835	6.07101e-70
Adcy8	6.25629e-70
Tiam1	1.10739e-69
Gprin3	1.60966e-69
Gm11250	2.14716e-69
Ppp4r4	3.04278e-69
Pam	3.29183e-69
4930419G24Rik	4.02178e-69
Slc6a15	5.99884e-69
Kcnq1	1.36256e-68
Rab27b	1.70381e-68
Grm1	1.77847e-68
Arhgap44	3.29383e-68
Ildr2	3.37963e-68
St7	8.04144e-68
Col25a1	4.3355e-67
Ano4	5.2493e-67
Htr4	5.98994e-67
Ndrg4	9.25815e-67
Kif26b	1.00289e-66
Atp2c1	1.21153e-66
Pitpnm2	1.4576e-66
Ier5l	2.32512e-66
Myocd	9.84991e-66
Hspa12a	1.06027e-65
Traip	1.50522e-65
Neto1	1.72024e-65
Lrch3	1.90258e-65
Zdhhc8	2.90198e-65
2010300C02Rik	3.59568e-65
Gm26904	3.70217e-65
Gtf2ird1	1.71916e-64
Man2a1	3.64684e-64
Lrrfip1	5.57226e-64
Trim9	6.59222e-64
Fut9	8.7199e-64
Kcnip3	1.16041e-63
Lysmd4	1.63564e-63
Stac2	2.65477e-63
Tpt1	2.83269e-63
Ncor2	7.72819e-63
Grik4	8.32578e-63
Sv2c	1.14735e-62
Zbtb7c	1.25889e-62
Vwa5b2	1.47215e-62
Usp53	1.68613e-62
P3h2	1.71405e-62
Bdnf	1.72274e-62
Plxdc1	1.82008e-62
Ociad2	1.8443e-62
Dlgap2	1.97994e-62
Gm17171	2.09685e-62
Srgap3	2.86323e-62
Wdsub1	7.25676e-62
Negr1	1.19825e-61
Tmod1	1.67551e-61
Gm16183	1.87759e-61
A830018L16Rik	2.1568e-61
Epha3	2.96179e-61
Man1c1	5.50772e-61
Srrm3	6.60636e-61
Lrrn2	1.31932e-60
Gm31816	2.2996e-60
Sorbs2os	2.91448e-60
Fbxw7	3.10507e-60
Mbp	3.74691e-60
Coro1c	4.20141e-60
Crhr1	7.68847e-60
Rtn4rl1	8.30366e-60
Kcnip1	9.31571e-60
Fgfr2	1.6204e-59
Sorbs2	1.62966e-59
Pced1b	2.44926e-59
Lgi2	9.98411e-59
Mllt3	1.01057e-58
Lcorl	1.35809e-58
Slc6a17	3.23307e-58
Elavl2	5.82408e-58
Slc17a7	6.39325e-58
Osbpl10	8.77442e-58
Nrip1	1.32473e-57
1700003F12Rik	5.33132e-57
Slc25a36	9.8172e-57
Kcnb1	1.92661e-56
1110008P14Rik	2.02849e-56
Kcnip2	4.17057e-56
Sh3bp5	4.40004e-56
Klf12	5.35745e-56
Sipa1l1	6.80679e-56
Gpr45	9.88164e-56
Tle1	3.69925e-55
Cmip	5.67179e-55
Arhgap31	7.96514e-55
Nptx1	1.22048e-54
Gm5441	1.32114e-54
Ptprt	1.61477e-54
Celf3	3.89755e-54
Zfp423	4.94552e-54
Ntng2	5.35406e-54
Syne1	8.00258e-54
Itsn1	9.71093e-54
Sertm1	1.0805e-53
Smarca2	2.00827e-53
Frmd4a	2.27315e-53
Gm37459	3.18472e-53
Skil	4.6413e-53
Gm26883	6.24135e-53
D630045J12Rik	1.75597e-52
Nectin1	2.23259e-52
Nrxn2	3.00435e-52
Necab3	6.10695e-52
4930556J24Rik	8.90533e-52
Dst	1.07877e-51
Sdk2	1.37909e-51
Thrb	1.49887e-51
Slc4a3	2.08752e-51
Eif2b3	2.40593e-51
Trp53i11	3.33163e-51
Kcnq3	6.37063e-51
Slc7a14	6.78883e-51
St6galnac5	7.85266e-51
Adgrb1	7.96254e-51
Myh9	1.63324e-50
Thbs3	2.18317e-50
Gm16599	3.4707e-50
Galnt18	4.13702e-50
Clstn2	5.11029e-50
Itga6	6.98822e-50
Gm42439	8.17902e-50
Batf3	1.22912e-49
Sec61a2	1.30502e-49
Galnt9	2.57298e-49
Cux2	2.95436e-49
Peg3	3.84993e-49
Cdyl2	4.06645e-49
Dlgap4	6.62314e-49
Rapgef4os1	7.07474e-49
Mapk4	1.10231e-48
Rasgef1b	1.67057e-48
Enah	1.78043e-48
Cdh6	2.77472e-48
Col27a1	5.43951e-48
Adam12	5.99952e-48
Nfatc2	1.70122e-47
Ccnd3	3.06806e-47
Lifr	7.25836e-47
Trim2	1.08379e-46
Olfm2	1.70801e-46
Mmp17	1.85797e-46
Fam135a	2.37333e-46
Ksr2	3.0371e-46
Casc4	3.76671e-46
5330417C22Rik	3.85788e-46
Ntng1	8.12733e-46
Rnf144a	8.43976e-46
Gnal	9.86398e-46
Pvt1	1.00462e-45
Srcin1	1.23196e-45
Epb41	1.31713e-45
Tmtc1	1.68117e-45
Kif21b	3.57119e-45
Tango2	5.57336e-45
Slc41a2	5.5989e-45
Chst11	2.45189e-44
Sptbn1	6.9324e-44
Kcnt1	7.09812e-44
Cux1	7.67587e-44
Limch1	9.97233e-44
Phf21b	1.28646e-43
Plekha6	1.61084e-43
Cdc40	1.85533e-43
4930517O19Rik	2.17088e-43
Bcl2	2.56663e-43
Kcnh5	2.94776e-43
Tcte2	5.38242e-43
Cemip	1.00943e-42
Ctnnal1	1.35863e-42
Pde4b	1.7542e-42
Grik3	1.75629e-42
Gm20696	2.94187e-42
Arntl	7.98976e-42
Shank2	9.10556e-42
Kndc1	1.34463e-41
Cdh23	1.53908e-41
Emc4	2.59742e-41
Ralgps1	3.56888e-41
Cacng3	4.01404e-41
Ephb2	6.18885e-41
Mtcl1	6.26644e-41
Vgll4	1.22763e-40
Epb41l3	1.30648e-40
Rab31	3.71136e-40
Osbp2	4.831e-40
Rerg	4.90786e-40
Slco2a1	5.3296e-40
Cdk5rap1	8.31855e-40
Gm43713	9.97485e-40
Slc12a5	1.06917e-39
Dscaml1	2.4663e-39
Mef2a	3.08267e-39
D130043K22Rik	7.80547e-39
Gas7	7.93971e-39
Tshz2	7.96349e-39
Sox5os4	1.45499e-38
Dnm2	1.61823e-38
Carmil1	3.41949e-38
Tmem132d	8.84503e-38
Agfg2	9.90384e-38
Lrp8os2	1.2813e-37
Ptch1	1.46043e-37
Pak6	1.67037e-37
4930432K21Rik	3.70014e-37
Gm32647	4.17606e-37
Camk2b	7.6818e-37
Kcnj6	8.23005e-37
Atp2b4	8.4863e-37
Ccdc60	8.59384e-37
AC061963.1	1.12337e-36
Gm12536	1.64203e-36
Klhdc10	1.73725e-36
2010111I01Rik	2.16179e-36
Camkk2	2.312e-36
Tcf20	2.52085e-36
Lgi3	3.12134e-36
Kifc2	3.65911e-36
Golga7b	3.94731e-36
5530401A14Rik	4.40926e-36
Gm26694	4.47378e-36
Kcnq1ot1	2.02675e-35
Adamts18	2.1808e-35
Drc1	2.78964e-35
Anks1	3.31062e-35
Ldlr	6.04783e-35
Cap2	6.67252e-35
Sesn3	2.2875e-34
Camk1	4.23075e-34
Atp8a2	4.53933e-34
Nktr	4.78773e-34
Cadm1	5.33332e-34
Ptpa	6.05569e-34
Hdac7	7.17869e-34
Epo	7.42422e-34
9530026P05Rik	7.43344e-34
Chd9	1.10756e-33
Ablim2	1.34476e-33
Ptpn12	1.91007e-33
Arhgef10l	2.20395e-33
Tmem163	3.30142e-33
Rgs20	3.36715e-33
Kcnk10	3.7986e-33
Gon4l	6.74245e-33
Bin1	1.0305e-32
Elf2	1.0999e-32
Gatsl2	1.2591e-32
Hecw1	1.29347e-32
Prkcz	1.5361e-32
Ly6h	1.83335e-32
Samd4	1.84352e-32
Smad3	2.12951e-32
Coro2b	2.13678e-32
Rtl1	2.47587e-32
Ngef	2.59036e-32
Crtac1	2.94941e-32
D830024N08Rik	4.65007e-32
Tom1l2	4.97245e-32
Mapk14	5.03658e-32
Fgfr1	5.0977e-32
Acsl6	8.61548e-32
Zmiz1os1	9.2828e-32
Myo18a	9.43032e-32
Kcnk9	1.33856e-31
Gnas	1.61452e-31
Mirg	2.26113e-31
Pard3	2.37787e-31
Notch3	2.58058e-31
Agap1	4.2803e-31
Gfod1	4.36641e-31
Tnrc18	5.34305e-31
Rock2	7.50429e-31
Tnrc6a	9.01747e-31
Atp9a	9.06237e-31
Slc43a2	9.78747e-31
Syngr1	1.18158e-30
Fam129b	1.47038e-30
Tead1	1.78169e-30
Aplp2	2.02511e-30
Epha10	2.0812e-30
Ubn2	2.23895e-30
Rnf207	2.58508e-30
Ddx24	3.42045e-30
Cerk	3.42435e-30
Gm15083	4.51124e-30
Rab30	7.20285e-30
Mcf2l	7.39874e-30
Tbc1d30	7.98802e-30
Pgap1	1.41459e-29
Syt11	1.97531e-29
Lrfn2	2.12608e-29
Ago2	4.46698e-29
Shc3	4.70058e-29
Yjefn3	5.36895e-29
Egfem1	6.66391e-29
Sez6l2	9.24496e-29
Ypel2	1.12919e-28
Thsd7b	1.15301e-28
Slc38a1	1.5445e-28
Kif5a	1.59924e-28
Nefm	3.40013e-28
Limk2	3.53675e-28
2610035D17Rik	3.77255e-28
Cdh13	4.01455e-28
Gm13052	6.66199e-28
Lrp8	6.69533e-28
Sycp2	7.05643e-28
3110021N24Rik	8.68782e-28
Vmp1	1.53609e-27
Fyn	1.88203e-27
Slc26a8	1.88206e-27
Tmem181a	2.23613e-27
Mras	2.64451e-27
Afdn	3.99552e-27
Lrrtm3	4.11655e-27
Rbms1	5.85477e-27
Clip2	5.87093e-27
Snrnp70	8.16193e-27
Cnih3	1.49349e-26
Gm12709	1.52747e-26
Glp2r	2.05171e-26
Cltc	2.30074e-26
Fbrsl1	2.41045e-26
1700109K24Rik	2.53584e-26
Ubash3b	2.95677e-26
1700084C06Rik	3.57925e-26
Epb41l1	6.06232e-26
Magi1	6.8592e-26
Tesc	6.91415e-26
Gm26542	8.69218e-26
Fam219a	1.14647e-25
Lrp1	1.20459e-25
Prelid3a	2.45514e-25
Homer2	3.17151e-25
St5	3.59945e-25
Angptl2	4.06374e-25
Gm40841	4.62096e-25
Tmem189	5.74756e-25
Arhgef12	1.05848e-24
Gm11418	1.45684e-24
Extl3	1.70698e-24
Gm44618	2.29764e-24
1700008O03Rik	2.81588e-24
Htr1f	2.87783e-24
Nptxr	4.22338e-24
Baiap2	4.33485e-24
Nf1	4.68486e-24
Ltk	6.0174e-24
Gm42418	6.65386e-24
Pde9a	7.80279e-24
Gm29237	1.30085e-23
Mettl7a1	1.53367e-23
Kmt2e	2.11175e-23
Crtc1	2.30767e-23
Kcnk2	6.42007e-23
Blcap	7.29666e-23
Ppp2r5a	8.88247e-23
Capn15	1.10786e-22
Tspoap1	1.23291e-22
Cntn1	1.76528e-22
Snx29	1.76717e-22
Gm31763	2.52576e-22
Zeb1	3.59821e-22
Rgs7	3.6549e-22
Sntb2	3.68687e-22
St8sia5	3.83315e-22
Lmtk2	4.63335e-22
Fchsd2	4.73448e-22
Clstn1	5.36161e-22
Cacna1i	9.17859e-22
Klc1	9.67835e-22
Acot7	1.3391e-21
Bend6	1.59822e-21
Ephb1	2.82449e-21
Celf5	3.01195e-21
Hip1r	6.14927e-21
Tmcc3	7.19501e-21
Ppargc1b	1.366e-20
Tspan9	1.61211e-20
Ddhd1	2.14579e-20
Myl6	2.49975e-20
Nuak1	2.6917e-20
Cplx2	2.92448e-20
Ptpn3	3.18398e-20
Patj	3.8424e-20
P2ry14	5.07325e-20
Uvrag	6.31936e-20
Ttyh1	8.25493e-20
Fut8	9.1433e-20
Gm10785	1.57433e-19
Pomgnt1	2.27686e-19
Gm48512	2.52436e-19
Gm49380	2.73203e-19
Mroh5	3.74426e-19
D10Wsu102e	4.30537e-19
Dgkh	4.93328e-19
Msi2	5.75326e-19
Lzts3	6.3083e-19
Manf	1.34481e-18
Ppp6r2	2.06486e-18
Fkbp5	2.67989e-18
Dpysl5	3.30463e-18
Hmgcs1	7.27441e-18
Efna5	7.67707e-18
Otulin	8.19016e-18
Car12	9.51476e-18
Gm16267	1.03079e-17
Lamc1	1.36137e-17
Fam168b	1.49097e-17
Rbm5	1.74502e-17
Rasal1	2.09536e-17
Xpr1	2.79562e-17
Zbtb38	4.75696e-17
Rps6kc1	5.09563e-17
Zfp664	9.79398e-17
Sfswap	1.11898e-16
Arhgef18	1.46926e-16
Dmtn	1.70472e-16
Ank	1.78924e-16
Atcay	2.19485e-16
Cpeb4	2.2201e-16
Dot1l	2.49717e-16
Camkv	2.84757e-16
Pigf	2.89073e-16
Auh	2.91043e-16
1700030F04Rik	3.22632e-16
Zfp532	7.24453e-16
Tln2	8.83707e-16
Cry2	1.29452e-15
Esrrg	1.92561e-15
Ptpru	2.02617e-15
Setd7	2.11298e-15
Eps15l1	2.31156e-15
Erc1	2.73122e-15
Pitpna	3.14335e-15
Camkmt	5.29523e-15
Gm38134	6.94835e-15
Tmem267	8.08709e-15
Ckb	1.35471e-14
Gnb5	1.59134e-14
Dync1h1	1.64411e-14
Cit	2.18807e-14
Traf3	2.45213e-14
Kdm2a	3.04612e-14
Adamts17	3.77196e-14
Klf13	5.81205e-14
Ctdspl	1.38559e-13
Tshz3	2.25537e-13
Clec16a	5.03483e-13
Usp29	7.59409e-13
Khdrbs1	9.56515e-13
Map2k2	1.12009e-12
Hlcs	1.4324e-12
Evl	1.7871e-12
Rps6ka2	2.01495e-12
Gm13963	2.4696e-12
Astn2	3.43301e-12
Slc8a2	3.5368e-12
Vgf	4.67437e-12
Synpo	1.10848e-11
Csmd2os	1.19129e-11
Clstn3	1.35759e-11
Maml2	1.7344e-11
Pkig	2.26506e-11
Rnf216	2.83028e-11
Shisa9	3.02984e-11
Rap1gap2	3.1777e-11
Rapgef1	4.10586e-11
Actn4	2.01799e-10
Rps14	3.49362e-10
Arl3	9.58721e-10
Peak1	1.6128e-09
Lims1	6.9411e-09
Rprd2	1.44011e-08
Rgs6	1.88539e-08
Col5a1	6.50473e-08
Spred1	8.5697e-08
Tomm40	1.27326e-07
Rgl1	2.93637e-06
Ctnna3	1.34886e-05
Rps10	1.64963e-05

## Sheet: C_CA3 Npas4 Targets
Gene Name	Adjusted p-value (Seurat v3)
Tll1	2.20442e-121
Unc5c	8.45975e-120
Nrg3	3.58565e-117
Dlg2	3.09458e-112
Lrp1b	3.26858e-112
Nlgn1	1.94067e-109
Kcnq5	4.72145e-106
Lsamp	1.15357e-102
Thsd7b	5.09257e-102
Dgki	5.89727e-101
Nrg3os	5.352e-100
Cacna1a	7.30763e-99
Dlgap1	2.86147e-92
Atp2b2	9.31765e-91
Adgrl3	1.57719e-90
Epha6	6.96552e-90
Psd3	4.87722e-89
Grm7	1.72228e-84
Fat3	3.19175e-84
Pcdh7	4.72176e-84
Gria2	1.46879e-83
Zbtb20	1.47209e-83
Syt1	6.64101e-83
Csmd1	7.28275e-83
Sntg1	2.86861e-82
Brinp1	5.14847e-82
Ano3	7.18201e-81
Tenm2	2.16699e-80
Dgkb	2.5946e-80
Kcnn2	6.09318e-80
Nrxn3	9.92559e-80
Nkain3	1.18255e-78
Mir670hg	2.086e-78
Pde1a	2.60024e-78
Rbfox3	1.08529e-77
Edil3	1.08966e-76
Nrxn1	1.32692e-76
Slc8a1	1.03515e-74
Luzp2	6.90276e-74
Cacnb2	8.65782e-74
1700111E14Rik	1.52189e-70
Cacna2d3	2.17461e-70
Dock4	7.66775e-70
4930509J09Rik	6.41693e-68
Fstl5	7.1446e-68
Grm1	1.51761e-66
Fgf14	2.62306e-66
Spock3	6.20961e-66
Pcsk5	8.52989e-66
Celf2	1.18715e-65
Ppfia2	4.33054e-64
Trpc4	1.83169e-63
Cdh4	2.19609e-63
Cacna2d1	2.25364e-63
Grik2	5.4977e-63
Gm2163	1.00403e-62
Gpm6a	1.86386e-62
Mgat4c	4.35081e-62
Gm20642	1.86712e-60
Dcc	1.85658e-59
Gm20754	7.7753e-59
Gabrb1	1.26468e-58
Cntnap2	3.68059e-57
Slc4a10	5.05536e-57
Cdk14	1.05442e-56
Khdrbs3	1.37701e-55
Epha5	1.72826e-55
Tcf4	3.79271e-55
Gm10848	3.6661e-54
Pde4d	8.38078e-54
Gm12394	3.36084e-53
Gabra2	1.08879e-52
Kctd16	2.67118e-52
Nrp1	2.99716e-52
Pde10a	4.99453e-52
Pvt1	3.54096e-51
Cntn3	7.75858e-51
Pcdh9	8.11105e-51
Gphn	2.74922e-50
Nav3	3.16937e-49
Trhde	3.23295e-49
4732471J01Rik	3.25425e-49
Tmeff2	3.53772e-49
Ank2	1.10833e-48
Fam126b	1.72934e-48
Robo2	1.87618e-48
Prkg1	1.95107e-48
Sv2b	2.55146e-48
Sema3e	7.40107e-48
Hcn1	4.89907e-46
Lingo2	5.47548e-46
Klhl2	9.2688e-46
Snca	2.5751e-45
Gm13269	3.29184e-45
Herc3	3.74987e-45
Syt7	3.9845e-45
Nos1	4.12742e-45
Epha7	7.18461e-45
Ppm1h	1.45837e-44
Pclo	1.7622e-44
Zfpm2	8.81411e-44
Gm28750	1.2702e-43
Map2	1.76959e-43
Mast3	3.04235e-43
Tnrc6c	3.59041e-43
4930578G10Rik	1.92474e-42
Plppr4	8.20536e-42
Kirrel3	8.61891e-42
Dtna	8.75473e-42
Cnr1	1.18814e-41
Zeb2	1.35136e-41
Ptprd	2.21144e-41
Inhba	5.10756e-41
Rims1	7.21117e-41
Dnmt3a	4.61596e-40
Acp1	1.00102e-39
Adgrb3	1.21259e-39
Ralyl	1.91932e-39
Auts2	3.88913e-39
Kcnq3	4.87673e-39
Kcnd3	5.02796e-39
Ccser1	6.79587e-39
Prkcb	9.138e-38
Pacsin1	1.45838e-37
Pitpnm3	1.58816e-37
Mtss1	2.57547e-37
Ror1	4.07569e-37
Mical2	5.05996e-37
Pkp2	9.14834e-37
Mdga1	1.14368e-36
Trps1	2.11642e-36
Camk2a	2.51225e-36
Cacna1d	2.9076e-36
Hivep3	4.16e-36
Gm9968	4.23078e-36
Gm45846	4.55488e-36
Hnrnpll	1.16942e-35
Robo1	1.35076e-35
Cadm1	2.91561e-35
Smad3	3.56191e-35
Lrrc4c	6.48599e-35
Phactr1	1.05067e-34
Rora	1.32747e-34
Kcnip4	1.83647e-34
Atp2b1	2.33545e-34
Dab1	3.55057e-34
Gsg1l	8.75922e-34
Cacna1c	1.46118e-33
Slit2	1.46244e-33
Zfp804a	4.28877e-33
Plcb1	6.39762e-33
Fra10ac1	5.11522e-32
Shc3	5.41053e-32
Cap2	7.29739e-32
Galnt9	8.14105e-32
Snhg11	8.85663e-32
Epb41l4b	1.21426e-31
Gm36975	2.21735e-31
Sphkap	9.53267e-31
Etl4	1.02793e-30
2900026A02Rik	1.05069e-30
4930567K12Rik	1.24692e-30
Camta1	1.50388e-30
Lysmd4	2.96164e-30
Iqsec1	3.0179e-30
Grm5	4.76763e-30
Fry	9.00256e-30
Asap1	9.0878e-30
Cdh9	9.72468e-30
Nrcam	1.00132e-29
Slco2a1	1.12194e-29
Dscaml1	1.35961e-29
Fgfr2	3.20104e-29
Magi2	3.79307e-29
Nr3c2	5.37593e-29
Cdh12	2.53589e-28
Amph	2.79377e-28
Gm16054	6.24389e-28
Ptprs	8.49135e-28
Gpr22	8.69031e-28
Cdh13	1.0543e-27
4930567K20Rik	2.29771e-27
C130071C03Rik	4.03479e-27
Csmd3	4.40755e-27
Lrrn2	5.74586e-27
Foxn3	9.00597e-27
Sox5	1.07543e-26
Cdh23	1.25477e-26
Clstn2	1.35001e-26
Eml6	2.33471e-26
Crhr1	2.62288e-26
A230006K03Rik	3.09231e-26
Gfra1	3.35654e-26
Spag5	3.73071e-26
Nrxn2	4.05707e-26
Farp1	4.28383e-26
Sorcs2	5.52646e-26
Camkk2	8.12705e-26
Stac2	9.32653e-26
4933413L06Rik	1.12062e-25
Scn2a	1.56172e-25
4930587E11Rik	1.99921e-25
Atp8a2	2.87139e-25
Bdnf	3.07259e-25
Rasgrf1	3.18923e-25
Adamts17	3.47532e-25
Fam19a2	3.72589e-25
Fbln2	4.41009e-25
Epha10	5.11915e-25
Lrp1	7.68399e-25
Unc13b	8.1609e-25
Kcnb1	8.23438e-25
Ahi1	9.31139e-25
Pkib	1.07697e-24
Pitpnc1	1.57714e-24
2010300C02Rik	1.744e-24
Pcdh8	2.67203e-24
Kcng1	3.35021e-24
Ksr2	3.68806e-24
Gabrg2	4.59585e-24
Nfib	7.00255e-24
Pik3r6	7.35803e-24
Mmp16	9.43657e-24
Galntl6	1.1419e-23
AC129186.1	4.07567e-23
5031415H12Rik	7.19644e-23
Rassf8	7.40023e-23
Mgat5	1.08165e-22
Cmip	1.09536e-22
Sorbs1	1.60481e-22
Gm15083	1.6844e-22
Ablim2	1.96068e-22
4930532I03Rik	2.03966e-22
Grid1	2.5235e-22
Cxcl17	3.71771e-22
Sik3	3.97316e-22
Gm4128	4.92683e-22
Gm16183	5.43228e-22
Plk2	7.22011e-22
Elavl2	8.03668e-22
4930428E07Rik	8.13321e-22
Lama3	8.4793e-22
Ablim1	8.58766e-22
Zeb1	1.32028e-21
Usp53	1.36931e-21
Ssbp2	1.37876e-21
Ttyh1	1.66254e-21
Cdyl2	1.75771e-21
Dgkz	1.9911e-21
Nectin3	2.17152e-21
Igsf21	2.18285e-21
Mbp	2.32829e-21
Zfp462	3.19862e-21
Zbtb7c	3.88958e-21
Ephb2	4.73969e-21
Epha4	5.34947e-21
Gm17231	1.03774e-20
Hspa12a	1.26706e-20
Tspan18	1.93433e-20
Sh3gl3	2.83139e-20
Asic2	3.13116e-20
Akap13	3.46178e-20
Mapt	3.60895e-20
Scube1	4.31509e-20
Ceacam2	4.64474e-20
Gxylt2	5.6135e-20
Camk2g	7.11493e-20
Rabgap1l	7.55691e-20
6530403H02Rik	9.48789e-20
Lmo7	9.60027e-20
Mpp7	1.04182e-19
Bche	1.2224e-19
St3gal3	1.26452e-19
D630045J12Rik	1.59127e-19
Kmt2a	2.70319e-19
Nav1	3.11828e-19
Dysf	3.25898e-19
Gm38825	4.39542e-19
Man1a	5.39034e-19
Mettl7a1	6.48529e-19
Srrm3	7.59331e-19
Tmem132d	8.45419e-19
Tnrc18	1.76772e-18
Dok6	1.81507e-18
4930556J24Rik	2.87963e-18
Ier5l	3.49189e-18
Pip5k1b	4.83991e-18
2610035D17Rik	4.94463e-18
Stac	5.21129e-18
Tanc1	6.11344e-18
Chd4	7.46956e-18
Sycp2	1.06986e-17
Alcam	1.36968e-17
Acvr1c	1.4749e-17
Ptprj	1.63329e-17
Cyfip1	1.6663e-17
Gm26905	1.7431e-17
Gm45345	1.76353e-17
Dpp6	2.02665e-17
Ppp1r1a	2.15153e-17
Lrtm1	2.73603e-17
Slit3	3.15048e-17
Dock3	4.34998e-17
Atcay	4.7097e-17
Hdac7	5.10416e-17
Dnm2	5.27686e-17
Nectin1	5.33114e-17
Grk3	6.32804e-17
Negr1	1.04099e-16
Kcnj3	1.13209e-16
Plxna2	1.20179e-16
Blnk	1.32146e-16
Cit	1.65183e-16
Kcnk9	1.74857e-16
2900055J20Rik	1.78065e-16
Csdc2	1.83927e-16
Trank1	2.26881e-16
Rasal1	2.67291e-16
Nrg2	2.69547e-16
Necab2	3.15457e-16
Cacnb4	4.3588e-16
Gm31698	5.52787e-16
Pcdh17	6.05265e-16
Cacng3	6.49634e-16
Gsdme	8.22416e-16
Mpp6	8.68297e-16
Mirg	9.03066e-16
Gtf2ird1	9.07241e-16
Slc25a23	1.00398e-15
Srcin1	1.02226e-15
Ntm	1.23845e-15
Plekha5	1.40276e-15
AC124490.1	1.90454e-15
Mpped2	2.30318e-15
Lgi2	3.08177e-15
Fam135a	3.9392e-15
Adcy9	3.9799e-15
Mtus2	4.24146e-15
Ncor2	4.35435e-15
Lurap1l	5.15649e-15
Macf1	5.28287e-15
Epb41l3	5.41027e-15
Cog5	6.07785e-15
Celf3	6.5198e-15
Rab30	9.2933e-15
Ildr2	1.02272e-14
Chrm3	1.09079e-14
Agap1	1.225e-14
Ubash3b	1.44423e-14
Smoc2	1.4573e-14
Slc2a9	1.56245e-14
Dscam	1.70323e-14
Gm21798	1.70768e-14
Adgrb1	1.7181e-14
Kif26b	1.78954e-14
Tcte2	1.87136e-14
Clip2	2.05021e-14
Tln2	2.12894e-14
Msi2	2.38869e-14
Dpyd	2.56032e-14
Ctif	2.62582e-14
Gm12027	3.02151e-14
Necab3	4.18606e-14
Magi1	4.24341e-14
Sipa1l1	4.37697e-14
Stxbp5	4.4197e-14
Ppp1r16b	5.13089e-14
Sidt1	5.29871e-14
Esrrg	6.38335e-14
Rp9	6.55541e-14
Sh3rf1	7.78638e-14
Lrfn5	8.80711e-14
Cenpp	9.29768e-14
Tango2	9.38555e-14
Pced1b	1.0169e-13
Igsf9b	1.07331e-13
Maml2	1.93418e-13
Nav2	2.09703e-13
Jakmip1	2.40093e-13
Celf5	2.4064e-13
Bin1	2.92681e-13
Atp5o	3.29073e-13
Arl15	3.80067e-13
Ly6h	4.05019e-13
Lgi1	4.1046e-13
Ypel2	4.26237e-13
Acyp2	5.17955e-13
Ccbe1	5.24326e-13
Kcnip2	5.2459e-13
Tmem132b	5.86123e-13
Arhgap44	6.54213e-13
Tmem131l	6.62441e-13
Phactr3	7.49893e-13
Tmcc3	7.91612e-13
Scai	8.08119e-13
Camk2n1	9.22183e-13
Rab11fip4	9.33928e-13
Klhl7	9.47378e-13
Ralgps1	1.18483e-12
Ncam2	1.31357e-12
Kcnq1	1.49119e-12
Htr4	1.64675e-12
Lipe	1.75026e-12
Kif21b	1.90455e-12
Hecw1	2.29412e-12
Arhgef2	3.05687e-12
Inpp4b	3.71794e-12
Otulin	3.79652e-12
Ttc3	3.81782e-12
Gm12536	4.52648e-12
Slc43a2	4.61335e-12
Lrfn2	4.62789e-12
Gm26954	5.23224e-12
Syt14	5.48034e-12
AC149090.1	6.46232e-12
Nell1	7.81116e-12
Rerg	7.83964e-12
Atp9a	8.90997e-12
Garnl3	9.65181e-12
Xkr6	1.18455e-11
Cblb	1.44593e-11
Ggact	1.51435e-11
5330417C22Rik	1.82314e-11
Osbpl10	1.86675e-11
Chst8	1.91283e-11
Macrod1	1.97415e-11
Sgk1	2.12189e-11
Sgsm1	2.20479e-11
Neto1	2.51023e-11
Rnf157	2.63201e-11
Phf24	3.14869e-11
Nuak1	3.42651e-11
Gatsl2	3.53753e-11
Snx29	4.00547e-11
Shisa9	4.43097e-11
Dync1i1	4.66547e-11
Tcf20	4.71607e-11
Shank2	4.71764e-11
Gm3764	5.04632e-11
Adcy8	7.354e-11
Dlgap4	8.04493e-11
Myo18a	8.59206e-11
Zfp423	1.03215e-10
Ttyh3	1.26537e-10
Wwox	1.52002e-10
Epha3	1.60043e-10
Ndrg4	1.64166e-10
Zmat4	1.66914e-10
Rasgef1b	1.7564e-10
Gfod1	1.90601e-10
Fchsd2	2.05961e-10
Bcl11b	2.4049e-10
Zdhhc8	2.53537e-10
Agfg2	2.58108e-10
Gm27153	3.54378e-10
Oxr1	3.63468e-10
Capn15	3.68529e-10
Angptl2	4.1215e-10
Nnat	4.29048e-10
Rptor	7.03572e-10
Itsn1	7.04743e-10
Pbx1	8.23217e-10
Nol4l	8.64152e-10
Cpne6	1.08067e-09
Gm20696	1.23507e-09
Icam5	1.37011e-09
St7	1.48444e-09
Fnbp1	1.56161e-09
Armc9	2.24744e-09
Pak6	2.35259e-09
Cpne2	3.38941e-09
Cerk	3.44433e-09
Fstl4	3.60898e-09
Col23a1	3.676e-09
A330008L17Rik	3.98524e-09
Sel1l3	3.99139e-09
Efna5	4.3257e-09
Kansl1l	5.42982e-09
Pde8b	5.82552e-09
Gm31816	6.7247e-09
Carmil1	7.33099e-09
1110008P14Rik	8.16062e-09
Tnrc6a	9.24588e-09
Gm12709	9.36133e-09
Phf21a	1.0597e-08
Kcnq1ot1	1.20982e-08
Afdn	1.21159e-08
Wwc1	1.33213e-08
Ppfia4	1.37119e-08
Akain1	1.3886e-08
Sez6l	1.56142e-08
C2cd2	1.89966e-08
Crmp1	2.13038e-08
Fbrsl1	2.25545e-08
Eps15l1	2.37956e-08
Tmem163	2.42133e-08
Plekha6	2.64479e-08
Arntl	3.01758e-08
Pak7	3.15568e-08
Ctdspl	4.21921e-08
Cacna1i	4.51219e-08
Synpo	5.28395e-08
Lyzl4	5.34979e-08
Bcl9	5.60887e-08
Sulf2	5.87239e-08
Ckb	6.0175e-08
Kif5a	7.36829e-08
4930432K21Rik	7.4606e-08
Loxl2	7.82131e-08
Mcf2l	7.98147e-08
AC134453.1	9.47778e-08
St6galnac3	1.40118e-07
Mapk4	1.59523e-07
Tmod1	1.68967e-07
Shtn1	1.99332e-07
Ppargc1a	2.11504e-07
Clip4	2.3387e-07
St18	2.98875e-07
Klf12	3.13902e-07
Mef2a	3.17002e-07
Miat	5.03685e-07
Zmiz1	5.0945e-07
Sfswap	6.93102e-07
Sort1	1.34495e-06
Pygb	1.35159e-06
Mgat5b	2.02841e-06
4930545L23Rik	2.42936e-06
Pde4a	2.84224e-06
Kif17	3.70067e-06
Ptpa	4.24844e-06
Slc35f4	5.41451e-06
Sptb	8.42329e-06
Car10	9.34417e-06
Loxhd1	1.47496e-05
Arhgef12	1.65701e-05
Peg3	1.69112e-05
Tnr	1.86048e-05
Pard3	2.62758e-05
Pitpnm2	2.67074e-05
Flnb	3.75652e-05
Cpeb4	7.90921e-05
Pdzd2	8.33414e-05
Ncoa2	0.000154415
Kcnab1	0.000176571
Frmd5	0.000253843
Slc24a3	0.000268152
Ephb1	0.000377684
Zbtb16	0.000485389
Arhgap26	0.0006387
Pcdh15	0.000694007
Sorcs3	0.00105627
Gm11418	0.00211253
Palm2	0.00768631

## Sheet: D_Pan-Inhibitory Npas4 Targets
Gene Name	Adjusted p-value (Seurat v3)
Robo2	8.75754e-64
Cntnap2	3.25464e-62
Galntl6	3.85725e-61
Erbb4	4.71805e-55
Epha6	1.14512e-54
Cadm2	2.11352e-51
Adgrb3	9.31497e-51
Grm5	2.45425e-49
Robo1	2.06632e-48
Dlg2	9.67199e-46
Gm26905	2.21048e-45
Sntg1	1.77055e-44
Lrrtm4	2.65667e-42
Grik2	3.07087e-42
Kcnh7	6.11782e-42
Spock3	1.64317e-41
Lrp1b	7.41883e-41
Cntn5	9.23305e-39
Hcn1	1.34004e-38
Zfp804a	9.83209e-36
Lrrc4c	1.07828e-35
Lsamp	3.87607e-34
Epha5	3.51178e-33
Fgf14	6.94421e-31
Syt1	4.04746e-29
Sgcz	6.21915e-29
Magi2	4.93463e-28
Edil3	7.64984e-28
Grik1	1.0614e-26
Gria4	1.33868e-26
Cntn4	1.34042e-26
Pcdh9	1.78524e-26
Ncam2	5.74361e-26
Kcnd2	7.93793e-26
Ank3	1.65777e-25
Nkain2	2.84449e-25
Mef2c	4.76141e-25
Luzp2	7.11062e-25
Ptchd4	2.88674e-23
Epha7	5.17223e-23
Gpm6a	5.64067e-23
Ptprd	7.47191e-23
Gabrb2	3.72795e-22
Gabra1	4.49639e-22
Mmp16	8.12852e-22
Adgrl3	2.53267e-21
Unc5c	6.94259e-21
Zeb2	8.94298e-21
Nyap2	1.22649e-20
Agbl4	2.08043e-20
Cdh9	6.66439e-20
Kcnq5	2.21158e-19
4930445B16Rik	4.28566e-19
Alcam	5.04819e-19
Trps1	2.43058e-18
Grid2	2.61123e-18
Kctd16	3.61775e-18
Mctp1	7.97439e-18
Epha3	1.04919e-17
Ptprn2	1.51796e-17
Tenm2	4.10252e-17
4933413L06Rik	4.76186e-17
Cntn3	9.40666e-17
Cntnap5a	1.04302e-16
Plxdc2	1.80082e-16
Nrxn1	5.94313e-16
Fstl5	8.94938e-16
Gad2	9.75592e-16
Pclo	1.22576e-15
Nav3	2.23999e-15
Dscaml1	2.57126e-15
Dok6	4.77831e-15
Cacna1c	6.41802e-15
A830018L16Rik	6.60713e-15
Plcb1	3.27065e-14
Dpp10	3.60828e-14
Stxbp5l	4.84584e-14
Cntn6	5.27206e-14
Mgat4c	1.13087e-13
Cdh10	1.53515e-13
Kcnj3	1.61091e-13
Chl1	8.25746e-13
Col19a1	1.17497e-12
Lrrc7	1.45121e-12
Rab27b	1.91942e-12
A230006K03Rik	2.01771e-12
Nkain3	2.89256e-12
Gm26848	2.94089e-12
Tmem178b	3.98261e-12
Lingo2	4.05885e-12
Pcdh15	6.09369e-12
Elavl2	8.82417e-12
Slc4a10	9.58662e-12
C130071C03Rik	2.02269e-11
Brinp3	4.3286e-11
Dgkb	5.3478e-11
Gabrg2	6.76591e-11
Nxph1	7.38578e-11
Mir670hg	8.87696e-11
Dock4	1.11716e-10
Hs6st3	1.28165e-10
Kcnd3	1.29285e-10
Kctd8	1.30526e-10
Gm5441	1.44838e-10
Ndst3	1.47703e-10
Chsy3	1.52621e-10
Cdh18	1.7985e-10
Tenm3	2.14506e-10
Grid1	2.30946e-10
Gm26936	2.30984e-10
Csmd3	4.15562e-10
Cdh7	4.47763e-10
B3galt1	5.69704e-10
Oxr1	6.05788e-10
Vstm2a	1.21485e-09
Nos1	1.87613e-09
Wls	2.50448e-09
Kirrel3	3.06601e-09
Kcnc2	3.55981e-09
Ahi1	4.16577e-09
Cdh8	4.19578e-09
Cdh12	4.33912e-09
Brinp1	5.30117e-09
Tnrc6c	6.98663e-09
Ptprs	7.55562e-09
Dlc1	1.21171e-08
Cntnap5b	1.335e-08
Slit2	2.04345e-08
Scn1a	2.80828e-08
Sema6d	6.08564e-08
Iqsec1	1.55166e-07
Nrxn2	1.61211e-07
Utrn	2.11673e-07
2900055J20Rik	2.25392e-07
Dlgap4	4.32391e-07
Slc12a5	8.6012e-07
Ksr2	1.25038e-06
Sox5	1.47073e-06
4930587E11Rik	1.56804e-06
Ralyl	1.71201e-06
Celf5	1.73777e-06
Eya4	1.84326e-06
Park2	2.85625e-06
Sphkap	3.37881e-06
Gm13963	7.40794e-06
Camk2b	9.36343e-06
Gm44151	1.43017e-05
Rbfox3	1.57407e-05
4930509J09Rik	1.62484e-05
Kcnip4	3.02432e-05
Epha10	3.18549e-05
Farp1	3.40895e-05
Cdh4	4.17644e-05
Sez6	5.64015e-05
Pfkp	8.80855e-05
Slc2a13	0.000156151
Sez6l	0.00021703
Nlgn1	0.000585025
Fxyd6	0.000707525
Rph3a	0.000749383
Kcnb1	0.000907737
Grin3a	0.000961514
Rap1gap2	0.00212127
Msi2	0.00276832
Sdk2	0.00321436
Sema5b	0.00582111
Col26a1	0.00596365
Reln	0.00714107
Camk2a	0.00843612

## Sheet: E_Dentate Gyrus Tip60 Targets
Gene Name	Adjusted p-value (Seurat v3)
Csmd1	5.13091e-247
Gria2	1.69052e-230
Trpm3	1.57191e-202
Lrp1b	1.01051e-199
Pde4d	3.49154e-197
Dpp6	1.39524e-190
Sorbs2os	5.0124e-185
Ptprd	1.03578e-183
Sorbs2	1.98877e-181
Cdh4	1.30704e-180
Nell2	1.40321e-180
Celf2	2.5259e-180
Gabrb1	2.14809e-169
Adarb2	4.29451e-169
Dock4	9.75204e-153
Rims1	6.03021e-143
Dlgap1	3.49324e-140
Kcnk9	2.1398e-137
Sntg1	7.26172e-135
Ank2	6.65039e-130
Syt1	5.71733e-129
Lrrc7	2.56535e-127
Magi2	1.46389e-125
Gm28376	1.04351e-122
Cacna2d1	1.3037e-122
Kcnma1	4.32717e-120
Lrrtm4	2.53254e-119
Syne1	6.4153e-119
Arpp21	2.09088e-118
Car12	4.75431e-118
Oxr1	1.09266e-111
Syt6	1.44906e-111
Nlgn1	1.73522e-111
Adgrb3	2.55242e-110
Nrxn1	1.71996e-109
Grid2	4.02119e-109
Fgf14	5.8633e-109
Pcdh9	1.07435e-108
Sorcs3	5.39379e-108
Slc2a13	6.95229e-108
Fbrsl1	1.75975e-102
Lsamp	1.00016e-100
Gm20642	2.3324e-100
Mdga2	7.64587e-98
Tmem132e	1.12826e-97
Ptprz1	6.45554e-97
Prkg1	1.90207e-96
4930587E11Rik	1.89419e-95
Pclo	5.2664e-93
Nkain3	1.05524e-92
Fam19a2	1.26954e-92
Atxn1	1.68331e-92
Gnas	1.84411e-91
Chst11	5.73628e-91
Cntn3	5.37152e-90
Mir670hg	3.35529e-89
Spock1	6.61323e-89
Adamts17	7.58706e-89
Plekha5	8.40629e-89
Slc4a10	1.48391e-87
Nrg3	1.65495e-87
Lpgat1	2.17115e-85
Gm16351	2.66226e-85
Adgrf4	2.33111e-84
Gm36356	1.3771e-83
Plppr4	5.6415e-83
Gm26835	1.75967e-81
Pak7	2.64432e-81
Acap2	2.39798e-80
Pcsk5	3.38052e-80
Spon1	5.9521e-80
Ank1	2.31528e-78
Cntnap5a	1.54478e-77
Sdk2	4.13003e-77
Zbtb7c	4.53437e-77
Cacnb2	1.16342e-76
Lingo2	4.01078e-76
Rgs7	4.8548e-75
Nnat	1.90917e-74
Slco3a1	2.16925e-74
Atp2b2	4.0838e-74
Slit3	3.26669e-73
Npnt	4.24396e-73
Lrrc4c	8.306e-73
Tead1	1.64707e-72
Gm2163	3.12483e-72
Kcnip4	4.34941e-72
Ptpre	9.09856e-72
Spock3	7.78958e-71
Ncam2	1.54952e-70
Arhgef4	5.34946e-69
Gria1	1.14175e-68
Dcc	1.07073e-67
Mettl23	1.12711e-67
Zfp804a	2.31225e-67
Kcnj6	7.80962e-67
Oprm1	1.26635e-66
Ccdc85a	1.48631e-66
Gpm6a	2.06544e-66
Clvs1	1.84204e-65
Gphn	2.79148e-65
Gadd45g	2.86816e-65
Jph1	6.13633e-65
Zbtb20	8.06602e-65
Rfx3	5.74589e-64
Jazf1	1.0462e-63
Epha7	3.87348e-63
Nos1	1.0717e-61
Bcr	3.59652e-61
Lrfn5	1.74857e-60
Nr3c2	2.01389e-60
Srgap3	2.70687e-60
Cdh2	3.51759e-59
Cadps	4.01303e-59
Epha6	6.16592e-59
Rimbp2	1.58132e-58
Nbea	2.85253e-58
Csmd3	5.79907e-58
Gas7	2.14444e-57
Nrg3os	5.83355e-57
4930567K12Rik	3.65386e-56
Rgs7bp	1.42429e-55
Cdh13	1.57701e-55
Klc1	1.66788e-55
Dot1l	4.31761e-55
Camk2n1	5.55288e-55
Sphkap	2.69484e-54
Hivep2	2.92133e-54
Col25a1	5.1538e-54
Robo2	9.63259e-54
Foxo1	1.0692e-53
Ptprj	1.23481e-53
Hivep3	1.36124e-53
Palm2	4.13083e-53
Ntng2	1.72631e-52
Tmem117	5.45392e-52
Cadm1	6.0498e-52
Glp2r	2.58115e-51
Glis3	2.9073e-51
Ccser1	4.74221e-51
Mmp16	5.69981e-51
Klhl32	9.75681e-51
Mical2	2.08186e-50
Frmd4a	2.47498e-50
Peg3	3.39073e-50
Lgi1	4.2632e-50
Map2	4.87023e-50
Baiap2	8.03148e-50
Gabra2	1.74088e-49
Ncam1	1.98782e-49
Vgll4	2.10589e-49
Fbn1	3.48203e-49
Tanc1	3.9614e-49
Rreb1	5.94798e-49
Inhba	6.65231e-49
Gm31816	9.5703e-49
Cmip	1.1184e-48
Sdk1	1.8935e-48
Cacna1a	5.55833e-48
Edil3	1.47374e-47
Tmem132b	3.92061e-47
2010300C02Rik	4.5393e-47
Gm27151	7.10402e-47
Mbnl2	1.44084e-46
Acvr1c	2.02704e-46
Clmp	1.10541e-45
Pigk	1.5232e-45
Asic2	1.75565e-45
Cntnap5b	2.59787e-45
Ghr	3.87836e-45
Megf11	4.22062e-45
Adgrb2	4.83354e-45
Csmd2	8.80322e-45
Syndig1	1.57508e-44
Gm48091	2.04751e-44
Ppp4r2	4.22181e-44
St7	5.58677e-44
Zmiz1	1.76904e-43
Gm43376	1.79629e-43
Caln1	6.8162e-43
Trhde	7.27793e-43
Plpp4	1.11569e-42
Nol4	1.15964e-42
Pitpnc1	1.17826e-42
Gm20721	1.40958e-42
Fam110b	1.50773e-42
Tnr	1.73092e-42
Cadm2	4.74733e-42
Sema3e	7.48679e-42
Shank1	1.97019e-41
Gm26854	1.12731e-40
Cacna1c	3.52721e-40
Htr4	5.27472e-40
Ube2e2	7.77831e-40
Atp11a	8.3301e-40
Pcdh17	1.69711e-39
Gpnmb	2.09719e-39
Negr1	4.01532e-39
Gm11817	5.36409e-39
Spats2l	6.16296e-39
Enox1	1.59897e-38
Blcap	1.84604e-38
Cemip	4.60898e-38
9630028H03Rik	5.45397e-38
Wnt9b	5.63484e-38
Plagl1	6.41918e-38
Myo3b	9.20007e-38
Man1c1	6.56375e-37
Arhgap39	1.27942e-36
Galnt9	1.49434e-36
Gm30551	3.0205e-36
Zfp704	3.83991e-36
AC165271.1	4.73481e-36
Enah	5.49132e-36
Cacna1e	3.84771e-35
Kcnip1	4.75831e-35
Gm11149	6.07774e-35
Tmtc1	9.7252e-35
Epb41l1	1.37329e-34
Rims2	1.55233e-34
Sorbs1	1.6227e-34
Mboat2	2.62864e-34
Pcbp3	2.95023e-34
Grm1	4.22484e-34
Kcnn2	1.09039e-33
Lmo7	3.18595e-33
Rere	5.64056e-33
Gad1	7.16729e-33
Apba1	8.52888e-33
Sv2b	2.05447e-32
Trpc6	2.41016e-32
Kcnip3	3.36203e-32
Ptprs	3.89035e-32
Pid1	5.46767e-32
Gm13269	1.12313e-31
Gabbr2	1.72623e-31
Nespas	2.88984e-31
Galnt17	3.0857e-31
Adarb1	8.02106e-31
Scn2a	1.50469e-30
Sema6d	1.64492e-30
AC116769.1	2.61637e-30
Rasgrf1	4.10629e-30
Gabra4	7.94287e-30
Slc8a1	4.31039e-29
Srsf2	6.67095e-29
Cop1	1.03167e-28
Mms22l	1.11537e-28
Slc24a3	3.08401e-28
Gabrg2	3.8594e-28
Tubgcp4	8.35076e-28
Cers6	1.35073e-27
Slc8a3	1.77777e-27
Gm15398	2.83466e-27
Mpped2	3.15599e-27
Rap1gap	5.37994e-27
Kcnh7	7.40457e-27
Klhl2	1.26312e-26
Prkca	1.57347e-26
2610035D17Rik	2.28174e-26
Sparcl1	3.88042e-26
Myo5b	4.3641e-26
Bcl11b	4.63382e-26
Trp53bp1	4.83272e-26
Cdh12	5.59964e-26
Sorcs2	5.9621e-26
Tiam1	6.15234e-26
Sorcs1	7.45314e-26
Ptpn3	9.04937e-26
Gm10848	1.02782e-25
A830018L16Rik	1.13404e-25
Plppr5	1.23121e-25
Gm11417	1.62759e-25
Rtn4rl1	1.93786e-25
Vsnl1	2.64433e-25
Gsg1l	3.98763e-25
Id2	4.44783e-25
Tshz1	4.64552e-25
Rsrp1	7.59799e-25
Nipal2	9.20848e-25
Prex1	1.21751e-24
Kcng1	1.70363e-24
Iqsec1	2.28876e-24
4930419G24Rik	6.5994e-24
Tmem259	9.30429e-24
Fmn2	9.86552e-24
Nectin3	1.15369e-23
Znrf3	1.15839e-23
Gng7	1.24689e-23
Cacna2d2	1.37462e-23
1700024B18Rik	2.49558e-22
Dscaml1	3.77225e-22
Dpysl5	4.04905e-22
Ppp1r2	4.22787e-22
Ptchd4	6.255e-22
Snhg11	6.94121e-22
Rassf8	1.34509e-21
Srxn1	1.96303e-21
Ntrk3	2.20632e-21
Pdgfc	2.44575e-21
Chd3os	2.73718e-21
Nrp2	5.81257e-21
Crhr1	9.0532e-21
Shank2	9.16646e-21
Fat3	1.57526e-20
Tmem150c	2.06274e-20
Chl1	3.46556e-20
5031439G07Rik	5.76994e-20
Chst9	8.0064e-20
Sptan1	1.01789e-19
Foxn3	1.34925e-19
Pag1	1.36298e-19
Gm38562	2.35592e-19
Fgfr1	4.30785e-19
Arhgap15	5.36337e-19
Lyst	5.47259e-19
Col27a1	6.30464e-19
Cd52	6.94178e-19
Fbln2	2.5767e-18
Gm26954	3.50592e-18
Adamts18	3.86393e-18
Dnah2	6.84889e-18
Camk1d	8.65638e-18
Nav2	1.05916e-17
Shisa6	1.51015e-17
Rbfox1	5.2066e-17
Sv2c	5.4624e-17
Ankrd13a	6.42114e-17
Gm43713	1.0472e-16
Pxdn	3.81345e-16
Smad3	4.37242e-16
Macrod1	4.66198e-16
Nptx1	8.46288e-16
Unc5c	3.25994e-15
Kcnq2	7.38792e-15
Taok3	8.94473e-15
Gnb5	1.04437e-14
Dixdc1	1.23934e-14
Zeb1	2.69252e-14
Ckb	2.93124e-14
Actn4	4.76705e-14
Tom1l2	5.23145e-14
St5	6.22723e-14
Map2k1	7.47143e-14
Tmcc3	8.58234e-14
Psme4	9.23039e-14
Ccdc88c	9.2318e-14
Glce	2.00938e-13
Gm16183	2.45136e-13
Slc25a44	3.08214e-13
Atp5o	4.23274e-13
Pqlc1	5.65455e-13
Rptor	5.77078e-13
Pou2f2	7.14518e-13
Klf13	7.21372e-13
Src	8.05043e-13
Kcnd3	1.05589e-12
Rnf216	1.24143e-12
Pcsk2	3.55411e-12
5830432E09Rik	3.78653e-12
Aak1	4.36352e-12
Lncpint	5.18574e-12
Pim1	5.31536e-12
Cbarp	5.57207e-12
Nim1k	5.60658e-12
Nfix	1.03287e-11
Rap1a	1.80882e-11
Jarid2	2.06393e-11
Ski	2.26636e-11
Mpp7	3.04255e-11
Cry2	3.08712e-11
Kif1b	3.48474e-11
Gm14372	3.7661e-11
Rasa3	4.25797e-11
Pced1b	4.34585e-11
Rybp	5.06355e-11
Ephb2	7.46517e-11
Mbp	7.98304e-11
Flnb	8.44983e-11
Coro2b	9.30814e-11
Tnrc18	1.68193e-10
Wsb1	1.74645e-10
Clstn1	1.94124e-10
Nectin1	2.29133e-10
Mef2d	2.39617e-10
Eps15l1	5.5807e-10
Calm1	5.76475e-10
Gm11713	5.77107e-10
Olfm2	7.23707e-10
Igsf9b	7.48044e-10
Syn3	7.59635e-10
Stat3	8.84205e-10
Zhx2	1.23859e-09
Dglucy	1.32328e-09
Bmp1	1.35335e-09
Sik3	1.5409e-09
Tab1	1.66218e-09
Vps13c	2.27472e-09
Agpat4	2.35619e-09
Evi5	2.40512e-09
Ablim3	2.71873e-09
Pacsin1	2.86929e-09
Slc2a9	3.01589e-09
Necab2	3.63696e-09
Gfod1	3.7832e-09
C030034L19Rik	4.36994e-09
Zfyve28	4.74062e-09
Slc6a17	5.46905e-09
Cacna2d3	5.59024e-09
Ctnnb1	9.41849e-09
Gm48677	1.08859e-08
Tmem165	1.60613e-08
Tbc1d22a	1.96817e-08
Rtl1	2.4767e-08
Notch2	2.92639e-08
Phactr1	3.67432e-08
Lrrc8d	4.21306e-08
Ankhd1	5.35375e-08
Msra	5.62285e-08
Gm12394	1.89676e-07
Mgat5b	2.05191e-07
Golga4	2.12303e-07
Rhoq	3.61636e-07
Arhgef18	3.76552e-07
H3f3b	3.77941e-07
Gpr68	4.02427e-07
Fkbp5	4.6041e-07
Gm48855	5.71329e-07
Kmt2a	6.04482e-07
Acsl3	7.33099e-07
Abhd2	7.87242e-07
Ksr2	1.12623e-06
Amy1	1.54501e-06
Auh	1.85865e-06
Mnat1	2.2537e-06
Nptx2	3.23496e-06
Mgat3	3.54753e-06
Actr3b	4.5955e-06
Larp4b	9.34878e-06
Snx29	1.02173e-05
Spns2	1.05844e-05
Pygb	3.38162e-05
Ap2a2	4.21531e-05
Tpst1	4.36754e-05
Rapgef5	4.40059e-05
Ipo5	5.50991e-05
Ascc2	0.000110074
Arhgap17	0.000124873
Ece1	0.00019008
Trip12	0.000198164
Zfp131	0.000211298
Sfxn5	0.000252669
Lmtk2	0.000271107
Rngtt	0.000305846
Actn1	0.000480222
Nsmf	0.000484368
Slc41a2	0.000527225
Rbfox2	0.000682177
Chn2	0.00108009
Zmiz1os1	0.00114146
Slk	0.00143152
Rras2	0.00153823
Zbtb16	0.00176771
Ttc7b	0.00184133
Mki67	0.00271044
Blnk	0.00357052
Olfm4	0.00453547
Taf15	0.0046397
Nckap5	0.00501565
Dopey2	0.00656973

## Sheet: F_CA1 Tip60 Targets
Gene Name	Adjusted p-value (Seurat v3)
Epha6	< 1E-300
Gria2	< 1E-300
Kcnip4	< 1E-300
Lsamp	< 1E-300
Adgrb3	< 1E-300
Nlgn1	< 1E-300
Magi2	< 1E-300
Celf2	< 1E-300
Dlg2	< 1E-300
Lrrc7	< 1E-300
Anks1b	1.46966e-298
Cntnap2	5.46793e-291
Cttnbp2	1.92828e-283
Kcnh7	3.95305e-280
Sntg1	5.94189e-271
Nrxn1	1.87613e-266
Ptprd	2.44381e-259
Hs6st3	8.17112e-259
Grm5	1.66104e-257
4930509J09Rik	1.36471e-256
Galntl6	1.6869e-248
Lrrc4c	8.7306e-245
Ppfia2	2.86471e-239
Kcnd2	3.19867e-235
Nav3	3.97458e-233
Lrfn5	3.35236e-230
R3hdm1	6.08688e-228
Nrg3	1.02365e-227
Gm20754	1.74772e-221
Pcdh9	2.6599e-220
Dlgap1	1.75662e-219
Tcf4	9.44105e-218
Slc8a1	5.86001e-212
Syt1	5.83789e-210
Csmd1	9.31019e-210
Gm26905	1.72338e-205
Tenm3	2.42434e-205
Kcnq5	6.17006e-205
Hcn1	1.23597e-204
Dok6	4.76765e-201
Blnk	1.59493e-195
Grm7	7.70721e-195
Cadm2	2.14455e-194
Epha5	2.20074e-192
Nkain2	1.50361e-191
Mir670hg	2.10394e-191
Psd3	9.14143e-190
Stxbp5l	2.90151e-184
Ccser1	2.64083e-183
Gm28376	5.52428e-182
Tenm2	7.07221e-180
Gm20642	1.0725e-178
Spock1	5.11721e-178
Csmd3	7.71562e-175
Ralyl	1.19474e-174
Fgf14	6.5439e-174
Pde1a	3.01401e-171
Gabrb1	4.29292e-168
Slc4a10	1.04473e-161
Plcb1	2.08668e-161
Nbea	4.89715e-161
Zbtb20	1.28039e-160
Cacna2d1	4.41599e-160
Gm26835	7.29529e-160
Plppr4	3.25122e-159
Trpc4	1.37094e-156
Ctnnd2	4.70525e-155
Map2	6.03918e-154
Nr3c2	7.58463e-154
Fam135b	3.08304e-153
Slc24a2	5.31978e-150
Ndst3	8.25717e-150
Sorcs3	8.28868e-149
Gpm6a	1.71305e-146
Ptpre	2.80463e-143
Megf11	1.61506e-142
Hivep2	9.55921e-142
Cacna1a	1.42514e-140
Chrm3	7.16259e-140
Kcnip3	1.47839e-138
Ryr3	4.77042e-137
Dock4	2.70824e-135
Trnp1	7.1513e-135
Gabrg3	2.54503e-134
Arpp21	6.82723e-133
Maml2	9.80542e-133
Rims1	9.25964e-132
Prkce	2.64127e-130
Nrg3os	2.22757e-129
Cdh4	9.29618e-129
Atp2b1	1.16376e-128
Kctd16	3.60548e-126
Lingo2	1.47376e-125
Gm20275	6.71641e-125
Mdga2	4.47511e-124
Zmiz1	1.39765e-123
Scn2a	4.91775e-123
Gm15398	2.13476e-121
Gabra2	3.9952e-119
Kcnj3	6.97728e-119
Ldb2	1.75536e-117
Gabrb3	6.28266e-117
Slc24a3	1.89635e-116
Ndst4	4.14629e-116
Rims2	1.22511e-113
Unc80	1.89892e-112
4933413L06Rik	2.51857e-112
AC116769.1	3.00818e-112
Ryr2	1.03405e-111
Pde4d	3.15681e-111
Scn1a	3.75663e-110
Pcdh15	1.58117e-109
Prkg1	1.29593e-107
Pdzd2	9.22864e-107
Akt3	1.54859e-106
Cpm	2.32743e-106
Nnat	1.6723e-105
Mapk10	5.08043e-105
Nol4	1.00555e-104
Fam155a	1.36627e-102
Sema3e	5.23401e-102
A230006K03Rik	6.72289e-102
Acap2	6.89081e-102
Lrp1b	9.09744e-102
Ntng2	1.82817e-101
Opcml	6.7492e-101
Frmd4a	9.54206e-101
Khdrbs2	1.70195e-100
Caln1	1.78968e-99
Wfs1	1.86211e-99
Rtn4rl1	3.23883e-98
Atp11a	6.29289e-98
Nrxn2	1.34177e-97
Spag5	7.29555e-97
Oxr1	3.99442e-96
Unc5c	6.08254e-96
Dnah2	6.70664e-96
Nrcam	6.74683e-96
Cacnb2	1.80109e-95
Atp2c1	7.3462e-95
Zeb2	6.43414e-94
Atxn1	6.86092e-94
Gphn	7.67301e-94
Adgrb2	1.00455e-93
Zfp385b	2.12213e-93
Nav2	3.62583e-93
Adgrf4	4.44955e-93
Ptk2	8.63097e-93
Ssh2	5.2593e-92
Cntnap5c	9.25931e-92
Dpp6	8.40998e-91
Baiap2	4.16801e-90
Gm26870	1.70687e-89
Man1a	7.41788e-88
Cdh23	2.84727e-87
Scd4	5.18156e-87
Gm12027	6.65777e-87
5730522E02Rik	1.43299e-86
Plekha5	6.11785e-86
Atp2b2	8.03363e-86
Arl15	1.40428e-85
Cdk14	4.08931e-84
Samd12	1.77543e-82
Ripor2	5.59436e-82
Gm36975	8.8401e-82
Pcnx2	1.63656e-81
Ube2e2	1.76102e-81
Neto1	1.78816e-81
Cntnap5b	4.92117e-81
Ano4	2.57808e-80
Chst11	1.43321e-79
Agbl4	2.12274e-79
Vgll4	9.55266e-79
Gm43376	1.10697e-78
Cdh13	1.15108e-78
Camta1	2.03772e-78
Rasa3	2.62449e-78
Casc4	4.12086e-78
Prkag2	7.82818e-78
Tmeff2	1.74172e-77
Ski	2.20119e-77
Vsnl1	3.24095e-76
Arhgap26	3.90044e-76
Rit2	5.94283e-76
Slit3	1.23225e-75
Car12	2.28181e-75
Gabrb2	2.87244e-75
Me3	1.04589e-74
9630028H03Rik	4.59912e-74
Nptx1	1.80422e-73
Htr4	2.67288e-73
Pex5l	5.5066e-73
Gm28750	7.38789e-73
Nrp1	1.19237e-72
Lmo7	5.38654e-72
Ablim2	6.52823e-72
Fam19a1	7.88188e-72
Jph1	1.62341e-71
Gm15594	2.17218e-71
Dgkb	4.2988e-71
Gnaq	2.94396e-70
Lingo1	1.21214e-69
Arpc2	3.32125e-69
Ppp4r2	5.56567e-69
Lrrtm4	6.04812e-69
Pgbd5	7.53825e-69
Wnt9b	3.62733e-68
2900055J20Rik	5.50782e-68
Gsdme	6.55628e-67
Mmp16	7.44084e-67
B230209E15Rik	8.70187e-67
Cntn4	1.07581e-66
Tenm4	1.4659e-66
Arhgef28	1.83349e-66
Ptprg	4.81972e-66
Zbtb7c	7.98099e-66
Xkr4	8.93271e-66
Adam23	1.02756e-65
Chd6	1.07791e-65
Ccdc88a	1.37232e-65
Sorcs2	2.19132e-65
Gm43507	2.70574e-65
Gm37459	3.04703e-65
Dcc	1.05062e-64
Cadps2	1.13468e-64
4932435O22Rik	1.32015e-64
Slc35f1	1.61088e-64
Pigk	1.71243e-64
Fam168a	2.10699e-64
Dync1i1	2.28348e-64
Chl1	2.34411e-64
Igsf9b	2.35255e-64
Gabbr2	5.90576e-64
Zfp608	9.42279e-64
Meis2	1.00666e-63
Plppr5	1.02882e-63
Dtna	1.78556e-63
Jazf1	2.04277e-63
Gm37679	2.12243e-63
Egfem1	2.9117e-63
Gm42303	3.66365e-63
Nos1ap	6.6924e-63
5031415H12Rik	7.49211e-63
4930532I03Rik	1.00652e-62
Cdh8	1.19756e-62
Synpo	1.21623e-62
Syt16	2.24924e-62
Astn1	4.34521e-62
Phactr1	9.76871e-62
Fbln2	1.76983e-61
Fgf12	2.54e-61
Retn	4.7199e-61
Fbrsl1	1.18472e-60
St7	2.03495e-60
Tmem108	3.30332e-60
Mboat2	3.78248e-60
Cdc42bpa	5.01095e-60
4930419G24Rik	5.61909e-60
Sobp	6.76398e-60
4930567K12Rik	8.67318e-60
Sorcs1	9.70454e-60
Fkbp5	1.76526e-59
Cdh18	2.46311e-59
Ptprj	3.80458e-59
Mettl23	1.52526e-58
Robo2	4.89228e-58
C130071C03Rik	9.21887e-58
Grm1	1.02736e-57
Sfmbt2	1.34272e-57
Rabgap1l	1.90808e-57
Pxdn	9.79965e-57
Kcnma1	3.46978e-56
Amph	5.23227e-56
Epha7	9.23433e-56
Zdhhc2	9.68466e-56
Jakmip2	1.64272e-55
4921534H16Rik	1.89866e-55
Luzp2	2.31161e-55
Crtac1	3.36699e-55
Gnas	3.78271e-55
Acp1	3.84105e-55
Ncam1	3.99952e-55
Gabra4	4.23954e-55
Grid2	5.30259e-55
Gpatch1	6.72084e-55
Coro2b	8.48206e-55
B230334C09Rik	8.84077e-55
Nfib	1.57901e-54
Klhl2	6.35969e-54
4930402H24Rik	8.36085e-54
Tmod2	1.0163e-53
Grip1	1.57202e-53
Cdh2	3.23479e-53
Fras1	3.24527e-53
Ncam2	3.2572e-53
Ccdc85a	1.15833e-52
Brinp3	4.82779e-52
Eps15l1	7.1184e-52
Pde4b	8.55309e-52
Ppp4r4	2.25117e-51
Mpp7	7.43612e-51
Gm11149	8.46169e-51
Tmem132b	2.53544e-50
Ptprs	4.02456e-50
Nell2	8.31633e-50
Adra1a	1.42798e-49
Dock7	1.57706e-49
Gm16183	2.77462e-49
Rasal1	4.75662e-49
Pam	8.24481e-49
Dot1l	9.39995e-49
Chn2	2.19785e-48
Zfp804a	5.23826e-48
Csrnp3	5.48059e-48
Rasal2	5.72435e-48
Bicd1	6.39726e-48
Rab3c	6.93015e-48
Dlgap4	7.29142e-48
Far2	1.13021e-47
AC129186.1	1.42494e-47
Dclk2	1.68479e-47
Flrt3	4.06276e-47
Tmem200a	5.06221e-47
Galnt17	7.23725e-47
Tmem267	1.25902e-46
Myo9a	1.95749e-46
Hook1	2.52584e-46
Iqsec1	2.65046e-46
Ptpru	3.38868e-46
Astn2	5.59699e-46
Grik2	6.62422e-46
Kcnd3	1.0479e-45
Zmiz1os1	1.20851e-45
Tmem259	2.10907e-45
Cnr1	2.20926e-45
Prickle2	2.77269e-45
Etv1	2.89451e-45
Mpp6	4.22694e-45
Chd3os	5.82167e-45
Palm2	6.22869e-45
Sgcd	6.98021e-45
Sh3d19	4.02912e-44
Rimbp2	4.36555e-43
Gm4128	4.5181e-43
Kirrel3	4.54065e-43
Tcaf1	4.83839e-43
Qser1	2.09736e-42
Gm11250	2.10733e-42
Bche	2.13139e-42
Pclo	2.13998e-42
Cdh10	3.33599e-42
Dock3	3.90252e-42
Maml3	4.08443e-42
2610035D17Rik	1.65057e-41
Cpne2	2.72272e-41
Sgcz	2.78105e-41
Tox	4.29324e-41
Prex1	8.15344e-41
Grm8	8.46136e-41
4930556J24Rik	9.41478e-41
Etl4	1.04789e-40
Id2	1.35833e-40
Fbn1	1.66157e-40
Scg2	3.45952e-40
Jarid2	4.46789e-40
Fstl4	6.66681e-40
4930445B16Rik	9.81541e-40
Gm9968	1.20183e-39
Nos1	1.67955e-39
Sparcl1	1.8726e-39
Gm26719	3.94658e-39
Gm13944	3.99055e-39
Pkp2	4.91269e-39
Gng7	5.1837e-39
Trhde	6.78044e-39
Cdh12	1.16308e-38
Osbpl3	1.45515e-38
Cped1	1.48953e-38
4933427D06Rik	1.72816e-38
Galnt9	3.33999e-38
Csmd2	3.7776e-38
A230057D06Rik	5.03788e-38
Slc26a10	9.55917e-38
Ece1	2.71377e-37
Gm37240	3.55637e-37
Kcnb1	7.62182e-37
Spns2	8.94334e-37
Rbfox3	1.03872e-36
Thrb	3.94791e-36
Mki67	3.41845e-35
Ptgs1	4.06493e-35
Kcnip2	5.3528e-35
Sorbs2os	8.69878e-35
Lncpint	1.08475e-34
Srgap3	1.1055e-34
Hhipl1	1.72181e-34
Gadd45g	1.87901e-34
Taok3	2.30357e-34
Man1c1	3.87998e-34
Xylt1	4.6224e-34
Sez6l	4.95677e-34
Chsy3	8.16911e-34
Gm48749	1.04226e-33
Pde11a	2.34287e-33
Col25a1	2.67657e-33
Car10	2.86791e-33
Bcr	3.08591e-33
Grb10	6.37377e-33
A330015K06Rik	6.90166e-33
Gm15347	8.93899e-33
Ajap1	9.67902e-33
Ipo5	1.5179e-32
Srxn1	1.91212e-32
Dtnb	3.20641e-32
Hunk	5.11866e-32
Robo1	1.54105e-31
Gsg1l	1.9456e-31
Nfatc2	2.93195e-31
Aak1	7.40677e-31
Cacna2d2	8.97629e-31
Kcnq2	1.22202e-30
Asic2	2.41192e-30
Lrrtm3	2.82844e-30
Ppp1r16b	5.0638e-30
Neat1	6.24336e-30
Pacsin1	7.82225e-30
Olfm1	1.00546e-29
Gm13052	1.13749e-29
Klc1	1.44432e-29
Gm48742	1.56752e-29
St8sia2	3.16574e-29
Adgrb1	3.44225e-29
Unc5b	3.51188e-29
Gxylt2	3.81533e-29
Gm28928	9.92141e-29
Pid1	1.03341e-28
Pgap1	1.49451e-28
Gadd45b	1.85475e-28
Hdac9	2.9251e-28
Fry	4.30933e-28
2021-09-09	5.52373e-28
1700085D07Rik	6.21396e-28
Gm26772	7.7222e-28
Cmip	8.74861e-28
Src	1.61612e-27
Nipal2	1.72835e-27
Auts2	1.87584e-27
Mcf2l	2.19282e-27
Trpm3	2.53054e-27
Gm48677	6.81776e-27
Pag1	8.14375e-27
Bok	1.50388e-26
Spred2	1.60674e-26
Igf1r	2.27908e-26
Ulk4	2.89702e-26
Tbc1d1	4.77942e-26
Grik4	4.82266e-26
Atp6v0a2	5.03212e-26
Tbc1d22a	9.53867e-26
Rptor	3.07821e-25
Pxylp1	8.97711e-25
Snx29	1.41212e-24
Grb2	1.81404e-24
Pi4ka	2.18127e-24
Gm42418	3.18402e-24
Yjefn3	4.23906e-24
Ntrk3	4.29488e-24
Nrp2	7.02065e-24
Shank2	3.28072e-23
Tchh	4.04497e-23
Necab2	7.2274e-23
Slc6a17	9.40657e-23
Ctnna3	1.01674e-22
Cntn5	1.53431e-22
Ccdc88c	1.84106e-22
Srsf2	1.86224e-22
Magi1	3.30502e-22
4930567K20Rik	7.66108e-22
Rgs9	8.90898e-22
Cacna1e	9.16507e-22
Gm37245	1.06595e-21
Trio	1.40426e-21
Slc25a44	2.05235e-21
Ankhd1	2.19791e-21
Blcap	3.59879e-21
Apba2	3.94738e-21
Camk1d	4.36325e-21
Wwox	4.67858e-21
Tram1	6.67305e-21
Pde10a	8.09001e-21
Kcnk9	1.25234e-20
Rtn4r	1.3317e-20
Mettl7a1	1.98311e-20
Mroh5	2.44926e-20
Fam129b	2.86576e-20
Unc13a	3.1173e-20
AC124490.1	3.39306e-20
AY036118	3.588e-20
Gnb5	5.37895e-20
Rtl1	5.75823e-20
Grm4	5.93071e-20
Tmtc2	9.87913e-20
Hivep3	1.79839e-19
Kif17	2.0359e-19
Lama3	5.97567e-19
Rnf216	6.08747e-19
Pou3f1	8.95419e-19
Dpysl5	1.01414e-18
Taf3	1.08558e-18
Gm45352	1.33148e-18
Cpne5	2.06812e-18
Gm2163	2.42384e-18
Kcnj6	4.40117e-18
Brinp1	4.54566e-18
Vgf	4.74814e-18
Nptx2	8.07452e-18
Sulf2	1.04557e-17
Fn1	1.19775e-17
Osbp2	1.37893e-17
H3f3a	1.42724e-17
Cry2	2.31255e-17
Smad3	2.75681e-17
Map3k14	2.96007e-17
Lrch3	3.74931e-17
Gdpd5	3.94495e-17
Tll1	4.73175e-17
Rap1gap	6.05439e-17
Sv2c	1.53422e-16
Zmat4	1.975e-16
Syt7	2.67323e-16
Camk2n1	2.84563e-16
Ephb2	3.14065e-16
Nptxr	3.23717e-16
Ckb	3.24621e-16
Sipa1l1	3.59802e-16
Ppp2r1b	3.63332e-16
Kazn	3.76072e-16
St8sia5	5.0045e-16
Slc39a11	1.128e-15
Cacna1i	1.2622e-15
Pcbp3	2.73613e-15
Dscaml1	2.75859e-15
Rap2a	4.99941e-15
Mast3	5.97709e-15
Rybp	6.88745e-15
Drc3	7.7669e-15
Twf2	1.1447e-14
Gm20721	1.26945e-14
Iqsec3	2.30413e-14
Glce	2.60107e-14
Gm10073	4.49806e-14
Grik5	4.55575e-14
Lrfn2	6.28916e-14
Rai1	6.85192e-14
Pitpnc1	7.05827e-14
Gpr158	1.35002e-13
Mmp17	1.35373e-13
Mdga1	1.48845e-13
Arhgap17	3.23099e-13
Gatsl2	8.03201e-13
Pou2f2	8.79535e-13
Stat3	8.86194e-13
Sv2b	1.15788e-12
Dbn1	1.16523e-12
Mad1l1	1.37263e-12
Iars2	1.5248e-12
Myo3b	1.62964e-12
Cx3cr1	2.57349e-12
Ephb1	3.3017e-12
Atg7	3.69317e-12
Pcdh7	3.84427e-12
Ankrd13a	5.55588e-12
Cnih3	5.82759e-12
Dnm2	7.2796e-12
Trim2	8.56209e-12
Dlgap3	9.59678e-12
Mgat3	1.10824e-11
Slc1a2	1.29904e-11
Tiam1	1.82808e-11
Gm39469	1.84567e-11
Col4a2	2.98089e-11
5031439G07Rik	4.6231e-11
Ap1s1	4.76445e-11
Fmnl1	4.83881e-11
Pdgfa	6.11636e-11
Lrrfip1	8.13125e-11
Ipmk	9.87507e-11
Sptan1	1.08702e-10
Lyzl4	1.19553e-10
Gle1	1.33148e-10
Ssbp3	1.40534e-10
Fhad1	1.85175e-10
Flnb	1.95044e-10
Rreb1	2.10304e-10
Lmtk2	3.1831e-10
Cdh22	4.61007e-10
Zfyve26	6.62617e-10
Cacna1c	6.86711e-10
Gm14372	6.92019e-10
Apbb2	7.17171e-10
Hmgcs1	1.0968e-09
Ftl1	1.33701e-09
Atp5o	1.42952e-09
Loxhd1	2.12934e-09
Ncs1	2.48277e-09
Col4a1	3.05466e-09
Wdr26	3.42463e-09
Elavl3	3.46602e-09
Add3	3.67841e-09
Rora	4.35482e-09
Odf2	5.04731e-09
Ankrd6	5.2475e-09
Abr	6.76921e-09
Macrod1	1.00264e-08
Airn	1.06691e-08
Dcaf1	1.36818e-08
Zhx2	1.39438e-08
Mirg	1.68386e-08
Dixdc1	5.32763e-08
Nfix	6.72466e-08
Tnrc18	7.15655e-08
Samd11	8.02347e-08
H3f3b	8.2633e-08
Tmcc3	1.31201e-07
Dtnbos	1.67496e-07
Rhoq	1.78455e-07
Gm11417	2.09161e-07
Rph3al	2.67444e-07
Ppp1r2	2.72442e-07
Peg3	3.93471e-07
Zfp704	4.72974e-07
Prkca	5.17367e-07
Dnmt3a	1.20997e-06
Arhgef18	1.25975e-06
Prrc2b	1.44203e-06
Farp1	1.69037e-06
Mef2d	1.83178e-06
Fgfr1	3.89229e-06
Grid1	2.15606e-05
Dner	4.51779e-05
Fam135a	5.98395e-05
Igf2r	5.99846e-05
Myo18a	8.16418e-05
Galnt14	0.000109153
Rassf8	0.000116282
Cltc	0.000125767
Baz1a	0.000195052
Sfxn5	0.000937618
St3gal3	0.0010147
Limch1	0.0010961
Wscd2	0.00118691
Patj	0.00236317
Ppp1r14c	0.00357507

## Sheet: G_CA3 Tip60 Targets
Gene Name	Adjusted p-value (Seurat v3)
Epha6	1.1936e-128
Grm7	3.0807e-97
Nrg3os	1.94989e-88
Nrg3	6.03523e-70
Snhg11	1.59235e-66
Gnas	1.13075e-64
Kirrel3	2.11974e-64
Zbtb20	1.12229e-59
Gm20642	9.5389e-59
Epha5	2.75144e-58
Galnt17	1.96544e-56
Mir670hg	3.74445e-55
Tcf4	1.46332e-54
Nlgn1	2.23186e-54
Unc5c	7.83154e-54
Hs3st4	1.59732e-53
Fgf14	6.92857e-51
Nav3	6.02218e-49
Grm1	1.49014e-48
Kcnd3	8.74258e-46
Cadm1	1.57295e-45
Spock1	2.34301e-45
Ano3	2.32081e-44
Nr3c2	5.62862e-44
Cadm2	8.73151e-44
Rapgef5	6.01402e-43
Cntnap2	1.19189e-42
Atp2c1	7.51312e-42
Cdh13	9.68033e-42
Kcnma1	8.0619e-41
Nkain3	1.80145e-38
Acp1	7.2584e-38
Pde4d	9.45159e-38
Robo2	1.42009e-37
Gm13269	1.69584e-37
Ppm1e	2.00605e-37
Cdk14	7.77972e-37
Neto1	1.70445e-36
Cacnb2	2.07022e-36
Sorcs1	9.77138e-36
Gm20721	1.17495e-35
Mgat4c	7.34743e-34
Cdh4	1.65356e-33
Nrp1	4.79439e-33
Pclo	1.77785e-32
Dclk1	1.89474e-32
4921534H16Rik	4.36838e-32
Tenm4	4.37409e-32
Rims1	4.56077e-32
Rgs7bp	5.08233e-32
Anks1b	2.72617e-30
Grik4	2.77807e-30
Scai	4.26884e-30
Dok6	9.36811e-30
Thsd7b	1.65203e-29
Cdh9	1.32427e-28
Itgav	1.52916e-28
Gm36975	1.75426e-27
Kcnip3	1.82809e-27
Trps1	3.47017e-27
Ptpre	9.75709e-27
Fam19a1	1.35822e-26
Asic2	2.90032e-26
Ptk2	4.68912e-26
Rnf112	7.96484e-26
Caln1	1.0443e-25
Lurap1l	4.2045e-25
Edil3	4.29143e-25
Sntg1	4.63689e-25
Psd3	2.00734e-24
Gm10848	3.47765e-24
Ccser1	3.69672e-24
Ptprj	3.71013e-24
Apbb2	5.7568e-24
Necab2	7.77901e-24
Mical2	1.39983e-23
Lrfn5	1.47014e-23
Chrm3	1.53426e-23
Gdpd5	2.24341e-23
Gria2	2.86439e-23
Trhde	4.21854e-23
Arl15	5.57454e-23
Pcsk5	1.02284e-22
4921511C10Rik	1.63302e-22
Gm42439	2.13345e-22
Gm44151	2.3807e-22
Nrg1	2.41217e-22
Kif1b	2.55443e-22
Enox1	4.9313e-22
4930567K20Rik	6.14678e-22
Kcnc2	1.32391e-21
Arhgap31	2.66858e-21
AC116769.1	3.10948e-21
Pde10a	4.37959e-21
Magi2	6.94307e-21
Cpne4	2.2869e-20
Cntnap5c	2.73528e-20
Epha7	2.9946e-20
Sybu	4.19585e-20
Nrcam	4.2952e-20
Stxbp5l	5.55755e-20
Etl4	6.42512e-20
Zeb2	6.83543e-20
1700109K24Rik	4.83328e-19
Lsamp	5.21789e-19
Glis3	6.62004e-19
Gda	6.96047e-19
Grm5	1.24808e-18
Cpne2	2.17175e-18
Grip1	2.21243e-18
Zbtb7c	3.19574e-18
Sez6l	9.40806e-18
Fmnl2	9.41601e-18
Slc24a5	9.93356e-18
Slit3	1.33522e-17
Pdzd2	1.40967e-17
Zmat4	2.47394e-17
Cadps	3.02152e-17
Prkcb	3.07558e-17
Zmiz1	3.18354e-17
Galnt9	5.75905e-17
Gm48239	7.55712e-17
Cttnbp2	1.29095e-16
4930402H24Rik	1.85054e-16
Vav3	3.5463e-16
Rasal1	3.63174e-16
Inpp4b	5.28644e-16
Fat3	5.47702e-16
Bet1	7.13904e-16
Mpp7	1.09381e-15
Atp2a2	1.1735e-15
Klhl2	1.31115e-15
Pacsin1	1.84285e-15
Syn2	4.29192e-15
Luzp2	4.63839e-15
Dtnb	5.09014e-15
Prkca	5.21313e-15
Plxna4	8.40933e-15
AC149090.1	1.31935e-14
Grik2	1.49538e-14
Upp2	2.6563e-14
Zbtb16	3.00866e-14
Fra10ac1	4.24221e-14
Ski	4.62626e-14
Gm16054	4.91516e-14
Arhgap26	6.5387e-14
Csmd2	6.61537e-14
Tra2a	8.36552e-14
Efna5	9.24745e-14
Nrp2	9.71223e-14
Spink13	1.37848e-13
Hivep3	2.32771e-13
Mettl23	2.42357e-13
Crtac1	3.41682e-13
Rptor	4.24292e-13
Rassf8	6.92255e-13
Samd12	8.79583e-13
Ctnna2	9.24185e-13
Mapk10	9.91575e-13
Ppargc1a	1.30232e-12
Fry	2.62692e-12
2010300C02Rik	3.53072e-12
P2ry14	4.0776e-12
Cacna1a	4.25473e-12
Ipmk	4.34572e-12
Maml2	6.17857e-12
Spred1	1.32601e-11
Shc3	1.42414e-11
Homer1	1.97612e-11
Synpr	2.52763e-11
Spag5	2.53261e-11
Plagl1	3.2358e-11
Tspan9	4.60279e-11
Dscam	7.07863e-11
Elmo1	7.62362e-11
Gm48091	8.07354e-11
Maml3	8.70973e-11
Apba2	1.019e-10
Cdh23	1.15589e-10
Errfi1	1.71974e-10
Mki67	1.96296e-10
Atp11a	2.01393e-10
Aff3	2.15841e-10
Kcnd2	2.3123e-10
6530403H02Rik	2.63779e-10
Sorcs3	2.71041e-10
Slit2	3.43637e-10
Vgf	3.68864e-10
Gm21954	4.289e-10
Nnat	5.60123e-10
Npas4	6.05862e-10
Itpr1	8.36754e-10
St6galnac5	8.38986e-10
Ptprs	1.00898e-09
Flnb	1.06933e-09
Itm2c	1.25927e-09
Lrrfip1	1.73306e-09
Ap1s1	1.85864e-09
Dstn	2.09815e-09
Rasgrf1	2.72433e-09
Noct	8.94241e-09
Mcu	9.29591e-09
Ccdc88c	1.30349e-08
2021-03-03	2.76474e-08
Pcbp3	2.82371e-08
Chst8	4.24195e-08
Tmem132b	6.05563e-08
Rap1a	6.73988e-08
Blnk	6.82522e-08
Sh3rf1	7.48155e-08
Gfod1	7.75509e-08
Sulf2	1.41687e-07
Gadd45g	1.8104e-07
Plce1	2.38275e-07
Nptx2	2.94851e-07
Reep1	2.9743e-07
Lims1	3.38822e-07
Gm37240	3.83738e-07
Nrxn2	5.90636e-07
Acap2	6.55532e-07
Syne1	6.72721e-07
AW554918	6.75354e-07
Pid1	6.87695e-07
Tmcc3	7.03369e-07
Rps6ka2	8.96772e-07
Ntrk2	1.04927e-06
Ppp1r14c	1.07873e-06
Rtn4rl1	1.3843e-06
Foxn3	1.54916e-06
Syt6	1.67048e-06
Nkain1	1.80191e-06
Smad3	2.57643e-06
Actn4	2.88655e-06
Dmxl1	3.18211e-06
2610035D17Rik	4.09481e-06
Xylt1	4.47382e-06
Cmip	4.74085e-06
Gm35696	5.76816e-06
Kcnb1	5.77799e-06
Vcl	7.44975e-06
Rem2	7.47414e-06
Cpm	8.99966e-06
Nptxr	9.67329e-06
Gng7	1.11378e-05
Sorbs1	1.44227e-05
Ssbp3	2.71744e-05
Jmy	3.76844e-05
Patj	4.86745e-05
Sorcs2	5.26314e-05
Nav2	5.3839e-05
Peg3	5.70746e-05
Dlgap4	7.15743e-05
Fras1	7.47197e-05
Sorbs2os	8.0729e-05
Sptlc2	9.02307e-05
Cbarp	9.91618e-05
Shank2	0.000123563
Camk2a	0.000141773
Scd4	0.000159078
Sfswap	0.000162001
Gnao1	0.0001845
Pcdh15	0.000215011
Blcap	0.000217283
Slc44a5	0.000260198
Tnfaip8l3	0.000277759
Rimbp2	0.000277962
Pcdh7	0.000320157
Itga11	0.000354797
Slc12a5	0.000356422
Chst1	0.000752077
Ryr2	0.000768322
Iqgap1	0.000811345
Adam10	0.000886042
Foxp1	0.00104567
Dgki	0.00119973
Actb	0.00137037
Ephb2	0.00159227
Nipal2	0.00178849
Dgkh	0.0020438
Rras2	0.00222867
Agap1	0.00242692
Pitpna	0.00265604
Mmp17	0.00268521
Rgs20	0.00270753
Gm15398	0.00272211
Gm11417	0.00296552
Map4k3	0.00318178
Gm15337	0.00344513
Ctr9	0.00360943
Cpeb4	0.00363791
Vmp1	0.00365726
Fgf1	0.00367665
Rap2a	0.00444819
Csnk2a2	0.0044756
Syt4	0.00464172
Tns3	0.00480914
Psap	0.0048971
Ppp2r5c	0.00491339
Mef2a	0.00543405
Esyt2	0.00551232
Clip4	0.00560141
Slc7a8	0.00581467
Mlip	0.00585441
Atp2b2	0.00665131
Gm20696	0.00760641
Trip12	0.00956795
Rprml	0.00979216

## Sheet: H_Pan-Inhibitory Tip60 Targets
Gene Name	Adjusted p-value (Seurat v3)
Cntn5	1.10536e-27
Fgf14	1.5093e-27
Epha6	6.44813e-23
Adgrb3	8.37152e-23
Nrxn1	4.6022e-22
Cntnap2	2.13747e-21
Cadm2	4.21433e-21
Epha5	5.19558e-20
Magi2	2.0926e-19
Galntl6	2.53627e-18
Gria4	4.89024e-18
Lingo2	2.17242e-15
Robo1	2.56261e-15
Sgcz	3.40098e-15
Kcnq5	4.97972e-15
Nlgn1	6.39164e-15
Gm26905	6.97802e-15
Scn1a	8.40935e-15
Lrp1b	2.41831e-14
Gpm6a	7.71333e-14
Spock3	9.46402e-12
Ptprd	2.43381e-11
Acin1	7.01003e-11
A230006K03Rik	2.44851e-10
Kcnh7	2.5721e-10
Nrg3os	5.20625e-10
Slc4a10	1.33809e-09
Cdh4	1.965e-09
Epha3	2.08477e-09
Tmem259	2.77845e-09
Gpatch1	3.92565e-09
Iqsec1	5.51385e-08
Grid2	5.87627e-08
Chl1	5.99907e-08
Nkain3	9.1141e-08
Nkain2	6.76468e-07
Edil3	1.85046e-06
Dgkb	4.09182e-06
A830018L16Rik	4.21479e-06
Tmem132b	2.98428e-05
Gm2516	4.76312e-05
Nyap2	5.90999e-05
Baiap2	7.27258e-05
Peg3	0.000120237
Lrrfip1	0.000314185
Mir670hg	0.000333972
Sorcs3	0.00036712
Cacna1a	0.000687335
Kcnd3	0.00274892
Kcnma1	0.00306318
Mad1l1	0.00408659
Cdh13	0.00458555

## Sheet: I_Enriched GO Terms Dentate
Npas4fl/fl Dentate Gyrus DE genes, downregulated in Cre-expressing nuclei												Tip60fl/fl Dentate Gyrus DE genes, downregulated in Cre-expressing nuclei
significant	p_value	term_size	query_size	intersection_size	term_id	source	term_name	source_order	intersection			significant	p_value	term_size	query_size	intersection_size	term_id	source	term_name	source_order	intersection
TRUE	0.0055003	3	78	2	CORUM:5626	CORUM	Sema3E-PlexinD1-Nrp1 complex	443	Nrp1,Sema3e			TRUE	8.86818e-05	6	296	4	CORUM:1913	CORUM	GluR delta-2 complex, postsynaptic	211	Grid2,Shank1,Grm1,Shank2
TRUE	0.0055003	2	150	2	CORUM:7237	CORUM	Dync1i1-Snca complex	646	Snca,Dync1i1			TRUE	0.0132983	2	224	2	CORUM:7244	CORUM	Apba1-Cask-Nrxn1-Ppfia1 complex	648	Nrxn1,Apba1
TRUE	0.00716658	6	344	3	CORUM:1913	CORUM	GluR delta-2 complex, postsynaptic	211	Grm1,Grid2,Shank2			TRUE	0.0132983	2	398	2	CORUM:3867	CORUM	Xin-Cdh2-Ctnnb1-Ctnnd1 complex	378	Cdh2,Ctnnb1
TRUE	0.0158686	2	402	2	CORUM:465	CORUM	InsP3R1-HAP1A-Htt complex	72	Itpr1,Hap1			TRUE	0.0167439	3	5	1	CORUM:6924	CORUM	Fak-Pde4d5-Rack1 complex	620	Pde4d
TRUE	0.0158686	3	229	2	CORUM:6241	CORUM	PMCA4-alpha-1-syntrophin-NOS-1 complex	506	Nos1,Atp2b4			TRUE	0.0199972	3	398	2	CORUM:1157	CORUM	PS1-E-cadherin-catenin complex, brain	173	Cdh2,Ctnnb1
TRUE	0.0281892	3	242	2	CORUM:317	CORUM	Dystrobrevin-syntrophin complex, brain-derived	44	Dtna,Dtnb			TRUE	0.0199972	2	20	1	CORUM:6672	CORUM	Ank2-Kcnj11-Abcc8 complex	569	Ank2
TRUE	0.0425051	2	778	2	CORUM:1023	CORUM	Par3-Prkcz-Tiam1 complex	152	Prkcz,Pard3			TRUE	0.0199972	5	188	2	CORUM:385	CORUM	Caveolar macromolecular signaling complex, using anti-Cav-3	62	Gnas,Cacna1c
TRUE	0.043472	2	1027	2	CORUM:3867	CORUM	Xin-Cdh2-Ctnnb1-Ctnnd1 complex	378	Cdh2,Ctnnb1			TRUE	0.0199972	4	323	2	CORUM:1164	CORUM	ActRIIA-ActRIB-Smad3-Arip1 complex	175	Magi2,Smad3
TRUE	0.043472	2	29	1	CORUM:6667	CORUM	Glis3-Wwtr1 complex	567	Glis3			TRUE	0.0199972	5	188	2	CORUM:384	CORUM	Caveolar macromolecular signaling complex	61	Gnas,Cacna1c
TRUE	0.043472	2	1030	2	CORUM:3171	CORUM	GluR6a-GluR6b-KA2 complex	347	Grik2,Grik5			TRUE	0.0232284	4	398	2	CORUM:5271	CORUM	Kif3-cadherin-catenin complex	407	Cdh2,Ctnnb1
TRUE	0.043472	3	569	2	CORUM:2902	CORUM	Grb2-Lab-Blnk complex, BCR stimulated	292	Blnk,Grb2			TRUE	0.0243341	3	20	1	CORUM:6674	CORUM	Ank2-Kcnj11-Abcc9(splice variant 1) complex	571	Ank2
TRUE	0.043472	2	982	2	CORUM:688	CORUM	Cd2ap-Fyn complex	107	Cd2ap,Fyn			TRUE	0.0355616	6	345	2	CORUM:6480	CORUM	Ncam-Fgfr4 signaling complex	537	Cdh2,Src
TRUE	1.31704e-35	411	1056	115	GO:0050808	GO:BP	synapse organization	15337	Lingo2,Adgrl3,Dlg2,Sorbs2,Adgrb3,Dlgap1,Clstn2,Epha7,Cacna1a,Cadm1,Nrp1,Cdh9,Ptprs,Sdk1,Ptprd,Nlgn1,Magi2,Tanc1,Snca,Nrxn3,Lrrc4c,Sema3e,Gabrb2,Cacnb2,Epha5,Gpm6a,Bdnf,Zfp804a,Mdga1,Erc2,Pcdh8,Farp1,Efna5,Lrfn5,Pcdh17,Igsf21,Tanc2,Grid2,Atp2b2,Cdh2,Epha4,Srcin1,Pclo,Gabra2,Slc6a1,Sparcl1,Sybu,Ppfia2,Gabrg2,Gphn,Dnm3,Wnt7b,Dgkz,Cabp1,Camk2b,Ppfia4,Shank2,Asic2,Dscam,Sez6l2,Afdn,Gabra1,Ube3a,Camkv,…			TRUE	0.0496212	3	52	1	CORUM:6945	CORUM	Fzd7-Gnas-Pik3r1 complex	625	Gnas
TRUE	7.43494e-30	911	1042	170	GO:0031175	GO:BP	neuron projection development	8213	Grm7,Adgrb3,Dab1,Dscaml1,Syt1,Epha7,Ncam2,Cacna1a,Nrp1,Cdh4,Ptprs,Sdk1,Ptprd,Nlgn1,Magi2,Ptprz1,Lrrc4c,Sema3e,Auts2,Pacsin1,Rims1,Slit3,Epha5,Map2,Sema5b,Gpm6a,Bdnf,Fat3,Zfp804a,Rasgrf1,Rap1gap2,Fry,Farp1,Efna5,Ppp3ca,Rbfox2,Plppr4,Crtac1,Camk2g,Pla2g3,Tanc2,Slc12a5,Grid2,Atp2b2,Cdh2,Epha4,Srcin1,Ppfia2,Nyap2,Dnm3,Camk2a,Atp8a2,Wnt7b,Iqsec1,Phactr1,Mbp,Camk2b,Zeb2,Rasal1,Dscam,Nrn1,Mgll,Itpr1,Afd…			TRUE	0.0496212	3	51	1	CORUM:7226	CORUM	Atxn1-Rora-Yap complex	643	Atxn1
TRUE	1.14423e-28	1989	1057	289	GO:0007399	GO:BP	nervous system development	3276	Lingo2,Adgrl3,Grm7,Dlg2,Brinp1,Cntn3,Adgrb3,Fgf14,Gabrb1,Nrg3,Dab1,Dscaml1,Clstn2,Syt1,Epha7,Ncam2,Rbfox1,Cacna1a,Cadm1,Nrp1,Ank2,Cdh4,Nav2,Cdh9,Ptprs,Nnat,Sdk1,Ptprd,Nlgn1,Magi2,Ptprz1,Rbfox3,Snca,Nrxn3,Lrrc4c,Sema3e,Auts2,Pacsin1,Rims1,Acvr1c,Gabrb2,Nav1,Slit3,Slc4a10,Epha5,Rgs7,Inhba,Nos1,Map2,Sema5b,Gpm6a,Bdnf,Fat3,Zfp804a,Mdga1,Sulf1,Rasgrf1,Rap1gap2,Fry,Slc8a1,Abr,Farp1,Efna5,Lrfn5,Ppp3ca,P…			TRUE	1.97532e-19	411	378	53	GO:0050808	GO:BP	synapse organization	15337	Ptprd,Sorbs2,Dlgap1,Magi2,Lrrtm4,Nlgn1,Adgrb3,Nrxn1,Grid2,Mdga2,Pclo,Sdk2,Cacnb2,Lingo2,Atp2b2,Lrrc4c,Zfp804a,Gpm6a,Gphn,Epha7,Lrfn5,Cdh2,Ntng2,Cadm1,Baiap2,Gabra2,Tanc1,Sdk1,Cacna1a,Asic2,Adgrb2,Syndig1,Tnr,Sema3e,Shank1,Pcdh17,Negr1,Arhgap39,Rims2,Ptprs,Gabrg2,Slc8a3,Sparcl1,Cacna2d2,Ntrk3,Nrp2,Shank2,Shisa6,Nptx1,Ephb2,Clstn1,Nectin1,Igsf9b
TRUE	1.14423e-28	583	1042	128	GO:0048858	GO:BP	cell projection morphogenesis	15148	Adgrb3,Dab1,Dscaml1,Syt1,Epha7,Cacna1a,Nrp1,Cdh4,Ptprs,Ptprd,Nlgn1,Ptprz1,Lrrc4c,Sema3e,Auts2,Pacsin1,Rims1,Slit3,Epha5,Map2,Sema5b,Gpm6a,Bdnf,Farp1,Efna5,Ppp3ca,Rbfox2,Plppr4,Tanc2,Cdh2,Epha4,Srcin1,Ppfia2,Nyap2,Dnm3,Camk2a,Atp8a2,Wnt7b,Phactr1,Mbp,Camk2b,Zeb2,Rasal1,Dscam,Nrn1,Mgll,Afdn,Ube3a,Sema4d,Trpc6,Slit1,Col25a1,Rreb1,Mef2a,Kndc1,Stxbp5,Tmem108,Mef2c,Nedd4,Ntrk3,Ntng2,Disc1,Cpne5,Efnb3,T…			TRUE	5.1453e-19	619	378	65	GO:0034330	GO:BP	cell junction organization	9845	Ptprd,Sorbs2,Dlgap1,Ank2,Magi2,Lrrtm4,Nlgn1,Adgrb3,Nrxn1,Grid2,Mdga2,Pclo,Sdk2,Cacnb2,Lingo2,Atp2b2,Lrrc4c,Zfp804a,Gpm6a,Gphn,Epha7,Bcr,Lrfn5,Cdh2,Ptprj,Ntng2,Cadm1,Baiap2,Gabra2,Tanc1,Sdk1,Cacna1a,Asic2,Adgrb2,Syndig1,Tnr,Sema3e,Shank1,Pcdh17,Negr1,Arhgap39,Rims2,Ptprs,Gabrg2,Slc8a3,Prkca,Sparcl1,Cdh12,Iqsec1,Cacna2d2,Ntrk3,Nrp2,Shank2,Shisa6,Smad3,Nptx1,Actn4,Src,Rap1a,Mpp7,Ephb2,Coro2b,Clstn1,…
TRUE	1.28403e-28	649	801	127	GO:0099536	GO:BP	synaptic signaling	22331	Grm7,Dlg2,Sorbs2,Gabrb1,Nrg3,Dlgap1,Clstn2,Syt1,Cacna1a,Cadm1,Ptprs,Ptprd,Nlgn1,Dlgap2,Snca,Nrxn3,Lrrc4c,Trim9,Cacna1c,Dtna,Gabrb2,Cacnb2,Slc4a10,Nos1,Bdnf,Prkce,Rasgrf1,Grik3,Htr4,Erc2,Pcdh8,Abr,Farp1,Ppp3ca,Pcdh17,Kmt2a,Sorcs3,Cacna1d,Plppr4,Phf24,Dgki,Grm1,Syt6,Slc12a5,Grid2,Atp2b2,Cdh2,Epha4,Gabrd,Grid1,Sorcs2,Dtnb,Pclo,Gabra2,Slc6a1,Sybu,Oprm1,Gabrg2,Crhr1,Nptx2,Camk2a,Dgkz,Cabp1,Camk2b,Syn3…			TRUE	7.82306e-18	161	373	33	GO:0007416	GO:BP	synapse assembly	3290	Ptprd,Magi2,Lrrtm4,Nlgn1,Adgrb3,Nrxn1,Grid2,Mdga2,Pclo,Sdk2,Lingo2,Gpm6a,Epha7,Lrfn5,Cdh2,Ntng2,Cadm1,Gabra2,Sdk1,Cacna1a,Asic2,Adgrb2,Syndig1,Pcdh17,Negr1,Ptprs,Gabrg2,Ntrk3,Shank2,Nptx1,Ephb2,Clstn1,Nectin1
TRUE	1.28403e-28	578	1042	127	GO:0120039	GO:BP	plasma membrane bounded cell projection morphogenesis	22778	Adgrb3,Dab1,Dscaml1,Syt1,Epha7,Cacna1a,Nrp1,Cdh4,Ptprs,Ptprd,Nlgn1,Ptprz1,Lrrc4c,Sema3e,Auts2,Pacsin1,Rims1,Slit3,Epha5,Map2,Sema5b,Gpm6a,Bdnf,Farp1,Efna5,Ppp3ca,Rbfox2,Plppr4,Tanc2,Cdh2,Epha4,Srcin1,Ppfia2,Nyap2,Dnm3,Camk2a,Atp8a2,Wnt7b,Phactr1,Mbp,Camk2b,Zeb2,Rasal1,Dscam,Nrn1,Mgll,Afdn,Ube3a,Sema4d,Trpc6,Slit1,Col25a1,Rreb1,Mef2a,Kndc1,Stxbp5,Tmem108,Mef2c,Nedd4,Ntrk3,Ntng2,Disc1,Cpne5,Efnb3,T…			TRUE	5.69008e-15	350	373	44	GO:0034329	GO:BP	cell junction assembly	9844	Ptprd,Ank2,Magi2,Lrrtm4,Nlgn1,Adgrb3,Nrxn1,Grid2,Mdga2,Pclo,Sdk2,Lingo2,Gpm6a,Epha7,Bcr,Lrfn5,Cdh2,Ptprj,Ntng2,Cadm1,Gabra2,Sdk1,Cacna1a,Asic2,Adgrb2,Syndig1,Pcdh17,Negr1,Ptprs,Gabrg2,Prkca,Cdh12,Ntrk3,Shank2,Smad3,Nptx1,Actn4,Src,Rap1a,Mpp7,Ephb2,Coro2b,Clstn1,Nectin1
TRUE	1.28403e-28	619	1066	135	GO:0034330	GO:BP	cell junction organization	9845	Lingo2,Adgrl3,Dlg2,Sorbs2,Adgrb3,Dlgap1,Clstn2,Epha7,Cacna1a,Cadm1,Nrp1,Ank2,Cdh9,Ptprs,Sdk1,Ptprd,Nlgn1,Magi2,Tanc1,Snca,Nrxn3,Lrrc4c,Sema3e,Gabrb2,Cacnb2,Epha5,Gpm6a,Bdnf,Zfp804a,Mdga1,Erc2,Prkca,Pcdh8,Farp1,Efna5,Lrfn5,Pcdh17,Igsf21,Tanc2,Limch1,Grid2,Atp2b2,Cdh2,Epha4,Srcin1,Pclo,Gabra2,Slc6a1,Rock2,Sparcl1,Sybu,Ppfia2,Gabrg2,Gphn,Dnm3,Wnt7b,Iqsec1,Dgkz,Cabp1,Camk2b,Ppfia4,Hdac7,Shank2,Cdh12,…			TRUE	8.7737e-15	624	380	63	GO:0099537	GO:BP	trans-synaptic signaling	22332	Ptprd,Gabrb1,Dlgap1,Syt1,Syt6,Nlgn1,Nrxn1,Grid2,Sorcs3,Pclo,Atxn1,Slc4a10,Nrg3,Plppr4,Cacnb2,Atp2b2,Lrrc4c,Gria1,Dcc,Oprm1,Nos1,Bcr,Cdh2,Cadps,Rimbp2,Ntng2,Cadm1,Lgi1,Baiap2,Gabra2,Cacna1a,Tnr,Shank1,Cacna1c,Htr4,Pcdh17,Rims2,Grm1,Kcnn2,Apba1,Sv2b,Ptprs,Adarb1,Rasgrf1,Gabra4,Gabrg2,Slc8a3,Sorcs2,Cacna2d2,Crhr1,Shank2,Shisa6,Sv2c,Nptx1,Src,Rnf216,Rap1a,Kif1b,Ephb2,Clstn1,Igsf9b,Syn3,Stat3
TRUE	1.85844e-28	563	1042	125	GO:0048812	GO:BP	neuron projection morphogenesis	15103	Adgrb3,Dab1,Dscaml1,Syt1,Epha7,Cacna1a,Nrp1,Cdh4,Ptprs,Ptprd,Nlgn1,Ptprz1,Lrrc4c,Sema3e,Auts2,Pacsin1,Rims1,Slit3,Epha5,Map2,Sema5b,Gpm6a,Bdnf,Farp1,Efna5,Ppp3ca,Rbfox2,Plppr4,Tanc2,Cdh2,Epha4,Srcin1,Ppfia2,Nyap2,Dnm3,Camk2a,Atp8a2,Wnt7b,Phactr1,Mbp,Camk2b,Zeb2,Rasal1,Dscam,Nrn1,Mgll,Afdn,Ube3a,Sema4d,Trpc6,Slit1,Col25a1,Mef2a,Kndc1,Stxbp5,Tmem108,Mef2c,Nedd4,Ntrk3,Ntng2,Disc1,Cpne5,Efnb3,Trio,Lr…			TRUE	1.07853e-14	649	380	64	GO:0099536	GO:BP	synaptic signaling	22331	Ptprd,Sorbs2,Gabrb1,Dlgap1,Syt1,Syt6,Nlgn1,Nrxn1,Grid2,Sorcs3,Pclo,Atxn1,Slc4a10,Nrg3,Plppr4,Cacnb2,Atp2b2,Lrrc4c,Gria1,Dcc,Oprm1,Nos1,Bcr,Cdh2,Cadps,Rimbp2,Ntng2,Cadm1,Lgi1,Baiap2,Gabra2,Cacna1a,Tnr,Shank1,Cacna1c,Htr4,Pcdh17,Rims2,Grm1,Kcnn2,Apba1,Sv2b,Ptprs,Adarb1,Rasgrf1,Gabra4,Gabrg2,Slc8a3,Sorcs2,Cacna2d2,Crhr1,Shank2,Shisa6,Sv2c,Nptx1,Src,Rnf216,Rap1a,Kif1b,Ephb2,Clstn1,Igsf9b,Syn3,Stat3
TRUE	3.77613e-28	1027	1042	180	GO:0048666	GO:BP	neuron development	14967	Grm7,Dlg2,Adgrb3,Gabrb1,Dab1,Dscaml1,Syt1,Epha7,Ncam2,Cacna1a,Nrp1,Cdh4,Ptprs,Sdk1,Ptprd,Nlgn1,Magi2,Ptprz1,Lrrc4c,Sema3e,Auts2,Pacsin1,Rims1,Gabrb2,Slit3,Slc4a10,Epha5,Map2,Sema5b,Gpm6a,Bdnf,Fat3,Zfp804a,Rasgrf1,Rap1gap2,Fry,Farp1,Efna5,Ppp3ca,Rbfox2,Plppr4,Crtac1,Camk2g,Pla2g3,Tanc2,Slc12a5,Grid2,Atp2b2,Cdh2,Epha4,Srcin1,Ppfia2,Nyap2,Dnm3,Camk2a,Kcnq1,Atp8a2,Wnt7b,Iqsec1,Tmem132e,Phactr1,Mbp,Pb…			TRUE	1.43639e-14	617	380	62	GO:0098916	GO:BP	anterograde trans-synaptic signaling	22162	Ptprd,Gabrb1,Dlgap1,Syt1,Syt6,Nlgn1,Nrxn1,Grid2,Sorcs3,Pclo,Atxn1,Slc4a10,Nrg3,Plppr4,Cacnb2,Atp2b2,Lrrc4c,Gria1,Dcc,Oprm1,Nos1,Bcr,Cdh2,Cadps,Rimbp2,Ntng2,Lgi1,Baiap2,Gabra2,Cacna1a,Tnr,Shank1,Cacna1c,Htr4,Pcdh17,Rims2,Grm1,Kcnn2,Apba1,Sv2b,Ptprs,Adarb1,Rasgrf1,Gabra4,Gabrg2,Slc8a3,Sorcs2,Cacna2d2,Crhr1,Shank2,Shisa6,Sv2c,Nptx1,Src,Rnf216,Rap1a,Kif1b,Ephb2,Clstn1,Igsf9b,Syn3,Stat3
TRUE	5.31418e-28	1223	1042	204	GO:0030182	GO:BP	neuron differentiation	7730	Grm7,Dlg2,Brinp1,Adgrb3,Gabrb1,Dab1,Dscaml1,Syt1,Epha7,Ncam2,Cacna1a,Nrp1,Cdh4,Ptprs,Sdk1,Ptprd,Nlgn1,Magi2,Ptprz1,Lrrc4c,Sema3e,Auts2,Pacsin1,Rims1,Gabrb2,Slit3,Slc4a10,Epha5,Inhba,Map2,Sema5b,Gpm6a,Bdnf,Fat3,Zfp804a,Rasgrf1,Rap1gap2,Fry,Farp1,Efna5,Ppp3ca,Rbfox2,Plppr4,Crtac1,Camk2g,Pla2g3,Tanc2,Slc12a5,Grid2,Atp2b2,Cdh2,Zfp536,Epha4,Dtnb,Rgs6,Srcin1,Ppfia2,Nyap2,Dnm3,Camk2a,Kcnq1,Atp8a2,Wnt7b,…			TRUE	1.43639e-14	617	380	62	GO:0007268	GO:BP	chemical synaptic transmission	3159	Ptprd,Gabrb1,Dlgap1,Syt1,Syt6,Nlgn1,Nrxn1,Grid2,Sorcs3,Pclo,Atxn1,Slc4a10,Nrg3,Plppr4,Cacnb2,Atp2b2,Lrrc4c,Gria1,Dcc,Oprm1,Nos1,Bcr,Cdh2,Cadps,Rimbp2,Ntng2,Lgi1,Baiap2,Gabra2,Cacna1a,Tnr,Shank1,Cacna1c,Htr4,Pcdh17,Rims2,Grm1,Kcnn2,Apba1,Sv2b,Ptprs,Adarb1,Rasgrf1,Gabra4,Gabrg2,Slc8a3,Sorcs2,Cacna2d2,Crhr1,Shank2,Shisa6,Sv2c,Nptx1,Src,Rnf216,Rap1a,Kif1b,Ephb2,Clstn1,Igsf9b,Syn3,Stat3
TRUE	1.48179e-27	1281	1055	211	GO:0048699	GO:BP	generation of neurons	14999	Adgrl3,Grm7,Dlg2,Brinp1,Adgrb3,Gabrb1,Nrg3,Dab1,Dscaml1,Syt1,Epha7,Ncam2,Cacna1a,Nrp1,Cdh4,Ptprs,Sdk1,Ptprd,Nlgn1,Magi2,Ptprz1,Lrrc4c,Sema3e,Auts2,Pacsin1,Rims1,Gabrb2,Nav1,Slit3,Slc4a10,Epha5,Inhba,Map2,Sema5b,Gpm6a,Bdnf,Fat3,Zfp804a,Mdga1,Rasgrf1,Rap1gap2,Fry,Farp1,Efna5,Ppp3ca,Rbfox2,Plppr4,Crtac1,Camk2g,Pla2g3,Tanc2,Slc12a5,Grid2,Atp2b2,Cdh2,Zfp536,Epha4,Dtnb,Rgs6,Srcin1,Ppfia2,Nyap2,Dnm3,Cam…			TRUE	2.64481e-14	1989	404	121	GO:0007399	GO:BP	nervous system development	3276	Ptprd,Cdh4,Gabrb1,Rims1,Ank2,Syt1,Magi2,Lrrtm4,Nlgn1,Adgrb3,Nrxn1,Grid2,Fgf14,Mdga2,Tmem132e,Ptprz1,Prkg1,Pclo,Atxn1,Cntn3,Spock1,Slc4a10,Nrg3,Plppr4,Sdk2,Lingo2,Rgs7,Nnat,Atp2b2,Slit3,Lrrc4c,Ncam2,Dcc,Zfp804a,Oprm1,Gpm6a,Epha7,Nos1,Bcr,Lrfn5,Cdh2,Csmd3,Col25a1,Robo2,Ntng2,Cadm1,Lgi1,Map2,Baiap2,Gabra2,Inhba,Sdk1,Cacna1a,Acvr1c,Asic2,Adgrb2,Syndig1,Zmiz1,Tnr,Sema3e,Shank1,Pcdh17,Negr1,Wnt9b,Myo3b…
TRUE	1.50336e-27	624	1047	143	GO:0099537	GO:BP	trans-synaptic signaling	22332	Grm7,Dlg2,Gabrb1,Nrg3,Dlgap1,Clstn2,Syt1,Cacna1a,Cadm1,Ptprs,Ptprd,Nlgn1,Dlgap2,Snca,Nrxn3,Lrrc4c,Trim9,Cacna1c,Gabrb2,Cacnb2,Slc4a10,Nos1,Bdnf,Prkce,Rasgrf1,Grik3,Htr4,Erc2,Pcdh8,Abr,Farp1,Ppp3ca,Pcdh17,Kmt2a,Sorcs3,Cacna1d,Plppr4,Phf24,Dgki,Grm1,Syt6,Slc12a5,Grid2,Atp2b2,Cdh2,Epha4,Gabrd,Grid1,Sorcs2,Pclo,Gabra2,Slc6a1,Sybu,Oprm1,Gabrg2,Crhr1,Nptx2,Camk2a,Dgkz,Camk2b,Syn3,Shank2,Jph4,Kcnn2,Nrn1…			TRUE	4.46932e-12	578	446	56	GO:0120039	GO:BP	plasma membrane bounded cell projection morphogenesis	22778	Ptprd,Cdh4,Rims1,Syt1,Nlgn1,Adgrb3,Ptprz1,Plppr4,Slit3,Lrrc4c,Dcc,Gpm6a,Epha7,Cdh2,Col25a1,Robo2,Ntng2,Lgi1,Map2,Baiap2,Rreb1,Cacna1a,Tnr,Sema3e,Shank1,Enah,Rims2,Rere,Trpc6,Ptprs,Adarb1,Sema6d,Bcl11b,Rtn4rl1,Dscaml1,Dpysl5,Ntrk3,Nrp2,Chl1,Nptx1,Unc5c,Taok3,Dixdc1,Map2k1,Src,Ephb2,Mbp,Nectin1,Pacsin1,Ctnnb1,Phactr1,Golga4,Ece1,Lmtk2,Nsmf,Rbfox2
TRUE	2.6188e-27	606	1042	128	GO:0032990	GO:BP	cell part morphogenesis	9176	Adgrb3,Dab1,Dscaml1,Syt1,Epha7,Cacna1a,Nrp1,Cdh4,Ptprs,Ptprd,Nlgn1,Ptprz1,Lrrc4c,Sema3e,Auts2,Pacsin1,Rims1,Slit3,Epha5,Map2,Sema5b,Gpm6a,Bdnf,Farp1,Efna5,Ppp3ca,Rbfox2,Plppr4,Tanc2,Cdh2,Epha4,Srcin1,Ppfia2,Nyap2,Dnm3,Camk2a,Atp8a2,Wnt7b,Phactr1,Mbp,Camk2b,Zeb2,Rasal1,Dscam,Nrn1,Mgll,Afdn,Ube3a,Sema4d,Trpc6,Slit1,Col25a1,Rreb1,Mef2a,Kndc1,Stxbp5,Tmem108,Mef2c,Nedd4,Ntrk3,Ntng2,Disc1,Cpne5,Efnb3,T…			TRUE	4.46932e-12	911	446	73	GO:0031175	GO:BP	neuron projection development	8213	Ptprd,Cdh4,Rims1,Syt1,Magi2,Nlgn1,Adgrb3,Nrxn1,Grid2,Ptprz1,Prkg1,Spock1,Plppr4,Atp2b2,Slit3,Lrrc4c,Ncam2,Dcc,Zfp804a,Gpm6a,Epha7,Cdh2,Csmd3,Col25a1,Robo2,Ntng2,Lgi1,Map2,Baiap2,Sdk1,Cacna1a,Tnr,Sema3e,Shank1,Negr1,Myo3b,Enah,Rims2,Rere,Trpc6,Ptprs,Adarb1,Sema6d,Rasgrf1,Bcl11b,Plppr5,Rtn4rl1,Iqsec1,Dscaml1,Dpysl5,Ntrk3,Nrp2,Fat3,Chl1,Fgfr1,Camk1d,Nptx1,Unc5c,Taok3,Dixdc1,Map2k1,Rap1a,Ephb2,Mbp,Ne…
TRUE	5.3952e-27	617	1047	141	GO:0007268	GO:BP	chemical synaptic transmission	3159	Grm7,Dlg2,Gabrb1,Nrg3,Dlgap1,Clstn2,Syt1,Cacna1a,Ptprs,Ptprd,Nlgn1,Dlgap2,Snca,Nrxn3,Lrrc4c,Trim9,Cacna1c,Gabrb2,Cacnb2,Slc4a10,Nos1,Bdnf,Prkce,Rasgrf1,Grik3,Htr4,Erc2,Pcdh8,Abr,Ppp3ca,Pcdh17,Kmt2a,Sorcs3,Cacna1d,Plppr4,Phf24,Dgki,Grm1,Syt6,Slc12a5,Grid2,Atp2b2,Cdh2,Epha4,Gabrd,Grid1,Sorcs2,Pclo,Gabra2,Slc6a1,Sybu,Oprm1,Gabrg2,Crhr1,Nptx2,Camk2a,Dgkz,Camk2b,Syn3,Shank2,Jph4,Kcnn2,Nrn1,Mgll,Prkcb,…			TRUE	4.78871e-12	1027	335	66	GO:0048666	GO:BP	neuron development	14967	Ptprd,Cdh4,Gabrb1,Rims1,Syt1,Magi2,Nlgn1,Adgrb3,Nrxn1,Grid2,Tmem132e,Ptprz1,Prkg1,Spock1,Slc4a10,Plppr4,Atp2b2,Slit3,Lrrc4c,Ncam2,Dcc,Zfp804a,Gpm6a,Epha7,Cdh2,Csmd3,Col25a1,Robo2,Ntng2,Lgi1,Map2,Baiap2,Sdk1,Cacna1a,Zmiz1,Tnr,Sema3e,Shank1,Negr1,Myo3b,Enah,Rims2,Rere,Trpc6,Ptprs,Adarb1,Sema6d,Rasgrf1,Bcl11b,Plppr5,Rtn4rl1,Id2,Iqsec1,Dscaml1,Dpysl5,Ntrk3,Nrp2,Fat3,Chl1,Fgfr1,Camk1d,Nptx1,Unc5c,Taok…
TRUE	5.3952e-27	617	1047	141	GO:0098916	GO:BP	anterograde trans-synaptic signaling	22162	Grm7,Dlg2,Gabrb1,Nrg3,Dlgap1,Clstn2,Syt1,Cacna1a,Ptprs,Ptprd,Nlgn1,Dlgap2,Snca,Nrxn3,Lrrc4c,Trim9,Cacna1c,Gabrb2,Cacnb2,Slc4a10,Nos1,Bdnf,Prkce,Rasgrf1,Grik3,Htr4,Erc2,Pcdh8,Abr,Ppp3ca,Pcdh17,Kmt2a,Sorcs3,Cacna1d,Plppr4,Phf24,Dgki,Grm1,Syt6,Slc12a5,Grid2,Atp2b2,Cdh2,Epha4,Gabrd,Grid1,Sorcs2,Pclo,Gabra2,Slc6a1,Sybu,Oprm1,Gabrg2,Crhr1,Nptx2,Camk2a,Dgkz,Camk2b,Syn3,Shank2,Jph4,Kcnn2,Nrn1,Mgll,Prkcb,…			TRUE	4.78871e-12	583	446	56	GO:0048858	GO:BP	cell projection morphogenesis	15148	Ptprd,Cdh4,Rims1,Syt1,Nlgn1,Adgrb3,Ptprz1,Plppr4,Slit3,Lrrc4c,Dcc,Gpm6a,Epha7,Cdh2,Col25a1,Robo2,Ntng2,Lgi1,Map2,Baiap2,Rreb1,Cacna1a,Tnr,Sema3e,Shank1,Enah,Rims2,Rere,Trpc6,Ptprs,Adarb1,Sema6d,Bcl11b,Rtn4rl1,Dscaml1,Dpysl5,Ntrk3,Nrp2,Chl1,Nptx1,Unc5c,Taok3,Dixdc1,Map2k1,Src,Ephb2,Mbp,Nectin1,Pacsin1,Ctnnb1,Phactr1,Golga4,Ece1,Lmtk2,Nsmf,Rbfox2
TRUE	1.4368e-25	1475	1055	226	GO:0022008	GO:BP	neurogenesis	7544	Adgrl3,Grm7,Dlg2,Brinp1,Adgrb3,Gabrb1,Nrg3,Dab1,Dscaml1,Syt1,Epha7,Ncam2,Cacna1a,Nrp1,Cdh4,Nav2,Ptprs,Sdk1,Ptprd,Nlgn1,Magi2,Ptprz1,Lrrc4c,Sema3e,Auts2,Pacsin1,Rims1,Gabrb2,Nav1,Slit3,Slc4a10,Epha5,Inhba,Nos1,Map2,Sema5b,Gpm6a,Bdnf,Fat3,Zfp804a,Mdga1,Rasgrf1,Rap1gap2,Fry,Farp1,Efna5,Ppp3ca,Rbfox2,Plppr4,Crtac1,Camk2g,Pla2g3,Tanc2,Slc12a5,Grid2,Atp2b2,Cdh2,Zfp536,Epha4,Dtnb,Rgs6,Srcin1,Oprm1,Ppfia…			TRUE	5.06591e-12	217	373	30	GO:0050807	GO:BP	regulation of synapse organization	15336	Ptprd,Magi2,Lrrtm4,Nlgn1,Adgrb3,Nrxn1,Grid2,Mdga2,Lingo2,Zfp804a,Gpm6a,Epha7,Lrfn5,Cdh2,Ntng2,Baiap2,Tanc1,Asic2,Adgrb2,Syndig1,Negr1,Ptprs,Sparcl1,Ntrk3,Nrp2,Shank2,Nptx1,Ephb2,Clstn1,Nectin1
TRUE	7.81288e-25	678	1042	133	GO:0032989	GO:BP	cellular component morphogenesis	9175	Adgrb3,Dab1,Dscaml1,Syt1,Epha7,Cacna1a,Nrp1,Ank2,Cdh4,Ptprs,Ptprd,Nlgn1,Ptprz1,Lrrc4c,Sema3e,Auts2,Pacsin1,Rims1,Slit3,Epha5,Akap13,Map2,Sema5b,Gpm6a,Bdnf,Farp1,Efna5,Ppp3ca,Rbfox2,Plppr4,Pla2g3,Tanc2,Cdh2,Epha4,Srcin1,Ppfia2,Nyap2,Dnm3,Camk2a,Atp8a2,Wnt7b,Phactr1,Mbp,Camk2b,Zeb2,Rasal1,Dscam,Nrn1,Mgll,Afdn,Ube3a,Sema4d,Trpc6,Slit1,Col25a1,Rreb1,Mef2a,Fhod3,Kndc1,Stxbp5,Tmem108,Mef2c,Nedd4,Ntrk3,…			TRUE	6.75227e-12	606	446	57	GO:0032990	GO:BP	cell part morphogenesis	9176	Ptprd,Cdh4,Rims1,Syt1,Nlgn1,Adgrb3,Ptprz1,Plppr4,Slit3,Lrrc4c,Dcc,Gpm6a,Epha7,Cdh2,Col25a1,Robo2,Ntng2,Lgi1,Map2,Baiap2,Rreb1,Cacna1a,Tnr,Sema3e,Shank1,Enah,Rims2,Rere,Trpc6,Ptprs,Pid1,Adarb1,Sema6d,Bcl11b,Rtn4rl1,Dscaml1,Dpysl5,Ntrk3,Nrp2,Chl1,Nptx1,Unc5c,Taok3,Dixdc1,Map2k1,Src,Ephb2,Mbp,Nectin1,Pacsin1,Ctnnb1,Phactr1,Golga4,Ece1,Lmtk2,Nsmf,Rbfox2
TRUE	4.15443e-23	161	699	48	GO:0007416	GO:BP	synapse assembly	3290	Lingo2,Adgrl3,Adgrb3,Clstn2,Epha7,Cacna1a,Cadm1,Cdh9,Ptprs,Sdk1,Ptprd,Nlgn1,Magi2,Snca,Nrxn3,Gabrb2,Gpm6a,Bdnf,Mdga1,Farp1,Efna5,Lrfn5,Pcdh17,Grid2,Cdh2,Pclo,Gabra2,Gabrg2,Dnm3,Shank2,Asic2,Dscam,Gabra1,Sema4d,Slit1,Mef2c,Ntrk3,Ntng2,Negr1,Lrtm1,Clstn1,Kirrel3,Sdk2,Ephb2,Sipa1l1,Syndig1,Ephb1,Agrn			TRUE	7.44389e-12	32	254	12	GO:0099560	GO:BP	synaptic membrane adhesion	22354	Ptprd,Magi2,Nlgn1,Nrxn1,Mdga2,Lrrc4c,Lrfn5,Ntng2,Cadm1,Pcdh17,Ptprs,Sparcl1
TRUE	5.46576e-23	904	1059	156	GO:0000902	GO:BP	cell morphogenesis	307	Adgrb3,Dab1,Dscaml1,Syt1,Epha7,Cacna1a,Cadm1,Nrp1,Cdh4,Ptprs,Tmeff2,Ptprd,Nlgn1,Ptprz1,Lrrc4c,Sema3e,Auts2,Pacsin1,Rims1,Slit3,Epha5,Map2,Sema5b,Gpm6a,Bdnf,Fat3,Epb41,Fry,Farp1,Efna5,Ppp3ca,Rbfox2,Plppr4,Tanc2,Atp2b2,Cdh2,Epha4,Srcin1,Ppfia2,Nyap2,Dnm3,Camk2a,Atp8a2,Wnt7b,Arhgap15,Phactr1,Mbp,Camk2b,Zeb2,Rasal1,Cdh12,Fbln1,Dscam,Nrn1,Mgll,Olfm4,Itpr1,Afdn,Ube3a,Sema4d,Trpc6,Slit1,Col25a1,Carmil1,…			TRUE	8.27827e-12	50	325	15	GO:0099084	GO:BP	postsynaptic specialization organization	22250	Ptprd,Dlgap1,Magi2,Nlgn1,Nrxn1,Grid2,Gphn,Cdh2,Ntng2,Cadm1,Shank1,Ptprs,Ntrk3,Shank2,Nptx1
TRUE	5.57346e-23	447	801	96	GO:0050804	GO:BP	modulation of chemical synaptic transmission	15333	Grm7,Nrg3,Dlgap1,Clstn2,Syt1,Cacna1a,Ptprs,Ptprd,Nlgn1,Dlgap2,Snca,Nrxn3,Lrrc4c,Cacnb2,Slc4a10,Nos1,Bdnf,Prkce,Rasgrf1,Grik3,Erc2,Pcdh8,Abr,Ppp3ca,Pcdh17,Kmt2a,Sorcs3,Cacna1d,Plppr4,Phf24,Dgki,Grm1,Grid2,Atp2b2,Cdh2,Epha4,Grid1,Sorcs2,Pclo,Slc6a1,Sybu,Crhr1,Nptx2,Camk2a,Dgkz,Camk2b,Shank2,Jph4,Kcnn2,Nrn1,Mgll,Prkcb,Afdn,Grik2,Hap1,Bcr,Syt7,Stxbp5,Tmem108,Mef2c,Nedd4,Ntng2,Plk2,Disc1,Adra1a,Kcnb1,…			TRUE	8.27827e-12	224	373	30	GO:0050803	GO:BP	regulation of synapse structure or activity	15332	Ptprd,Magi2,Lrrtm4,Nlgn1,Adgrb3,Nrxn1,Grid2,Mdga2,Lingo2,Zfp804a,Gpm6a,Epha7,Lrfn5,Cdh2,Ntng2,Baiap2,Tanc1,Asic2,Adgrb2,Syndig1,Negr1,Ptprs,Sparcl1,Ntrk3,Nrp2,Shank2,Nptx1,Ephb2,Clstn1,Nectin1
TRUE	5.98027e-23	448	801	96	GO:0099177	GO:BP	regulation of trans-synaptic signaling	22301	Grm7,Nrg3,Dlgap1,Clstn2,Syt1,Cacna1a,Ptprs,Ptprd,Nlgn1,Dlgap2,Snca,Nrxn3,Lrrc4c,Cacnb2,Slc4a10,Nos1,Bdnf,Prkce,Rasgrf1,Grik3,Erc2,Pcdh8,Abr,Ppp3ca,Pcdh17,Kmt2a,Sorcs3,Cacna1d,Plppr4,Phf24,Dgki,Grm1,Grid2,Atp2b2,Cdh2,Epha4,Grid1,Sorcs2,Pclo,Slc6a1,Sybu,Crhr1,Nptx2,Camk2a,Dgkz,Camk2b,Shank2,Jph4,Kcnn2,Nrn1,Mgll,Prkcb,Afdn,Grik2,Hap1,Bcr,Syt7,Stxbp5,Tmem108,Mef2c,Nedd4,Ntng2,Plk2,Disc1,Adra1a,Kcnb1,…			TRUE	8.88291e-12	652	455	60	GO:0000904	GO:BP	cell morphogenesis involved in differentiation	309	Ptprd,Cdh4,Nlgn1,Adgrb3,Ptprz1,Plppr4,Atp2b2,Slit3,Lrrc4c,Dcc,Epha7,Cdh2,Col25a1,Robo2,Ntng2,Lgi1,Map2,Baiap2,Rreb1,Cacna1a,Tnr,Sema3e,Shank1,Myo3b,Enah,Rere,Trpc6,Ptprs,Adarb1,Sema6d,Bcl11b,Rtn4rl1,Id2,Prex1,Dscaml1,Dpysl5,Ntrk3,Nrp2,Fat3,Chl1,Nptx1,Unc5c,Dixdc1,Actn4,Map2k1,Ccdc88c,Src,Ephb2,Mbp,Flnb,Nectin1,Ctnnb1,Phactr1,Golga4,Ece1,Lmtk2,Actn1,Nsmf,Rbfox2,Olfm4
TRUE	7.65631e-23	518	1042	109	GO:0048667	GO:BP	cell morphogenesis involved in neuron differentiation	14968	Adgrb3,Dab1,Dscaml1,Epha7,Cacna1a,Nrp1,Cdh4,Ptprs,Ptprd,Nlgn1,Ptprz1,Lrrc4c,Sema3e,Auts2,Slit3,Epha5,Map2,Sema5b,Bdnf,Farp1,Efna5,Ppp3ca,Rbfox2,Plppr4,Tanc2,Atp2b2,Cdh2,Epha4,Srcin1,Ppfia2,Dnm3,Camk2a,Atp8a2,Wnt7b,Phactr1,Mbp,Camk2b,Zeb2,Dscam,Nrn1,Mgll,Afdn,Ube3a,Sema4d,Trpc6,Slit1,Col25a1,Mef2a,Kndc1,Stxbp5,Mef2c,Nedd4,Ntrk3,Ntng2,Disc1,Efnb3,Trio,Lrtm1,Ripor2,Lgi1,Ephb2,Lmtk2,Lrp8,Foxp1,Fstl4,…			TRUE	1.09138e-11	98	373	21	GO:0051963	GO:BP	regulation of synapse assembly	16224	Ptprd,Lrrtm4,Nlgn1,Adgrb3,Nrxn1,Grid2,Mdga2,Lingo2,Epha7,Lrfn5,Ntng2,Asic2,Adgrb2,Syndig1,Negr1,Ptprs,Ntrk3,Nptx1,Ephb2,Clstn1,Nectin1
TRUE	7.65631e-23	224	810	59	GO:0050803	GO:BP	regulation of synapse structure or activity	15332	Lingo2,Adgrl3,Adgrb3,Clstn2,Epha7,Ptprs,Ptprd,Nlgn1,Magi2,Tanc1,Snca,Gpm6a,Bdnf,Zfp804a,Mdga1,Pcdh8,Farp1,Efna5,Lrfn5,Tanc2,Grid2,Cdh2,Epha4,Srcin1,Sparcl1,Sybu,Ppfia2,Dnm3,Camk2b,Shank2,Asic2,Afdn,Ube3a,Camkv,Sema4d,Slit1,Mef2c,Nedd4,Ntrk3,Ntng2,Disc1,Negr1,Neurl1a,Lrtm1,Clstn1,Dgkb,Lrfn2,Ephb2,Lrp8,Sipa1l1,Syndig1,Arhgap44,Ephb1,Agrn,Ctnna2,Itsn1,Dlg5,Ngef,Dab2ip			TRUE	1.1836e-11	1228	380	85	GO:0007267	GO:BP	cell-cell signaling	3158	Ptprd,Sorbs2,Nell2,Gabrb1,Dlgap1,Ank2,Syt1,Cacna2d1,Syt6,Nlgn1,Nrxn1,Grid2,Sorcs3,Pclo,Atxn1,Gnas,Slc4a10,Nrg3,Plppr4,Cacnb2,Nnat,Atp2b2,Lrrc4c,Gria1,Dcc,Oprm1,Rfx3,Nos1,Bcr,Cdh2,Cadps,Rimbp2,Camk2n1,Foxo1,Ntng2,Cadm1,Lgi1,Baiap2,Gabra2,Vgll4,Inhba,Cacna1a,Acvr1c,Tnr,Shank1,Cacna1c,Htr4,Pcdh17,Gpnmb,Wnt9b,Rims2,Grm1,Kcnn2,Apba1,Sv2b,Ptprs,Gabbr2,Adarb1,Rasgrf1,Gabra4,Gabrg2,Slc8a3,Sorcs2,Vsnl1,Zn…
TRUE	1.04507e-22	217	810	58	GO:0050807	GO:BP	regulation of synapse organization	15336	Lingo2,Adgrl3,Adgrb3,Clstn2,Epha7,Ptprs,Ptprd,Nlgn1,Magi2,Tanc1,Snca,Gpm6a,Bdnf,Zfp804a,Mdga1,Pcdh8,Farp1,Efna5,Lrfn5,Tanc2,Grid2,Cdh2,Epha4,Srcin1,Sparcl1,Ppfia2,Dnm3,Camk2b,Shank2,Asic2,Afdn,Ube3a,Camkv,Sema4d,Slit1,Mef2c,Nedd4,Ntrk3,Ntng2,Disc1,Negr1,Neurl1a,Lrtm1,Clstn1,Dgkb,Lrfn2,Ephb2,Lrp8,Sipa1l1,Syndig1,Arhgap44,Ephb1,Agrn,Ctnna2,Itsn1,Dlg5,Ngef,Dab2ip			TRUE	1.18414e-11	563	446	54	GO:0048812	GO:BP	neuron projection morphogenesis	15103	Ptprd,Cdh4,Rims1,Syt1,Nlgn1,Adgrb3,Ptprz1,Plppr4,Slit3,Lrrc4c,Dcc,Gpm6a,Epha7,Cdh2,Col25a1,Robo2,Ntng2,Lgi1,Map2,Baiap2,Cacna1a,Tnr,Sema3e,Shank1,Enah,Rims2,Rere,Trpc6,Ptprs,Adarb1,Sema6d,Bcl11b,Rtn4rl1,Dscaml1,Dpysl5,Ntrk3,Nrp2,Chl1,Nptx1,Unc5c,Taok3,Dixdc1,Map2k1,Ephb2,Mbp,Nectin1,Pacsin1,Ctnnb1,Phactr1,Golga4,Ece1,Lmtk2,Nsmf,Rbfox2
TRUE	3.38854e-22	1353	1048	200	GO:0030030	GO:BP	cell projection organization	7676	Grm7,Adgrb3,Dab1,Dscaml1,Syt1,Epha7,Ncam2,Cacna1a,Nrp1,Cdh4,Syne1,Rfx3,Ptprs,Sdk1,Ptprd,Nlgn1,Magi2,Tanc1,Ptprz1,Lrrc4c,Sema3e,Auts2,Pacsin1,Rims1,Slit3,Epha5,Map2,Sema5b,Gpm6a,Bdnf,Cdh13,Fat3,Zfp804a,Rasgrf1,Rap1gap2,Fry,Farp1,Efna5,Ppp3ca,Rbfox2,Plppr4,Crtac1,Camk2g,Pla2g3,Tanc2,Slc12a5,Grid2,Atp2b2,Cdh2,Epha4,Srcin1,Ppfia2,Ablim2,Nyap2,Dnm3,Camk2a,Kcnq1,Atp8a2,Wnt7b,Iqsec1,Rap1gap,Phactr1,Mbp,…			TRUE	1.72235e-11	387	262	33	GO:0042391	GO:BP	regulation of membrane potential	11717	Dpp6,Gabrb1,Kcnk9,Ank2,Cacna2d1,Kcnma1,Nlgn1,Nrxn1,Grid2,Pclo,Atxn1,Cacnb2,Rgs7,Gria1,Oprm1,Rgs7bp,Baiap2,Gabra2,Cacna1a,Asic2,Shank1,Cacna1c,Kcnip1,Rims2,Grm1,Kcnn2,Pid1,Scn2a,Gabra4,Gabrg2,Slc8a3,Kcnh7,Ptpn3
TRUE	7.02612e-22	1320	1048	196	GO:0120036	GO:BP	plasma membrane bounded cell projection organization	22777	Grm7,Adgrb3,Dab1,Dscaml1,Syt1,Epha7,Ncam2,Cacna1a,Nrp1,Cdh4,Syne1,Rfx3,Ptprs,Sdk1,Ptprd,Nlgn1,Magi2,Tanc1,Ptprz1,Lrrc4c,Sema3e,Auts2,Pacsin1,Rims1,Slit3,Epha5,Map2,Sema5b,Gpm6a,Bdnf,Cdh13,Fat3,Zfp804a,Rasgrf1,Rap1gap2,Fry,Farp1,Efna5,Ppp3ca,Rbfox2,Plppr4,Crtac1,Camk2g,Pla2g3,Tanc2,Slc12a5,Grid2,Atp2b2,Cdh2,Epha4,Srcin1,Ppfia2,Ablim2,Nyap2,Dnm3,Camk2a,Kcnq1,Atp8a2,Wnt7b,Iqsec1,Rap1gap,Phactr1,Mbp,…			TRUE	1.89667e-11	904	455	72	GO:0000902	GO:BP	cell morphogenesis	307	Ptprd,Cdh4,Rims1,Syt1,Nlgn1,Adgrb3,Ptprz1,Plppr4,Atp2b2,Slit3,Lrrc4c,Dcc,Gpm6a,Epha7,Cdh2,Col25a1,Robo2,Palm2,Ntng2,Cadm1,Lgi1,Map2,Baiap2,Rreb1,Cacna1a,Tnr,Sema3e,Shank1,Myo3b,Enah,Rims2,Rere,Trpc6,Ptprs,Adarb1,Sema6d,Bcl11b,Cdh12,Rtn4rl1,Id2,Prex1,Dscaml1,Dpysl5,Ntrk3,Nrp2,Fat3,Chl1,Arhgap15,Nptx1,Unc5c,Taok3,Dixdc1,Actn4,Map2k1,Ccdc88c,Src,Ephb2,Mbp,Flnb,Nectin1,Pacsin1,Ctnnb1,Phactr1,Golga4,R…
TRUE	5.55111e-21	652	1059	123	GO:0000904	GO:BP	cell morphogenesis involved in differentiation	309	Adgrb3,Dab1,Dscaml1,Epha7,Cacna1a,Nrp1,Cdh4,Ptprs,Tmeff2,Ptprd,Nlgn1,Ptprz1,Lrrc4c,Sema3e,Auts2,Slit3,Epha5,Map2,Sema5b,Bdnf,Fat3,Farp1,Efna5,Ppp3ca,Rbfox2,Plppr4,Tanc2,Atp2b2,Cdh2,Epha4,Srcin1,Ppfia2,Dnm3,Camk2a,Atp8a2,Wnt7b,Phactr1,Mbp,Camk2b,Zeb2,Fbln1,Dscam,Nrn1,Mgll,Olfm4,Afdn,Ube3a,Sema4d,Trpc6,Slit1,Col25a1,Carmil1,Rreb1,Mef2a,Kndc1,Stxbp5,Mef2c,Nedd4,Ntrk3,Ntng2,Disc1,Efnb3,Trio,Lrtm1,Rip…			TRUE	2.77397e-11	47	325	14	GO:0097106	GO:BP	postsynaptic density organization	21659	Ptprd,Dlgap1,Magi2,Nlgn1,Nrxn1,Grid2,Gphn,Cdh2,Cadm1,Shank1,Ptprs,Ntrk3,Shank2,Nptx1
TRUE	1.09944e-20	455	1022	94	GO:0010975	GO:BP	regulation of neuron projection development	5092	Adgrb3,Dab1,Epha7,Cacna1a,Nrp1,Cdh4,Ptprs,Ptprd,Nlgn1,Magi2,Ptprz1,Lrrc4c,Sema3e,Pacsin1,Map2,Sema5b,Bdnf,Fat3,Zfp804a,Rap1gap2,Efna5,Ppp3ca,Camk2g,Pla2g3,Tanc2,Grid2,Cdh2,Epha4,Srcin1,Ppfia2,Dnm3,Atp8a2,Mbp,Camk2b,Zeb2,Dscam,Itpr1,Afdn,Ube3a,Hap1,Sema4d,Spock1,Trpc6,Slit1,Kndc1,Nedd4,Ntrk3,Ntng2,Disc1,Itga6,Fgfr1,Efnb3,Negr1,Csmd3,Ptpn5,Ptk2b,Ephb2,Lrp8,Fstl4,Epo,D130043K22Rik,Akap5,Sipa1l1,Arhg…			TRUE	3.3663e-11	1223	446	87	GO:0030182	GO:BP	neuron differentiation	7730	Ptprd,Cdh4,Gabrb1,Rims1,Syt1,Magi2,Nlgn1,Adgrb3,Nrxn1,Grid2,Tmem132e,Ptprz1,Prkg1,Spock1,Slc4a10,Plppr4,Sdk2,Atp2b2,Slit3,Lrrc4c,Ncam2,Dcc,Zfp804a,Gpm6a,Epha7,Cdh2,Csmd3,Col25a1,Robo2,Ntng2,Lgi1,Map2,Baiap2,Inhba,Sdk1,Cacna1a,Zmiz1,Tnr,Sema3e,Shank1,Negr1,Wnt9b,Myo3b,Enah,Rims2,Rere,Trpc6,Ptprs,Adarb1,Sema6d,Rasgrf1,Rap1gap,Bcl11b,Plppr5,Rtn4rl1,Id2,Iqsec1,Dscaml1,Dpysl5,Ntrk3,Nrp2,Fat3,Chl1,Fgfr…
TRUE	1.26026e-19	1228	645	142	GO:0007267	GO:BP	cell-cell signaling	3158	Grm7,Dlg2,Sorbs2,Cacna2d1,Gabrb1,Nrg3,Dlgap1,Clstn2,Syt1,Cacna1a,Cadm1,Ank2,Rfx3,Ptprs,Nnat,Ptprd,Nlgn1,Dlgap2,Snca,Nrxn3,Lrrc4c,Trim9,Cacna1c,Dtna,Acvr1c,Gabrb2,Cacnb2,Slc4a10,Epha5,Inhba,Nos1,Bdnf,Prkce,Sulf1,Rasgrf1,Grik3,Htr4,Erc2,Pcdh8,Abr,Farp1,Efna5,Ppp3ca,Pcdh17,Kmt2a,Sorcs3,Cacna1d,Plppr4,Phf24,Dgki,Grm1,Syt6,Gabbr2,Pla2g3,Slc12a5,Grid2,Atp2b2,Cdh2,Epha4,Gabrd,Grid1,Sorcs2,Dtnb,Pex5l,Wwo…			TRUE	6.40283e-11	1281	381	80	GO:0048699	GO:BP	generation of neurons	14999	Ptprd,Cdh4,Gabrb1,Rims1,Syt1,Magi2,Nlgn1,Adgrb3,Nrxn1,Grid2,Mdga2,Tmem132e,Ptprz1,Prkg1,Spock1,Slc4a10,Nrg3,Plppr4,Sdk2,Atp2b2,Slit3,Lrrc4c,Ncam2,Dcc,Zfp804a,Gpm6a,Epha7,Cdh2,Csmd3,Col25a1,Robo2,Ntng2,Lgi1,Map2,Baiap2,Inhba,Sdk1,Cacna1a,Zmiz1,Tnr,Sema3e,Shank1,Negr1,Wnt9b,Myo3b,Enah,Rims2,Rere,Trpc6,Ptprs,Adarb1,Sema6d,Rasgrf1,Rap1gap,Bcl11b,Plppr5,Rtn4rl1,Id2,Iqsec1,Dscaml1,Dpysl5,Ntrk3,Nrp2,Fat…
TRUE	4.60737e-19	254	810	58	GO:0016358	GO:BP	dendrite development	5805	Adgrb3,Dab1,Cacna1a,Nrp1,Ptprs,Sdk1,Ptprd,Nlgn1,Ptprz1,Pacsin1,Epha5,Map2,Bdnf,Fat3,Farp1,Ppp3ca,Rbfox2,Tanc2,Slc12a5,Epha4,Srcin1,Ppfia2,Dnm3,Camk2a,Iqsec1,Phactr1,Camk2b,Dscam,Afdn,Ube3a,Sema4d,Trpc6,Mef2a,Kndc1,Mef2c,Nedd4,Plk2,Disc1,Neurl1a,Csmd3,Ephb2,Lrp8,Fstl4,D130043K22Rik,Akap5,Btbd3,Sipa1l1,Arhgap44,Camk1d,Ephb1,Ctnna2,Itsn1,Nedd4l,Dlg5,Crtc1,Grip1,Ngef,Dab2ip			TRUE	7.29173e-11	518	446	50	GO:0048667	GO:BP	cell morphogenesis involved in neuron differentiation	14968	Ptprd,Cdh4,Nlgn1,Adgrb3,Ptprz1,Plppr4,Atp2b2,Slit3,Lrrc4c,Dcc,Epha7,Cdh2,Col25a1,Robo2,Ntng2,Lgi1,Map2,Baiap2,Cacna1a,Tnr,Sema3e,Shank1,Myo3b,Enah,Rere,Trpc6,Ptprs,Adarb1,Sema6d,Bcl11b,Rtn4rl1,Id2,Dscaml1,Dpysl5,Ntrk3,Nrp2,Chl1,Nptx1,Unc5c,Dixdc1,Map2k1,Ephb2,Mbp,Nectin1,Phactr1,Golga4,Ece1,Lmtk2,Nsmf,Rbfox2
TRUE	2.00512e-18	623	1022	110	GO:0031344	GO:BP	regulation of cell projection organization	8275	Adgrb3,Dab1,Epha7,Cacna1a,Nrp1,Cdh4,Syne1,Ptprs,Ptprd,Nlgn1,Magi2,Ptprz1,Lrrc4c,Sema3e,Auts2,Pacsin1,Map2,Sema5b,Gpm6a,Bdnf,Fat3,Zfp804a,Rap1gap2,Efna5,Ppp3ca,Camk2g,Pla2g3,Tanc2,Grid2,Cdh2,Epha4,Srcin1,Ppfia2,Dnm3,Atp8a2,Rap1gap,Mbp,Camk2b,Zeb2,Dscam,Itpr1,Afdn,Ube3a,Hap1,Sema4d,Spock1,Trpc6,Slit1,Carmil1,Rreb1,Kndc1,Nedd4,Ntrk3,Ntng2,Disc1,Itga6,Fgfr1,Efnb3,Negr1,Neurl1a,Spry2,Ripor2,Dzip1,Csmd…			TRUE	7.82048e-11	128	246	19	GO:0060078	GO:BP	regulation of postsynaptic membrane potential	16891	Gabrb1,Nlgn1,Nrxn1,Grid2,Pclo,Atxn1,Rgs7,Gria1,Oprm1,Rgs7bp,Baiap2,Gabra2,Shank1,Cacna1c,Rims2,Grm1,Gabra4,Gabrg2,Slc8a3
TRUE	3.38177e-18	609	1022	108	GO:0120035	GO:BP	regulation of plasma membrane bounded cell projection organization	22776	Adgrb3,Dab1,Epha7,Cacna1a,Nrp1,Cdh4,Syne1,Ptprs,Ptprd,Nlgn1,Magi2,Ptprz1,Lrrc4c,Sema3e,Auts2,Pacsin1,Map2,Sema5b,Gpm6a,Bdnf,Fat3,Zfp804a,Rap1gap2,Efna5,Ppp3ca,Camk2g,Pla2g3,Tanc2,Grid2,Cdh2,Epha4,Srcin1,Ppfia2,Dnm3,Atp8a2,Rap1gap,Mbp,Camk2b,Zeb2,Dscam,Itpr1,Afdn,Ube3a,Hap1,Sema4d,Spock1,Trpc6,Slit1,Carmil1,Rreb1,Kndc1,Nedd4,Ntrk3,Ntng2,Disc1,Itga6,Fgfr1,Efnb3,Negr1,Neurl1a,Ripor2,Dzip1,Csmd3,Ptpn…			TRUE	1.39291e-10	184	325	24	GO:0099173	GO:BP	postsynapse organization	22297	Ptprd,Sorbs2,Dlgap1,Magi2,Lrrtm4,Nlgn1,Nrxn1,Grid2,Zfp804a,Gphn,Epha7,Cdh2,Ntng2,Cadm1,Baiap2,Tanc1,Shank1,Arhgap39,Ptprs,Ntrk3,Nrp2,Shank2,Shisa6,Nptx1
TRUE	5.50196e-18	563	755	90	GO:0043269	GO:BP	regulation of ion transport	12212	Grm7,Cacna2d1,Nkain3,Syt1,Kcnip4,Cacna1a,Ank2,Nlgn1,Plpp4,Snca,Cacna1c,Cacnb2,Pde4d,Rgs7,Nos1,Prkce,Kcnd2,Rasgrf1,Kcnip1,Epb41,Nkain2,Slc8a1,Cacna1d,Kcnh1,Kcnq3,Syt6,Pla2g3,Atp2b2,Atp2b4,Stac,Cacna2d3,Slc6a1,Oprm1,Kcng2,Camk2a,Kcnq1,Slc43a2,Scn2a,Cabp1,Stac2,Gnas,Bin1,Kcnj3,Cacna1i,Asic2,Adcyap1r1,Scn3a,Kcnip2,Jph4,Kcnd3,Kcnn2,Dpp6,Itpr1,Prkcb,Hap1,Rph3a,Trpc6,Syt7,Mef2c,Nedd4,Fgfr1,Kcnb1,Cacng3,…			TRUE	1.6885e-10	678	446	58	GO:0032989	GO:BP	cellular component morphogenesis	9175	Ptprd,Cdh4,Rims1,Ank2,Syt1,Nlgn1,Adgrb3,Ptprz1,Plppr4,Slit3,Lrrc4c,Dcc,Gpm6a,Epha7,Cdh2,Col25a1,Robo2,Ntng2,Lgi1,Map2,Baiap2,Rreb1,Cacna1a,Tnr,Sema3e,Shank1,Enah,Rims2,Rere,Trpc6,Ptprs,Pid1,Adarb1,Sema6d,Bcl11b,Rtn4rl1,Dscaml1,Dpysl5,Ntrk3,Nrp2,Chl1,Nptx1,Unc5c,Taok3,Dixdc1,Map2k1,Src,Ephb2,Mbp,Nectin1,Pacsin1,Ctnnb1,Phactr1,Golga4,Ece1,Lmtk2,Nsmf,Rbfox2
TRUE	6.82571e-18	387	1035	83	GO:0042391	GO:BP	regulation of membrane potential	11717	Cacna2d1,Gabrb1,Cacna1a,Ank2,Kcnma1,Nlgn1,Snca,Cacna1c,Gabrb2,Cacnb2,Rgs7,Bdnf,Prkce,Kcnd2,Grik3,Kcnip1,Ppp3ca,Kmt2a,Cacna1d,Dgki,Grm1,Kcnq3,Grid2,Slc24a4,Gabrd,Grid1,Pex5l,Pclo,Gabra2,Oprm1,Gabrg2,Kcnq1,Scn2a,Bin1,Cacna1i,Asic2,Scn3a,Kcnip2,Kcnk1,Kcnd3,Kcnn2,Dpp6,Afdn,Grik2,Gabra1,Tmem108,Mef2c,Nedd4,Ntrk3,Slc4a4,Adra1a,Kcnb1,Kcnh7,Kcnk9,Prkcz,Oprd1,Ptk2b,Foxp1,Slc8a3,Ehd3,Agrn,Nos1ap,Usp53,Rgs4…			TRUE	2.13844e-10	1475	381	86	GO:0022008	GO:BP	neurogenesis	7544	Ptprd,Cdh4,Gabrb1,Rims1,Syt1,Magi2,Nlgn1,Adgrb3,Nrxn1,Grid2,Mdga2,Tmem132e,Ptprz1,Prkg1,Atxn1,Spock1,Slc4a10,Nrg3,Plppr4,Sdk2,Atp2b2,Slit3,Lrrc4c,Ncam2,Dcc,Zfp804a,Oprm1,Gpm6a,Epha7,Nos1,Cdh2,Csmd3,Col25a1,Robo2,Ntng2,Lgi1,Map2,Baiap2,Inhba,Sdk1,Cacna1a,Zmiz1,Tnr,Sema3e,Shank1,Negr1,Wnt9b,Myo3b,Enah,Rims2,Rere,Trpc6,Ptprs,Adarb1,Sema6d,Rasgrf1,Slc8a3,Rap1gap,Bcl11b,Plppr5,Rtn4rl1,Id2,Iqsec1,Dscam…
TRUE	3.94262e-17	214	1074	57	GO:0099003	GO:BP	vesicle-mediated transport in synapse	22212	Grm7,Syt1,Cacna1a,Nlgn1,Magi2,Snca,Nrxn3,Trim9,Pacsin1,Cacnb2,Prkce,Erc2,Pcdh17,Cacna1d,Dgki,Syt6,Cdh2,Pclo,Dnm3,Camk2a,Iqsec1,Bin1,Syn3,Nrn1,Prkcb,Hap1,Syt7,Stxbp5,Nedd4,Adra1a,Ston2,Clstn1,Sv2a,Syt11,Akap5,Prkcg,Syndig1,Amph,Itsn1,Dnm1,Grip1,Slc4a8,Grm8,Dnm2,Unc13a,Unc13b,Dennd1a,Sptbn2,Dnajc6,Ppfia3,Sh3gl2,Cyth1,Doc2b,Ctnnb1,Grik5,Adcy1,Canx			TRUE	5.43102e-10	174	373	25	GO:1901888	GO:BP	regulation of cell junction assembly	25152	Ptprd,Lrrtm4,Nlgn1,Adgrb3,Nrxn1,Grid2,Mdga2,Lingo2,Epha7,Lrfn5,Ptprj,Ntng2,Asic2,Adgrb2,Syndig1,Negr1,Ptprs,Ntrk3,Smad3,Nptx1,Src,Rap1a,Ephb2,Clstn1,Nectin1
TRUE	2.55165e-16	350	787	66	GO:0034329	GO:BP	cell junction assembly	9844	Lingo2,Adgrl3,Adgrb3,Clstn2,Epha7,Cacna1a,Cadm1,Nrp1,Ank2,Cdh9,Ptprs,Sdk1,Ptprd,Nlgn1,Magi2,Snca,Nrxn3,Gabrb2,Gpm6a,Bdnf,Mdga1,Prkca,Farp1,Efna5,Lrfn5,Pcdh17,Limch1,Grid2,Cdh2,Pclo,Gabra2,Rock2,Gabrg2,Dnm3,Hdac7,Shank2,Cdh12,Asic2,Dscam,Afdn,Gabra1,Sema4d,Slit1,Bcr,Mef2c,Ntrk3,Ntng2,Tjp1,Negr1,Lrtm1,Clstn1,Kirrel3,Epb41l3,Ptprj,Sdk2,Ptk2b,Ephb2,Sipa1l1,Syndig1,Ephb1,Agrn,Ctnna2,Nedd4l,Dlg5,Pard3,…			TRUE	6.09107e-10	107	424	20	GO:1902414	GO:BP	protein localization to cell junction	25630	Dlgap1,Magi2,Nlgn1,Nrxn1,Pclo,Gphn,Lgi1,Baiap2,Asic2,Shank1,Nectin3,Nptx1,Actn4,Map2k1,Rap1a,Mpp7,Clstn1,Nectin1,Arhgef18,Nptx2
TRUE	2.57992e-16	394	853	75	GO:0034765	GO:BP	regulation of ion transmembrane transport	10041	Cacna2d1,Kcnip4,Cacna1a,Ank2,Nlgn1,Snca,Cacna1c,Cacnb2,Pde4d,Rgs7,Nos1,Prkce,Kcnd2,Rasgrf1,Kcnip1,Slc8a1,Cacna1d,Kcnh1,Kcnq3,Atp2b4,Stac,Cacna2d3,Oprm1,Kcng2,Kcnq1,Slc43a2,Scn2a,Cabp1,Stac2,Bin1,Kcnj3,Cacna1i,Asic2,Adcyap1r1,Scn3a,Kcnip2,Kcnd3,Kcnn2,Dpp6,Hap1,Rph3a,Trpc6,Mef2c,Nedd4,Kcnb1,Cacng3,Tpcn1,Kcnh7,Abcc8,Shisa9,Kcnj9,Kcnq2,Kcng1,Ptk2b,Ephb2,Plcb1,Kcnab1,Epo,Tesc,Akap5,Kcna4,Ehd3,Agrn,Nos…			TRUE	1.50789e-09	1040	378	71	GO:0007155	GO:BP	cell adhesion	3055	Pde4d,Ptprd,Cdh4,Magi2,Nlgn1,Nrxn1,Grid2,Pcdh9,Lsamp,Mdga2,Ptprz1,Prkg1,Gnas,Cntn3,Spock1,Pcsk5,Spon1,Cntnap5a,Sdk2,Npnt,Lrrc4c,Ncam2,Dcc,Epha7,Bcr,Lrfn5,Cdh2,Cdh13,Ptprj,Ntng2,Cadm1,Ncam1,Fbn1,Rreb1,Sdk1,Edil3,Cntnap5b,Megf11,Zmiz1,Tnr,Cadm2,Sema3e,Pcdh17,Gpnmb,Negr1,Lmo7,Ptprs,Rap1gap,Prkca,Sparcl1,Cdh12,Tiam1,Prex1,Nectin3,Dscaml1,Fat3,Chl1,Pag1,Fbln2,Adamts18,Pxdn,Smad3,Actn4,Map2k1,Src,Ephb2…
TRUE	7.30723e-16	1453	1048	202	GO:0051049	GO:BP	regulation of transport	15540	Grm7,Cacna2d1,Nkain3,Syt1,Kcnip4,Cacna1a,Ank2,Rfx3,Nnat,Nlgn1,Magi2,Plpp4,Snca,Nrxn3,Trim9,Cacna1c,Pacsin1,Acvr1c,Cacnb2,Pde4d,Epha5,Rgs7,Inhba,Nos1,Map2,Cdh13,Prkce,Kcnd2,Rasgrf1,Kcnip1,Epb41,Nkain2,Slc8a1,Abr,Efna5,Ppp3ca,Kmt2a,Cacna1d,Kcnh1,Dgki,Kcnq3,Syt6,Slc1a2,Pla2g3,Atp9a,Atp2b2,Cdh2,Atp2b4,Stac,Pex5l,Srcin1,Pclo,Cacna2d3,Slc6a1,Sybu,Oprm1,Crhr1,Dnm3,Kcng2,Camk2a,Kcnq1,Atp8a2,Slc43a2,Iqsec…			TRUE	1.62748e-09	447	380	44	GO:0050804	GO:BP	modulation of chemical synaptic transmission	15333	Ptprd,Dlgap1,Syt1,Nlgn1,Nrxn1,Grid2,Sorcs3,Pclo,Slc4a10,Nrg3,Plppr4,Cacnb2,Atp2b2,Lrrc4c,Gria1,Dcc,Nos1,Bcr,Cdh2,Ntng2,Lgi1,Baiap2,Cacna1a,Tnr,Shank1,Pcdh17,Rims2,Grm1,Kcnn2,Apba1,Ptprs,Rasgrf1,Slc8a3,Sorcs2,Cacna2d2,Crhr1,Shank2,Shisa6,Nptx1,Src,Rap1a,Ephb2,Clstn1,Stat3
TRUE	1.12388e-15	874	842	120	GO:0034220	GO:BP	ion transmembrane transport	9774	Trpm3,Ano3,Grm7,Cacna2d1,Gabrb1,Kcnip4,Cacna1a,Ank2,Kcnma1,Nlgn1,Snca,Cacna1c,Gabrb2,Cacnb2,Pde4d,Slc4a10,Rgs7,Nos1,Gpm6a,Prkce,Kcnd2,Rasgrf1,Grik3,Kcnip1,Slc8a1,Cacna1d,Kcnh1,Grm1,Kcnq3,Slc1a2,Slc12a5,Grid2,Atp2b2,Slc24a4,Atp2b4,Gabrd,Stac,Grid1,Pex5l,Cacna2d3,Gabra2,Slc6a1,Oprm1,Gabrg2,Kcng2,Kcnq1,Slc43a2,Scn2a,Cabp1,Gria2,Stac2,Bin1,Kcnj3,Slc26a4,Cacna1i,Asic2,Slc25a23,Adcyap1r1,Scn3a,Kcnip2,K…			TRUE	1.66677e-09	448	380	44	GO:0099177	GO:BP	regulation of trans-synaptic signaling	22301	Ptprd,Dlgap1,Syt1,Nlgn1,Nrxn1,Grid2,Sorcs3,Pclo,Slc4a10,Nrg3,Plppr4,Cacnb2,Atp2b2,Lrrc4c,Gria1,Dcc,Nos1,Bcr,Cdh2,Ntng2,Lgi1,Baiap2,Cacna1a,Tnr,Shank1,Pcdh17,Rims2,Grm1,Kcnn2,Apba1,Ptprs,Rasgrf1,Slc8a3,Sorcs2,Cacna2d2,Crhr1,Shank2,Shisa6,Nptx1,Src,Rap1a,Ephb2,Clstn1,Stat3
TRUE	2.98554e-15	189	1074	51	GO:0099504	GO:BP	synaptic vesicle cycle	22316	Grm7,Syt1,Cacna1a,Nlgn1,Magi2,Snca,Nrxn3,Trim9,Pacsin1,Cacnb2,Prkce,Erc2,Pcdh17,Cacna1d,Dgki,Syt6,Cdh2,Pclo,Dnm3,Camk2a,Bin1,Syn3,Nrn1,Prkcb,Syt7,Stxbp5,Adra1a,Ston2,Sv2a,Syt11,Prkcg,Syndig1,Amph,Itsn1,Dnm1,Slc4a8,Grm8,Dnm2,Unc13a,Unc13b,Dennd1a,Sptbn2,Dnajc6,Ppfia3,Sh3gl2,Cyth1,Doc2b,Ctnnb1,Grik5,Adcy1,Canx			TRUE	2.88023e-09	1320	411	80	GO:0120036	GO:BP	plasma membrane bounded cell projection organization	22777	Ptprd,Cdh4,Rims1,Syt1,Magi2,Syne1,Nlgn1,Adgrb3,Nrxn1,Grid2,Ptprz1,Prkg1,Spock1,Plppr4,Atp2b2,Slit3,Lrrc4c,Ncam2,Arhgef4,Dcc,Zfp804a,Gpm6a,Rfx3,Epha7,Cdh2,Csmd3,Cdh13,Col25a1,Robo2,Ntng2,Lgi1,Map2,Baiap2,Tanc1,Rreb1,Sdk1,Cacna1a,Tnr,Sema3e,Shank1,Negr1,Myo3b,Enah,Rims2,Rere,Trpc6,Ptprs,Adarb1,Sema6d,Rasgrf1,Rap1gap,Bcl11b,Plppr5,Rtn4rl1,Iqsec1,Dscaml1,Dpysl5,Ntrk3,Nrp2,Fat3,Chl1,Fgfr1,Dnah2,Camk1d…
TRUE	1.3879e-14	184	703	40	GO:0099173	GO:BP	postsynapse organization	22297	Dlg2,Sorbs2,Dlgap1,Epha7,Cadm1,Nrp1,Ptprs,Ptprd,Nlgn1,Magi2,Tanc1,Epha5,Zfp804a,Farp1,Tanc2,Grid2,Cdh2,Epha4,Srcin1,Ppfia2,Gphn,Dnm3,Dgkz,Camk2b,Shank2,Afdn,Ube3a,Rph3a,Tmem108,Ntrk3,Ntng2,Dgkb,Lrfn2,Ephb2,Lrp8,Sipa1l1,Arhgap44,Ephb1,Agrn,Nos1ap			TRUE	3.48295e-09	15	398	9	GO:0097091	GO:BP	synaptic vesicle clustering	21647	Magi2,Nlgn1,Nrxn1,Pclo,Cdh2,Syndig1,Pcdh17,Syn3,Ctnnb1
TRUE	2.21015e-14	32	165	12	GO:0099560	GO:BP	synaptic membrane adhesion	22354	Cadm1,Cdh9,Ptprs,Ptprd,Nlgn1,Magi2,Lrrc4c,Mdga1,Pcdh8,Efna5,Lrfn5,Pcdh17			TRUE	4.00028e-09	30	366	11	GO:0099068	GO:BP	postsynapse assembly	22242	Ptprd,Magi2,Nlgn1,Nrxn1,Grid2,Cdh2,Ntng2,Ptprs,Ntrk3,Nptx1,Ephb2
TRUE	2.80255e-14	470	853	79	GO:0034762	GO:BP	regulation of transmembrane transport	10038	Cacna2d1,Kcnip4,Cacna1a,Ank2,Nlgn1,Snca,Cacna1c,Cacnb2,Pde4d,Rgs7,Nos1,Prkce,Kcnd2,Rasgrf1,Kcnip1,Slc8a1,Cacna1d,Kcnh1,Kcnq3,Slc1a2,Atp2b4,Stac,Cacna2d3,Oprm1,Kcng2,Kcnq1,Slc43a2,Scn2a,Cabp1,Stac2,Bin1,Kcnj3,Cacna1i,Asic2,Adcyap1r1,Scn3a,Kcnip2,Kcnd3,Kcnn2,Dpp6,Prkcb,Hap1,Rph3a,Trpc6,Mef2a,Mef2c,Nedd4,Stxbp3,Kcnb1,Cacng3,Tpcn1,Kcnh7,Abcc8,Shisa9,Kcnj9,Kcnq2,Kcng1,Ptk2b,Ephb2,Plcb1,Kcnab1,Epo,Tesc…			TRUE	5.64087e-09	42	292	12	GO:0099054	GO:BP	presynapse assembly	22241	Ptprd,Nlgn1,Nrxn1,Grid2,Mdga2,Pclo,Lrfn5,Ntng2,Cadm1,Pcdh17,Ptprs,Ntrk3
TRUE	2.80255e-14	702	853	103	GO:0030001	GO:BP	metal ion transport	7665	Grm7,Cacna2d1,Nkain3,Kcnip4,Cacna1a,Ank2,Kcnma1,Plpp4,Snca,Cacna1c,Cacnb2,Pde4d,Slc4a10,Rgs7,Nos1,Gpm6a,Prkce,Kcnd2,Kcnip1,Epb41,Nkain2,Slc8a1,Ppp3ca,Cacna1d,Kcnh1,Kcnq3,Camk2g,Slc12a5,Atp2b2,Slc24a4,Atp2b4,Stac,Cacna2d3,Slc6a1,Oprm1,Kcng2,Camk2a,Kcnq1,Scn2a,Cabp1,Camk2b,Stac2,Gnas,Bin1,Kcnj3,Cacna1i,Asic2,Slc25a23,Adcyap1r1,Scn3a,Kcnip2,Jph4,Kcnk1,Kcnd3,Kcnn2,Dpp6,Itpr1,Prkcb,Hap1,Trpc6,Nedd4,Sl…			TRUE	6.24808e-09	171	378	27	GO:0098742	GO:BP	cell-cell adhesion via plasma-membrane adhesion molecules	22067	Ptprd,Cdh4,Magi2,Nlgn1,Nrxn1,Grid2,Pcdh9,Mdga2,Sdk2,Lrrc4c,Lrfn5,Cdh2,Cdh13,Ntng2,Cadm1,Sdk1,Pcdh17,Ptprs,Sparcl1,Cdh12,Nectin3,Dscaml1,Fat3,Mbp,Clstn1,Nectin1,Igsf9b
TRUE	3.28003e-14	916	812	119	GO:0006812	GO:BP	cation transport	2768	Trpm3,Grm7,Cacna2d1,Nkain3,Syt1,Kcnip4,Cacna1a,Ank2,Kcnma1,Nlgn1,Plpp4,Snca,Cacna1c,Cacnb2,Pde4d,Slc4a10,Rgs7,Nos1,Gpm6a,Prkce,Kcnd2,Rasgrf1,Kcnip1,Epb41,Nkain2,Slc8a1,Ppp3ca,Cacna1d,Kcnh1,Kcnq3,Syt6,Slc1a2,Camk2g,Pla2g3,Slc12a5,Atp2b2,Slc24a4,Atp2b4,Stac,Pex5l,Cacna2d3,Slc6a1,Oprm1,Kcng2,Camk2a,Kcnq1,Slc43a2,Scn2a,Cabp1,Camk2b,Stac2,Gnas,Bin1,Kcnj3,Cacna1i,Asic2,Slc25a23,Adcyap1r1,Scn3a,Kcnip2,J…			TRUE	8.16602e-09	1353	411	80	GO:0030030	GO:BP	cell projection organization	7676	Ptprd,Cdh4,Rims1,Syt1,Magi2,Syne1,Nlgn1,Adgrb3,Nrxn1,Grid2,Ptprz1,Prkg1,Spock1,Plppr4,Atp2b2,Slit3,Lrrc4c,Ncam2,Arhgef4,Dcc,Zfp804a,Gpm6a,Rfx3,Epha7,Cdh2,Csmd3,Cdh13,Col25a1,Robo2,Ntng2,Lgi1,Map2,Baiap2,Tanc1,Rreb1,Sdk1,Cacna1a,Tnr,Sema3e,Shank1,Negr1,Myo3b,Enah,Rims2,Rere,Trpc6,Ptprs,Adarb1,Sema6d,Rasgrf1,Rap1gap,Bcl11b,Plppr5,Rtn4rl1,Iqsec1,Dscaml1,Dpysl5,Ntrk3,Nrp2,Fat3,Chl1,Fgfr1,Dnah2,Camk1d…
TRUE	3.44021e-14	661	836	97	GO:0098660	GO:BP	inorganic ion transmembrane transport	22013	Ano3,Grm7,Cacna2d1,Gabrb1,Kcnip4,Cacna1a,Ank2,Kcnma1,Snca,Cacna1c,Gabrb2,Cacnb2,Pde4d,Slc4a10,Rgs7,Nos1,Gpm6a,Prkce,Kcnd2,Kcnip1,Slc8a1,Cacna1d,Kcnh1,Kcnq3,Slc12a5,Atp2b2,Slc24a4,Atp2b4,Gabrd,Stac,Cacna2d3,Gabra2,Slc6a1,Oprm1,Gabrg2,Kcng2,Kcnq1,Scn2a,Cabp1,Stac2,Bin1,Kcnj3,Slc26a4,Cacna1i,Asic2,Slc25a23,Adcyap1r1,Scn3a,Kcnip2,Kcnk1,Kcnd3,Kcnn2,Dpp6,Itpr1,Gabra1,Hap1,Trpc6,Nedd4,Slc9a9,Slc4a4,Mcu,…			TRUE	1.00006e-08	394	366	36	GO:0034765	GO:BP	regulation of ion transmembrane transport	10041	Pde4d,Dpp6,Ank2,Cacna2d1,Nlgn1,Nrxn1,Cacnb2,Rgs7,Kcnip4,Kcnj6,Oprm1,Nos1,Cacna1a,Asic2,Shank1,Cacna1c,Cemip,Cacna1e,Kcnip1,Kcnn2,Trpc6,Kcnip3,Scn2a,Rasgrf1,Slc8a1,Kcnh7,Ptpn3,Gsg1l,Kcng1,Cacna2d2,Shisa6,Kcnq2,Gnb5,Kcnd3,Cbarp,Ephb2
TRUE	4.24844e-14	2243	1059	273	GO:0032879	GO:BP	regulation of localization	9081	Grm7,Sorbs2,Cacna2d1,Nrg3,Nkain3,Syt1,Kcnip4,Cacna1a,Nrp1,Ank2,Rfx3,Tmeff2,Nnat,Dock4,Nlgn1,Magi2,Ptprz1,Plpp4,Snca,Nrxn3,Trim9,Sema3e,Cacna1c,Pacsin1,Acvr1c,Cacnb2,Pde4d,Epha5,Rgs7,Inhba,Nos1,Map2,Sema5b,Cdh13,Prkce,Kcnd2,Sulf1,Rasgrf1,Pcsk5,Kcnip1,Epb41,Nkain2,Prkca,Slc8a1,Abr,Efna5,Ppp3ca,Pcdh17,Kmt2a,Cacna1d,Tiam1,Kcnh1,Dgki,Kcnq3,Syt6,Slc1a2,Camk2g,Pla2g3,Epb41l4b,Atp9a,Limch1,Atp2b2,Cdh2,At…			TRUE	1.44234e-08	2984	380	141	GO:0065008	GO:BP	regulation of biological quality	18613	Csmd1,Pde4d,Dpp6,Ptprd,Cdh4,Nell2,Gabrb1,Dock4,Kcnk9,Ank2,Syt1,Magi2,Cacna2d1,Kcnma1,Lrrtm4,Car12,Syt6,Nlgn1,Adgrb3,Nrxn1,Grid2,Sorcs3,Mdga2,Prkg1,Pclo,Atxn1,Gnas,Slc4a10,Pcsk5,Ank1,Cacnb2,Lingo2,Rgs7,Nnat,Atp2b2,Gria1,Zfp804a,Oprm1,Gpm6a,Gphn,Zbtb20,Rfx3,Epha7,Nos1,Bcr,Lrfn5,Cdh2,Cadps,Nbea,Rgs7bp,Camk2n1,Foxo1,Ptprj,Palm2,Ntng2,Lgi1,Map2,Baiap2,Gabra2,Fbn1,Tanc1,Inhba,Cacna1a,Acvr1c,Asic2,Ghr,A…
TRUE	4.38247e-14	379	1042	76	GO:0007409	GO:BP	axonogenesis	3284	Dab1,Dscaml1,Epha7,Cacna1a,Nrp1,Cdh4,Ptprs,Ptprz1,Lrrc4c,Sema3e,Auts2,Slit3,Epha5,Map2,Sema5b,Bdnf,Efna5,Plppr4,Cdh2,Epha4,Atp8a2,Wnt7b,Mbp,Zeb2,Dscam,Nrn1,Mgll,Sema4d,Slit1,Col25a1,Stxbp5,Mef2c,Ntrk3,Ntng2,Disc1,Efnb3,Trio,Lrtm1,Lgi1,Ephb2,Lmtk2,Foxp1,Fstl4,D130043K22Rik,Sipa1l1,Dip2b,Rtn4rl1,Ephb1,Agrn,Ece1,Robo2,Ctnna2,Kif5a,Dst,Dnm2,Mapt,Aplp2,Unc5c,B4galt5,Crmp1,Ryk,Mark2,Tbce,Dixdc1,Plxna2,…			TRUE	1.5032e-08	563	366	44	GO:0043269	GO:BP	regulation of ion transport	12212	Pde4d,Dpp6,Ank2,Syt1,Cacna2d1,Syt6,Nlgn1,Nrxn1,Nkain3,Gnas,Cacnb2,Rgs7,Atp2b2,Kcnip4,Kcnj6,Oprm1,Nos1,Cacna1a,Asic2,Plpp4,Shank1,Cacna1c,Cemip,Cacna1e,Kcnip1,Kcnn2,Trpc6,Kcnip3,Scn2a,Rasgrf1,Slc8a1,Kcnh7,Ptpn3,Gsg1l,Kcng1,Cacna2d2,Fgfr1,Shisa6,Kcnq2,Gnb5,Kcnd3,Cbarp,Cry2,Ephb2
TRUE	5.41942e-14	424	1042	81	GO:0061564	GO:BP	axon development	18256	Grm7,Dab1,Dscaml1,Epha7,Ncam2,Cacna1a,Nrp1,Cdh4,Ptprs,Ptprz1,Lrrc4c,Sema3e,Auts2,Slit3,Epha5,Map2,Sema5b,Bdnf,Efna5,Plppr4,Crtac1,Cdh2,Epha4,Atp8a2,Wnt7b,Mbp,Zeb2,Dscam,Nrn1,Mgll,Sema4d,Slit1,Col25a1,Stxbp5,Mef2c,Ntrk3,Ntng2,Disc1,Efnb3,Trio,Lrtm1,Epb41l3,Lgi1,Ephb2,Lmtk2,Foxp1,Fstl4,D130043K22Rik,Sipa1l1,Dip2b,Rtn4rl1,Ephb1,Agrn,Ece1,Robo2,Jak2,Ctnna2,Kif5a,Dst,Dnm2,Mapt,Aplp2,Unc5c,B4galt5,Crmp…			TRUE	2.11749e-08	470	366	39	GO:0034762	GO:BP	regulation of transmembrane transport	10038	Pde4d,Dpp6,Ank2,Cacna2d1,Nlgn1,Nrxn1,Cacnb2,Rgs7,Kcnip4,Kcnj6,Oprm1,Nos1,Cacna1a,Asic2,Shank1,Cacna1c,Cemip,Cacna1e,Kcnip1,Kcnn2,Trpc6,Kcnip3,Pid1,Scn2a,Rasgrf1,Slc8a1,Kcnh7,Ptpn3,Gsg1l,Kcng1,Cacna2d2,Shisa6,Kcnq2,Gnb5,Kcnd3,Pim1,Cbarp,Rap1a,Ephb2
TRUE	5.48624e-14	697	836	100	GO:0098655	GO:BP	cation transmembrane transport	22008	Trpm3,Grm7,Cacna2d1,Kcnip4,Cacna1a,Ank2,Kcnma1,Nlgn1,Snca,Cacna1c,Cacnb2,Pde4d,Slc4a10,Rgs7,Nos1,Gpm6a,Prkce,Kcnd2,Rasgrf1,Kcnip1,Slc8a1,Cacna1d,Kcnh1,Kcnq3,Slc1a2,Slc12a5,Atp2b2,Slc24a4,Atp2b4,Stac,Pex5l,Cacna2d3,Slc6a1,Oprm1,Kcng2,Kcnq1,Slc43a2,Scn2a,Cabp1,Stac2,Bin1,Kcnj3,Cacna1i,Asic2,Slc25a23,Adcyap1r1,Scn3a,Kcnip2,Kcnk1,Kcnd3,Kcnn2,Dpp6,Itpr1,Hap1,Rph3a,Trpc6,Mef2c,Nedd4,Slc9a9,Slc4a4,Mcu,A…			TRUE	2.18022e-08	874	283	48	GO:0034220	GO:BP	ion transmembrane transport	9774	Gria2,Trpm3,Pde4d,Dpp6,Gabrb1,Kcnk9,Ank2,Cacna2d1,Kcnma1,Nlgn1,Nrxn1,Grid2,Slc4a10,Ank1,Cacnb2,Rgs7,Atp2b2,Kcnip4,Gria1,Kcnj6,Oprm1,Gpm6a,Nos1,Gabra2,Cacna1a,Asic2,Shank1,Cacna1c,Cemip,Cacna1e,Kcnip1,Grm1,Kcnn2,Trpc6,Kcnip3,Scn2a,Rasgrf1,Gabra4,Slc8a1,Slc24a3,Gabrg2,Slc8a3,Kcnh7,Ptpn3,Gsg1l,Nipal2,Kcng1,Cacna2d2
TRUE	7.83031e-14	1223	755	137	GO:0006811	GO:BP	ion transport	2767	Trpm3,Ano3,Grm7,Cacna2d1,Gabrb1,Nkain3,Syt1,Kcnip4,Cacna1a,Ank2,Kcnma1,Nlgn1,Plpp4,Snca,Cacna1c,Gabrb2,Cacnb2,Pde4d,Slc4a10,Rgs7,Nos1,Gpm6a,Bdnf,Prkce,Kcnd2,Rasgrf1,Grik3,Kcnip1,Epb41,Nkain2,Slc8a1,Ppp3ca,Cacna1d,Kcnh1,Grm1,Kcnq3,Syt6,Slc2a9,Slc1a2,Camk2g,Pla2g3,Slc12a5,Grid2,Atp2b2,Slc24a4,Atp2b4,Gabrd,Stac,Grid1,Pex5l,Cacna2d3,Gabra2,Slc6a1,Oprm1,Gabrg2,Kcng2,Camk2a,Kcnq1,Slc43a2,Scn2a,Cabp1,Gr…			TRUE	2.2336e-08	48	292	12	GO:0099172	GO:BP	presynapse organization	22296	Ptprd,Nlgn1,Nrxn1,Grid2,Mdga2,Pclo,Lrfn5,Ntng2,Cadm1,Pcdh17,Ptprs,Ntrk3
TRUE	8.22036e-14	596	1014	100	GO:0007610	GO:BP	behavior	3470	Adgrl3,Grm7,Brinp1,Adgrb3,Dab1,Cacna1a,Nav2,Lsamp,Sdk1,Nlgn1,Tanc1,Ptprz1,Snca,Nrxn3,Auts2,Cacna1c,Pde4d,Slc4a10,Nos1,Bdnf,Prkce,Kcnd2,Pcdh17,Kmt2a,Sorcs3,Dgki,Grm1,Slc1a2,Olfm2,Slc12a5,Atp2b2,Slc24a4,Epha4,Csmd1,Grid1,Slc6a1,Oprm1,Gabrg2,Crhr1,Nptx2,Kcnq1,Atp8a2,Scn2a,Shank2,Jph4,Dscam,Thra,Sez6l2,Grik2,Ube3a,Cntfr,Astn1,Mef2c,Plk2,Mmp17,Efnb3,Negr1,Camk2n1,Kirrel3,Prkcz,Oprd1,Abhd12,Abcc8,Atp8a…			TRUE	2.83155e-08	379	373	34	GO:0007409	GO:BP	axonogenesis	3284	Cdh4,Ptprz1,Plppr4,Slit3,Lrrc4c,Dcc,Epha7,Cdh2,Col25a1,Robo2,Ntng2,Lgi1,Map2,Cacna1a,Tnr,Sema3e,Enah,Ptprs,Adarb1,Sema6d,Bcl11b,Rtn4rl1,Dscaml1,Dpysl5,Ntrk3,Nrp2,Chl1,Nptx1,Unc5c,Dixdc1,Map2k1,Ephb2,Mbp,Nectin1
TRUE	8.28722e-14	152	1005	42	GO:0048813	GO:BP	dendrite morphogenesis	15104	Adgrb3,Cacna1a,Nrp1,Ptprd,Nlgn1,Ptprz1,Epha5,Farp1,Ppp3ca,Rbfox2,Tanc2,Epha4,Srcin1,Ppfia2,Dnm3,Camk2a,Phactr1,Camk2b,Dscam,Afdn,Ube3a,Sema4d,Trpc6,Mef2a,Kndc1,Nedd4,Ephb2,Lrp8,Akap5,Btbd3,Sipa1l1,Arhgap44,Ephb1,Ctnna2,Nedd4l,Grip1,Ngef,Baiap2,Lzts3,Fyn,Fbxw8,Kidins220			TRUE	4.38273e-08	3383	418	164	GO:0048731	GO:BP	system development	15031	Csmd1,Ptprd,Sorbs2,Cdh4,Gabrb1,Rims1,Ank2,Syt1,Magi2,Lrrtm4,Nlgn1,Adgrb3,Nrxn1,Grid2,Fgf14,Mdga2,Tmem132e,Ptprz1,Prkg1,Pclo,Atxn1,Gnas,Chst11,Cntn3,Spock1,Plekha5,Slc4a10,Nrg3,Plppr4,Pcsk5,Ank1,Sdk2,Lingo2,Rgs7,Nnat,Atp2b2,Slit3,Npnt,Lrrc4c,Ncam2,Dcc,Zfp804a,Oprm1,Gpm6a,Rfx3,Epha7,Nos1,Bcr,Lrfn5,Cdh2,Csmd3,Cdh13,Col25a1,Robo2,Foxo1,Ntng2,Cadm1,Mmp16,Mical2,Lgi1,Map2,Baiap2,Gabra2,Vgll4,Fbn1,Inhba…
TRUE	1.20791e-13	1814	1042	235	GO:0048468	GO:BP	cell development	14805	Grm7,Dlg2,Brinp1,Sorbs2,Adgrb3,Gabrb1,Dab1,Dscaml1,Syt1,Epha7,Ncam2,Cacna1a,Nrp1,Ank2,Cdh4,Rfx3,Ptprs,Tmeff2,Sdk1,Ptprd,Nlgn1,Magi2,Ptprz1,Lrrc4c,Sema3e,Auts2,Pacsin1,Rims1,Gabrb2,Pde4d,Slit3,Slc4a10,Epha5,Akap13,Nos1,Map2,Sema5b,Gpm6a,Bdnf,Fat3,Zfp804a,Sulf1,Rasgrf1,Rap1gap2,Pou2f2,Fry,Farp1,Efna5,Osbp2,Ppp3ca,Rbfox2,Plppr4,Crtac1,Camk2g,Pla2g3,Tanc2,Slc12a5,Grid2,Atp2b2,Cdh2,Epha4,Srcin1,Rock2,…			TRUE	6.11296e-08	2120	412	113	GO:0009653	GO:BP	anatomical structure morphogenesis	4021	Csmd1,Ptprd,Cdh4,Rims1,Ank2,Syt1,Nlgn1,Adgrb3,Nrxn1,Grid2,Ptprz1,Gnas,Chst11,Slc4a10,Nrg3,Plppr4,Pcsk5,Sdk2,Atp2b2,Slit3,Npnt,Lrrc4c,Dcc,Gpm6a,Epha7,Bcr,Cdh2,Cdh13,Col25a1,Robo2,Foxo1,Palm2,Ntng2,Cadm1,Mmp16,Mical2,Lgi1,Map2,Baiap2,Fbn1,Tanc1,Rreb1,Inhba,Sdk1,Cacna1a,Ghr,Megf11,Adgrb2,Zmiz1,Tnr,Sema3e,Shank1,Cacna1c,Wnt9b,Myo3b,Enah,Rims2,Rere,Trpc6,Ptprs,Pid1,Adarb1,Sema6d,Prkca,Bcl11b,Cdh12,Rtn…
TRUE	1.31787e-13	98	699	29	GO:0051963	GO:BP	regulation of synapse assembly	16224	Lingo2,Adgrl3,Adgrb3,Clstn2,Epha7,Ptprs,Ptprd,Nlgn1,Snca,Bdnf,Mdga1,Farp1,Efna5,Lrfn5,Grid2,Asic2,Sema4d,Slit1,Mef2c,Ntrk3,Ntng2,Negr1,Lrtm1,Clstn1,Ephb2,Sipa1l1,Syndig1,Ephb1,Agrn			TRUE	1.13042e-07	609	367	42	GO:0120035	GO:BP	regulation of plasma membrane bounded cell projection organization	22776	Ptprd,Cdh4,Magi2,Syne1,Nlgn1,Adgrb3,Nrxn1,Grid2,Ptprz1,Spock1,Lrrc4c,Dcc,Zfp804a,Gpm6a,Epha7,Cdh2,Csmd3,Ntng2,Map2,Baiap2,Rreb1,Cacna1a,Tnr,Sema3e,Negr1,Myo3b,Trpc6,Ptprs,Sema6d,Rap1gap,Plppr5,Rtn4rl1,Ntrk3,Fat3,Fgfr1,Camk1d,Dixdc1,Map2k1,Src,Rap1a,Ephb2,Mbp
TRUE	2.10691e-13	1965	1059	235	GO:0051128	GO:BP	regulation of cellular component organization	15598	Lingo2,Adgrl3,Adgrb3,Dab1,Clstn2,Syt1,Epha7,Cacna1a,Nrp1,Cdh4,Syne1,Ptprs,Tmeff2,Ptprd,Nlgn1,Magi2,Tanc1,Ptprz1,Snca,Lrrc4c,Trim9,Sema3e,Auts2,Pacsin1,Rims1,Slit3,Epha5,Akap13,Inhba,Map2,Sema5b,Gpm6a,Bdnf,Cdh13,Fat3,Prkce,Zfp804a,Mdga1,Pcsk5,Epb41,Rap1gap2,Pcdh8,Farp1,Efna5,Lrfn5,Ppp3ca,Camk2g,Pla2g3,Tanc2,Limch1,Grid2,Cdh2,Epha4,Srcin1,Rock2,Sparcl1,Arhgef10l,Ppfia2,Dnm3,Tead1,Atp8a2,Iqgap2,Iqse…			TRUE	1.13042e-07	424	373	35	GO:0061564	GO:BP	axon development	18256	Cdh4,Ptprz1,Plppr4,Slit3,Lrrc4c,Ncam2,Dcc,Epha7,Cdh2,Col25a1,Robo2,Ntng2,Lgi1,Map2,Cacna1a,Tnr,Sema3e,Enah,Ptprs,Adarb1,Sema6d,Bcl11b,Rtn4rl1,Dscaml1,Dpysl5,Ntrk3,Nrp2,Chl1,Nptx1,Unc5c,Dixdc1,Map2k1,Ephb2,Mbp,Nectin1
TRUE	4.84962e-13	3383	1057	382	GO:0048731	GO:BP	system development	15031	Lingo2,Adgrl3,Grm7,Dlg2,Brinp1,Cntn3,Sorbs2,Adgrb3,Fgf14,Gabrb1,Nrg3,Dab1,Dscaml1,Clstn2,Syt1,Epha7,Ncam2,Rbfox1,Cacna1a,Cadm1,Nrp1,Ank2,Cdh4,Nav2,Rfx3,Cdh9,Ptprs,Nnat,Sdk1,Ptprd,Nlgn1,Magi2,Ptprz1,Rbfox3,Kif26b,Mmp16,Snca,Nrxn3,Lrrc4c,Sema3e,Auts2,Cacna1c,Pacsin1,Rims1,Acvr1c,Gabrb2,Nav1,Slit3,Slc4a10,Epha5,Rgs7,Akap13,Inhba,Nos1,Map2,Sema5b,Gpm6a,Bdnf,Cdh13,Fat3,Zfp804a,Mdga1,Sulf1,Rasgrf1,Pcsk…			TRUE	1.13042e-07	76	424	15	GO:0035418	GO:BP	protein localization to synapse	10373	Dlgap1,Magi2,Nlgn1,Nrxn1,Pclo,Gphn,Lgi1,Baiap2,Asic2,Shank1,Nptx1,Map2k1,Rap1a,Clstn1,Nptx2
TRUE	9.126e-13	192	834	44	GO:0006813	GO:BP	potassium ion transport	2769	Kcnip4,Ank2,Kcnma1,Rgs7,Nos1,Kcnd2,Kcnip1,Cacna1d,Kcnh1,Kcnq3,Slc12a5,Slc24a4,Kcng2,Kcnq1,Bin1,Kcnj3,Kcnip2,Kcnk1,Kcnd3,Kcnn2,Dpp6,Nedd4,Slc9a9,Kcnb1,Kcnh7,Kcnk9,Nsf,Abcc8,Kcnj9,Kcnq2,Kcng1,Ptk2b,Kcnab1,Akap5,Kcna4,Agrn,Rgs4,Slc24a3,Akap7,Nedd4l,Dnm2,Kcnk2,Atp1a3,Neto1			TRUE	1.15793e-07	812	404	56	GO:0007417	GO:BP	central nervous system development	3291	Gabrb1,Syt1,Nrxn1,Grid2,Ptprz1,Prkg1,Atxn1,Slc4a10,Nrg3,Rgs7,Nnat,Atp2b2,Dcc,Epha7,Bcr,Cdh2,Robo2,Cadm1,Map2,Baiap2,Inhba,Cacna1a,Zmiz1,Tnr,Negr1,Wnt9b,Rere,Ptprs,Adarb1,Sema6d,Gabra4,Slc8a1,Slc8a3,Bcl11b,Rtn4rl1,Id2,Dscaml1,Ntrk3,Nrp2,Crhr1,Shank2,Fgfr1,Nav2,Unc5c,Dixdc1,Zeb1,Ckb,Map2k1,Src,Nfix,Ephb2,Stat3,Slc6a17,Ctnnb1,Notch2,Phactr1
TRUE	1.05109e-12	2984	502	190	GO:0065008	GO:BP	regulation of biological quality	18613	Ano3,Lingo2,Adgrl3,Grm7,Dlg2,Adgrb3,Cacna2d1,Gabrb1,Clstn2,Syt1,Epha7,Cacna1a,Nrp1,Ank2,Cdh4,Nav2,Rfx3,Ptprs,Nnat,Dock4,Kcnma1,Ptprd,Nlgn1,Magi2,Tanc1,Snca,Nrxn3,Trim9,Sema3e,Cacna1c,Pacsin1,Acvr1c,Gabrb2,Cacnb2,Pde4d,Slc4a10,Epha5,Rgs7,Inhba,Nos1,Map2,Sema5b,Gpm6a,Bdnf,Prkce,Zfp804a,Mdga1,Kcnd2,Rasgrf1,Grik3,Htr4,Pcsk5,Kcnip1,Large1,Erc2,Epb41,Rap1gap2,Prkca,Slc8a1,Pcdh8,Abr,Farp1,Efna5,Lrfn5,Pp…			TRUE	1.25978e-07	455	367	35	GO:0010975	GO:BP	regulation of neuron projection development	5092	Ptprd,Cdh4,Magi2,Nlgn1,Adgrb3,Grid2,Ptprz1,Spock1,Lrrc4c,Dcc,Zfp804a,Epha7,Cdh2,Csmd3,Ntng2,Map2,Baiap2,Cacna1a,Tnr,Sema3e,Negr1,Trpc6,Ptprs,Sema6d,Plppr5,Rtn4rl1,Ntrk3,Fat3,Fgfr1,Camk1d,Dixdc1,Map2k1,Rap1a,Ephb2,Mbp
TRUE	1.60808e-12	303	836	57	GO:1904062	GO:BP	regulation of cation transmembrane transport	27059	Cacna2d1,Kcnip4,Cacna1a,Ank2,Nlgn1,Snca,Cacna1c,Cacnb2,Pde4d,Rgs7,Nos1,Prkce,Rasgrf1,Kcnip1,Slc8a1,Cacna1d,Atp2b4,Stac,Oprm1,Kcnq1,Slc43a2,Cabp1,Stac2,Bin1,Asic2,Adcyap1r1,Kcnip2,Kcnn2,Dpp6,Hap1,Rph3a,Mef2c,Nedd4,Cacng3,Abcc8,Shisa9,Kcng1,Ptk2b,Ephb2,Plcb1,Kcnab1,Epo,Tesc,Akap5,Ehd3,Agrn,Nos1ap,Rgs4,Akap7,Fgf12,Dapk1,Nedd4l,Cacng2,Dnm2,Ppargc1a,Neto1,Chd7			TRUE	1.39489e-07	1814	373	94	GO:0048468	GO:BP	cell development	14805	Pde4d,Ptprd,Sorbs2,Cdh4,Gabrb1,Rims1,Ank2,Syt1,Magi2,Nlgn1,Adgrb3,Nrxn1,Grid2,Tmem132e,Ptprz1,Prkg1,Atxn1,Chst11,Spock1,Slc4a10,Plppr4,Ank1,Atp2b2,Slit3,Lrrc4c,Ncam2,Dcc,Zfp804a,Oprm1,Gpm6a,Rfx3,Epha7,Nos1,Cdh2,Csmd3,Col25a1,Robo2,Ntng2,Lgi1,Map2,Baiap2,Fbn1,Rreb1,Sdk1,Cacna1a,Zmiz1,Tnr,Sema3e,Shank1,Negr1,Myo3b,Enah,Rims2,Rere,Trpc6,Ptprs,Adarb1,Sema6d,Rasgrf1,Bcl11b,Plppr5,Rtn4rl1,Id2,Prex1,Iqs…
TRUE	3.86254e-12	601	836	87	GO:0098662	GO:BP	inorganic cation transmembrane transport	22015	Grm7,Cacna2d1,Kcnip4,Cacna1a,Ank2,Kcnma1,Snca,Cacna1c,Cacnb2,Pde4d,Slc4a10,Rgs7,Nos1,Gpm6a,Prkce,Kcnd2,Kcnip1,Slc8a1,Cacna1d,Kcnh1,Kcnq3,Slc12a5,Atp2b2,Slc24a4,Atp2b4,Stac,Cacna2d3,Slc6a1,Oprm1,Kcng2,Kcnq1,Scn2a,Cabp1,Stac2,Bin1,Kcnj3,Cacna1i,Asic2,Slc25a23,Adcyap1r1,Scn3a,Kcnip2,Kcnk1,Kcnd3,Kcnn2,Dpp6,Itpr1,Hap1,Trpc6,Nedd4,Slc9a9,Slc4a4,Mcu,Adra1a,Kcnb1,Cacng3,Tpcn1,Kcnh7,Kcnk9,Abcc8,Kcnj9,Kcnq…			TRUE	1.54928e-07	623	404	46	GO:0007420	GO:BP	brain development	3294	Syt1,Nrxn1,Grid2,Prkg1,Atxn1,Slc4a10,Nrg3,Rgs7,Nnat,Atp2b2,Epha7,Bcr,Cdh2,Robo2,Cadm1,Baiap2,Inhba,Cacna1a,Zmiz1,Tnr,Negr1,Wnt9b,Rere,Ptprs,Sema6d,Slc8a1,Bcl11b,Rtn4rl1,Id2,Dscaml1,Nrp2,Crhr1,Shank2,Fgfr1,Nav2,Unc5c,Dixdc1,Zeb1,Ckb,Map2k1,Src,Nfix,Ephb2,Slc6a17,Ctnnb1,Phactr1
TRUE	3.91216e-12	2120	1059	258	GO:0009653	GO:BP	anatomical structure morphogenesis	4021	Adgrb3,Nrg3,Dab1,Dscaml1,Syt1,Epha7,Cacna1a,Cadm1,Nrp1,Ank2,Cdh4,Ptprs,Tmeff2,Sdk1,Ptprd,Nlgn1,Tanc1,Ptprz1,Kif26b,Mmp16,Nrxn3,Lrrc4c,Sema3e,Auts2,Cacna1c,Pacsin1,Rims1,Slit3,Slc4a10,Epha5,Akap13,Inhba,Map2,Sema5b,Gpm6a,Bdnf,Cdh13,Fat3,Sulf1,Pcsk5,Epb41,Fry,Zfpm2,Prkca,Pcdh8,Abr,Farp1,Efna5,Ppp3ca,Rbfox2,Plppr4,Pla2g3,Tanc2,Trnp1,Grid2,Atp2b2,Cdh2,Slc24a4,Atp2b4,Epha4,Csmd1,Pdgfc,Wwox,Srcin1,Tgfb…			TRUE	1.903e-07	477	378	39	GO:0044057	GO:BP	regulation of system process	12600	Pde4d,Dock4,Dlgap1,Ank2,Cacna2d1,Nlgn1,Nrxn1,Prkg1,Pclo,Gnas,Cacnb2,Npnt,Oprm1,Nos1,Foxo1,Baiap2,Inhba,Asic2,Tnr,Shank1,Cacna1c,Rims2,Grm1,Kcnn2,Slc8a1,Slc8a3,Cacna2d2,Crhr1,Fgfr1,Shisa6,Smad3,Nptx1,Map2k1,Src,Kcnd3,Jarid2,Cry2,Coro2b,Igsf9b
TRUE	4.6158e-12	172	834	40	GO:0071805	GO:BP	potassium ion transmembrane transport	19735	Kcnip4,Ank2,Kcnma1,Rgs7,Kcnd2,Kcnip1,Cacna1d,Kcnh1,Kcnq3,Slc12a5,Slc24a4,Kcng2,Kcnq1,Bin1,Kcnj3,Kcnip2,Kcnk1,Kcnd3,Kcnn2,Dpp6,Nedd4,Slc9a9,Kcnb1,Kcnh7,Kcnk9,Abcc8,Kcnj9,Kcnq2,Kcng1,Kcnab1,Kcna4,Agrn,Rgs4,Slc24a3,Akap7,Nedd4l,Dnm2,Kcnk2,Atp1a3,Neto1			TRUE	1.95072e-07	623	367	42	GO:0031344	GO:BP	regulation of cell projection organization	8275	Ptprd,Cdh4,Magi2,Syne1,Nlgn1,Adgrb3,Nrxn1,Grid2,Ptprz1,Spock1,Lrrc4c,Dcc,Zfp804a,Gpm6a,Epha7,Cdh2,Csmd3,Ntng2,Map2,Baiap2,Rreb1,Cacna1a,Tnr,Sema3e,Negr1,Myo3b,Trpc6,Ptprs,Sema6d,Rap1gap,Plppr5,Rtn4rl1,Ntrk3,Fat3,Fgfr1,Camk1d,Dixdc1,Map2k1,Src,Rap1a,Ephb2,Mbp
TRUE	5.1915e-11	171	175	21	GO:0098742	GO:BP	cell-cell adhesion via plasma-membrane adhesion molecules	22067	Adgrl3,Dab1,Dscaml1,Clstn2,Cadm1,Cdh4,Cdh9,Ptprs,Sdk1,Ptprd,Nlgn1,Magi2,Lrrc4c,Cdh13,Fat3,Mdga1,Pcdh8,Efna5,Lrfn5,Pcdh17,Igsf21			TRUE	1.95072e-07	63	170	10	GO:0051965	GO:BP	positive regulation of synapse assembly	16226	Ptprd,Lrrtm4,Nlgn1,Adgrb3,Nrxn1,Grid2,Lingo2,Asic2,Adgrb2,Syndig1
TRUE	7.67284e-11	107	785	28	GO:0060996	GO:BP	dendritic spine development	17746	Ptprs,Sdk1,Nlgn1,Epha5,Tanc2,Slc12a5,Epha4,Srcin1,Ppfia2,Dnm3,Camk2a,Iqsec1,Camk2b,Afdn,Ube3a,Mef2c,Plk2,Disc1,Neurl1a,Ephb2,Lrp8,Fstl4,Sipa1l1,Arhgap44,Ephb1,Itsn1,Dlg5,Ngef			TRUE	2.22406e-07	697	400	50	GO:0098655	GO:BP	cation transmembrane transport	22008	Trpm3,Pde4d,Dpp6,Kcnk9,Ank2,Cacna2d1,Kcnma1,Nlgn1,Nrxn1,Slc4a10,Ank1,Cacnb2,Rgs7,Atp2b2,Kcnip4,Kcnj6,Oprm1,Gpm6a,Nos1,Cacna1a,Asic2,Shank1,Cacna1c,Cemip,Cacna1e,Kcnip1,Kcnn2,Trpc6,Kcnip3,Scn2a,Rasgrf1,Slc8a1,Slc24a3,Slc8a3,Kcnh7,Ptpn3,Gsg1l,Nipal2,Kcng1,Cacna2d2,Shisa6,Kcnq2,Gnb5,Kcnd3,Cbarp,Rasa3,Ephb2,Slc6a17,Cacna2d3,Tmem165
TRUE	1.37276e-10	128	454	24	GO:0060078	GO:BP	regulation of postsynaptic membrane potential	16891	Gabrb1,Nlgn1,Snca,Cacna1c,Gabrb2,Rgs7,Bdnf,Kcnd2,Grik3,Ppp3ca,Dgki,Grm1,Grid2,Gabrd,Grid1,Pclo,Gabra2,Oprm1,Gabrg2,Afdn,Grik2,Gabra1,Tmem108,Mef2c			TRUE	2.50939e-07	31	296	9	GO:0099558	GO:BP	maintenance of synapse structure	22352	Dlgap1,Magi2,Adgrb3,Pclo,Gphn,Cadm1,Shank1,Rims2,Shank2
TRUE	1.56943e-10	174	759	36	GO:1901888	GO:BP	regulation of cell junction assembly	25152	Lingo2,Adgrl3,Adgrb3,Clstn2,Epha7,Nrp1,Ptprs,Ptprd,Nlgn1,Snca,Bdnf,Mdga1,Farp1,Efna5,Lrfn5,Limch1,Grid2,Rock2,Asic2,Sema4d,Slit1,Mef2c,Ntrk3,Ntng2,Tjp1,Negr1,Lrtm1,Clstn1,Ptprj,Ephb2,Sipa1l1,Syndig1,Ephb1,Agrn,Nedd4l,Dlg5			TRUE	2.77456e-07	596	299	37	GO:0007610	GO:BP	behavior	3470	Csmd1,Pde4d,Oxr1,Nlgn1,Adgrb3,Nrxn1,Sorcs3,Lsamp,Ptprz1,Atxn1,Slc4a10,Atp2b2,Gria1,Oprm1,Nos1,Camk2n1,Tanc1,Sdk1,Cacna1a,Tnr,Shank1,Cacna1c,Pcdh17,Negr1,Grm1,Gad1,Apba1,Kcnip3,Adarb1,Scn2a,Gabrg2,Slc8a3,Id2,Gng7,Crhr1,Shank2,Chl1
TRUE	2.34406e-10	623	1057	96	GO:0007420	GO:BP	brain development	3294	Adgrl3,Nrg3,Dab1,Dscaml1,Syt1,Epha7,Cacna1a,Cadm1,Nrp1,Nav2,Ptprs,Nnat,Slc4a10,Epha5,Rgs7,Inhba,Mdga1,Slc8a1,Abr,Efna5,Ppp3ca,Rbfox2,Crtac1,Slc1a2,Trnp1,Grid2,Atp2b2,Cdh2,Atp2b4,Crhr1,Jakmip1,Wnt7b,Phactr1,Pbx1,Zfp423,Zeb2,Shank2,Sez6l2,Afdn,Hap1,Slit1,Bcr,Kndc1,Tmem108,Pgap1,Disc1,Fgfr1,Stxbp3,Rora,Negr1,Neurl1a,Sun2,Kirrel3,Sun1,Ephb2,Plcb1,Lrp8,Foxp1,Prox1,Btbd3,Rtn4rl1,Ephb1,Rgs4,Robo2,Nfix,S…			TRUE	3.08312e-07	9	35	4	GO:0097090	GO:BP	presynaptic membrane organization	21646	Ptprd,Lrrtm4,Nlgn1,Nrxn1
TRUE	2.563e-10	116	1039	32	GO:0016079	GO:BP	synaptic vesicle exocytosis	5676	Grm7,Syt1,Cacna1a,Nlgn1,Snca,Nrxn3,Trim9,Cacnb2,Prkce,Erc2,Cacna1d,Dgki,Syt6,Pclo,Camk2a,Nrn1,Prkcb,Syt7,Stxbp5,Adra1a,Sv2a,Prkcg,Slc4a8,Grm8,Unc13a,Unc13b,Sptbn2,Ppfia3,Cyth1,Doc2b,Grik5,Adcy1			TRUE	5.81402e-07	661	283	38	GO:0098660	GO:BP	inorganic ion transmembrane transport	22013	Pde4d,Dpp6,Gabrb1,Kcnk9,Ank2,Cacna2d1,Kcnma1,Slc4a10,Ank1,Cacnb2,Rgs7,Atp2b2,Kcnip4,Kcnj6,Oprm1,Gpm6a,Nos1,Gabra2,Cacna1a,Asic2,Cacna1c,Cemip,Cacna1e,Kcnip1,Kcnn2,Trpc6,Kcnip3,Scn2a,Gabra4,Slc8a1,Slc24a3,Gabrg2,Slc8a3,Kcnh7,Ptpn3,Nipal2,Kcng1,Cacna2d2
TRUE	2.60504e-10	1203	853	134	GO:0055085	GO:BP	transmembrane transport	16788	Trpm3,Ano3,Grm7,Cacna2d1,Gabrb1,Kcnip4,Cacna1a,Ank2,Kcnma1,Nlgn1,Snca,Slc2a13,Cacna1c,Gabrb2,Cacnb2,Pde4d,Slc4a10,Rgs7,Nos1,Slc44a5,Gpm6a,Prkce,Kcnd2,Rasgrf1,Grik3,Kcnip1,Slc8a1,Cacna1d,Kcnh1,Grm1,Kcnq3,Slc2a9,Slc1a2,Sort1,Slc12a5,Grid2,Atp2b2,Slc24a4,Atp2b4,Gabrd,Stac,Grid1,Pex5l,Cacna2d3,Gabra2,Slc6a1,Oprm1,Gabrg2,Kcng2,Kcnq1,Slc43a2,Scn2a,Cabp1,Gria2,Stac2,Bin1,Kcnj3,Slc26a4,Cacna1i,Asic2,Slc2…			TRUE	6.06094e-07	303	275	24	GO:1904062	GO:BP	regulation of cation transmembrane transport	27059	Pde4d,Dpp6,Ank2,Cacna2d1,Nlgn1,Nrxn1,Cacnb2,Rgs7,Kcnip4,Oprm1,Nos1,Cacna1a,Asic2,Shank1,Cacna1c,Cemip,Kcnip1,Kcnn2,Kcnip3,Rasgrf1,Slc8a1,Ptpn3,Gsg1l,Kcng1
TRUE	3.25913e-10	1040	490	86	GO:0007155	GO:BP	cell adhesion	3055	Adgrl3,Dlg2,Cntn3,Dab1,Dscaml1,Clstn2,Epha7,Ncam2,Cadm1,Nrp1,Cdh4,Cdh9,Ptprs,Tmeff2,Lsamp,Sdk1,Ptprd,Nlgn1,Magi2,Ptprz1,Kif26b,Nrxn3,Fbln2,Lrrc4c,Sema3e,Pde4d,Epha5,Cntnap5a,Cdh13,Fat3,Prkce,Mdga1,Edil3,Sulf1,Pcsk5,Prkca,Pcdh8,Efna5,Lrfn5,Ppp3ca,Pcdh17,Spon1,Igsf21,Tiam1,Adamts18,Epb41l4b,Lmo7,Limch1,Grid2,Cdh2,Epha4,Srcin1,Sparcl1,Plekha2,Spock2,Wnt7b,Rap1gap,Mbp,B4galt1,Gnas,Tln2,Npnt,Acvr1,Cdh…			TRUE	6.06094e-07	31	292	9	GO:1905606	GO:BP	regulation of presynapse assembly	28484	Ptprd,Nlgn1,Nrxn1,Grid2,Mdga2,Lrfn5,Ntng2,Ptprs,Ntrk3
TRUE	3.46817e-10	201	502	30	GO:0006836	GO:BP	neurotransmitter transport	2785	Grm7,Syt1,Cacna1a,Nlgn1,Snca,Nrxn3,Trim9,Rims1,Cacnb2,Nos1,Prkce,Erc2,Cacna1d,Dgki,Syt6,Slc1a2,Pclo,Gabra2,Slc6a1,Camk2a,Syn3,Nrn1,Prkcb,Rph3a,Syt7,Stxbp5,Mef2c,Adra1a,Stxbp3,Ptprn2			TRUE	6.07223e-07	1203	411	71	GO:0055085	GO:BP	transmembrane transport	16788	Gria2,Trpm3,Pde4d,Dpp6,Gabrb1,Kcnk9,Ank2,Cacna2d1,Kcnma1,Nlgn1,Nrxn1,Grid2,Slc2a13,Slc4a10,Ank1,Cacnb2,Rgs7,Slco3a1,Atp2b2,Kcnip4,Gria1,Kcnj6,Oprm1,Gpm6a,Nos1,Bcr,Gabra2,Cacna1a,Asic2,Shank1,Cacna1c,Cemip,Cacna1e,Kcnip1,Grm1,Kcnn2,Sv2b,Trpc6,Kcnip3,Pid1,Scn2a,Rasgrf1,Gabra4,Slc8a1,Slc24a3,Gabrg2,Slc8a3,Kcnh7,Ptpn3,Gsg1l,Nipal2,Kcng1,Cacna2d2,Tmem150c,Shisa6,Sv2c,Kcnq2,Gnb5,Slc25a44,Kcnd3,Pim1,Cba…
TRUE	3.99484e-10	50	457	15	GO:0099084	GO:BP	postsynaptic specialization organization	22250	Dlg2,Dlgap1,Cadm1,Ptprs,Ptprd,Nlgn1,Magi2,Grid2,Cdh2,Gphn,Dgkz,Shank2,Tmem108,Ntrk3,Ntng2			TRUE	9.24414e-07	663	404	46	GO:0060322	GO:BP	head development	17097	Syt1,Nrxn1,Grid2,Prkg1,Atxn1,Slc4a10,Nrg3,Rgs7,Nnat,Atp2b2,Epha7,Bcr,Cdh2,Robo2,Cadm1,Baiap2,Inhba,Cacna1a,Zmiz1,Tnr,Negr1,Wnt9b,Rere,Ptprs,Sema6d,Slc8a1,Bcl11b,Rtn4rl1,Id2,Dscaml1,Nrp2,Crhr1,Shank2,Fgfr1,Nav2,Unc5c,Dixdc1,Zeb1,Ckb,Map2k1,Src,Nfix,Ephb2,Slc6a17,Ctnnb1,Phactr1
TRUE	4.5809e-10	463	1041	79	GO:0060627	GO:BP	regulation of vesicle-mediated transport	17385	Grm7,Syt1,Cacna1a,Nlgn1,Magi2,Snca,Nrxn3,Trim9,Pacsin1,Cacnb2,Cdh13,Prkce,Abr,Ppp3ca,Cacna1d,Dgki,Syt6,Pla2g3,Atp9a,Pclo,Crhr1,Iqsec1,Rap1gap,Bin1,Cacna1i,Nrn1,Prkcb,Hap1,Bcr,Syt7,Lrp1,Stxbp5,Pgap1,Nedd4,Adra1a,Stxbp3,Kcnb1,Ston2,Scarb1,Syt13,Necab2,Nsf,Ptpn5,Rph3al,Syt11,Pacsin2,Akap5,Prkcg,Arhgap44,Camk1d,Sgip1,Amph,Itsn1,Dnm1,Tub,Pard3,Lgi3,Slc4a8,Grm8,Myo18a,Dnm2,Snap91,Aak1,Unc13b,Arrb1,Dnaj…			TRUE	9.47641e-07	1223	405	72	GO:0006811	GO:BP	ion transport	2767	Gria2,Trpm3,Pde4d,Dpp6,Gabrb1,Kcnk9,Ank2,Syt1,Cacna2d1,Kcnma1,Syt6,Nlgn1,Nrxn1,Grid2,Nkain3,Gnas,Slc4a10,Ank1,Cacnb2,Rgs7,Slco3a1,Atp2b2,Kcnip4,Gria1,Kcnj6,Oprm1,Gpm6a,Nos1,Gabra2,Cacna1a,Asic2,Plpp4,Shank1,Cacna1c,Cemip,Cacna1e,Kcnip1,Grm1,Kcnn2,Apba1,Trpc6,Kcnip3,Scn2a,Rasgrf1,Gabra4,Slc8a1,Slc24a3,Gabrg2,Slc8a3,Kcnh7,Ptpn3,Gsg1l,Nipal2,Kcng1,Cacna2d2,Tmem150c,Fgfr1,Shisa6,Kcnq2,Gnb5,Kcnd3,Cbar…
TRUE	5.22225e-10	222	1027	47	GO:0048588	GO:BP	developmental cell growth	14900	Sorbs2,Syt1,Epha7,Nrp1,Cdh4,Ptprs,Sema3e,Auts2,Rims1,Slit3,Akap13,Map2,Sema5b,Bdnf,Efna5,Zeb2,Rasal1,Dscam,Nrn1,Mgll,Afdn,Sema4d,Slit1,Tmem108,Ntrk3,Disc1,Cpne5,Adra1a,Prkcz,Foxp1,Fstl4,D130043K22Rik,Dip2b,Rgs4,Cpne6,Nedd4l,Dnm2,Smurf1,Unc13a,Mapt,Ryk,Sh3gl2,Shtn1,Trim46,Map3k13,Twf2,Ctnnb1			TRUE	1.00936e-06	41	110	7	GO:0001941	GO:BP	postsynaptic membrane organization	669	Sorbs2,Magi2,Lrrtm4,Nlgn1,Nrxn1,Gphn,Cdh2
TRUE	6.67849e-10	152	834	33	GO:2001257	GO:BP	regulation of cation channel activity	30421	Cacna2d1,Cacna1a,Ank2,Nlgn1,Cacnb2,Pde4d,Rasgrf1,Stac,Oprm1,Kcnq1,Cabp1,Stac2,Asic2,Hap1,Rph3a,Mef2c,Cacng3,Abcc8,Shisa9,Kcng1,Ptk2b,Ephb2,Kcnab1,Epo,Ehd3,Nos1ap,Akap7,Fgf12,Dapk1,Nedd4l,Cacng2,Ppargc1a,Neto1			TRUE	1.16301e-06	33	292	9	GO:0099174	GO:BP	regulation of presynapse organization	22298	Ptprd,Nlgn1,Nrxn1,Grid2,Mdga2,Lrfn5,Ntng2,Ptprs,Ntrk3
TRUE	7.53401e-10	154	1039	37	GO:0007269	GO:BP	neurotransmitter secretion	3160	Grm7,Syt1,Cacna1a,Nlgn1,Snca,Nrxn3,Trim9,Cacnb2,Prkce,Erc2,Cacna1d,Dgki,Syt6,Pclo,Camk2a,Syn3,Nrn1,Prkcb,Rph3a,Syt7,Stxbp5,Mef2c,Adra1a,Stxbp3,Ptprn2,Sv2a,Prkcg,Slc4a8,Grm8,Unc13a,Unc13b,Sptbn2,Ppfia3,Cyth1,Doc2b,Grik5,Adcy1			TRUE	1.29888e-06	98	170	11	GO:1901890	GO:BP	positive regulation of cell junction assembly	25154	Ptprd,Lrrtm4,Nlgn1,Adgrb3,Nrxn1,Grid2,Lingo2,Ptprj,Asic2,Adgrb2,Syndig1
TRUE	7.53401e-10	154	1039	37	GO:0099643	GO:BP	signal release from synapse	22399	Grm7,Syt1,Cacna1a,Nlgn1,Snca,Nrxn3,Trim9,Cacnb2,Prkce,Erc2,Cacna1d,Dgki,Syt6,Pclo,Camk2a,Syn3,Nrn1,Prkcb,Rph3a,Syt7,Stxbp5,Mef2c,Adra1a,Stxbp3,Ptprn2,Sv2a,Prkcg,Slc4a8,Grm8,Unc13a,Unc13b,Sptbn2,Ppfia3,Cyth1,Doc2b,Grik5,Adcy1			TRUE	1.3456e-06	3747	385	160	GO:0007275	GO:BP	multicellular organism development	3166	Csmd1,Ptprd,Sorbs2,Cdh4,Gabrb1,Rims1,Ank2,Syt1,Magi2,Lrrtm4,Nlgn1,Adgrb3,Nrxn1,Grid2,Fgf14,Mdga2,Tmem132e,Ptprz1,Prkg1,Pclo,Atxn1,Gnas,Chst11,Cntn3,Spock1,Plekha5,Slc4a10,Nrg3,Plppr4,Pcsk5,Ank1,Sdk2,Lingo2,Rgs7,Nnat,Atp2b2,Slit3,Npnt,Lrrc4c,Ncam2,Dcc,Zfp804a,Oprm1,Gpm6a,Rfx3,Epha7,Nos1,Bcr,Lrfn5,Cdh2,Csmd3,Cdh13,Col25a1,Robo2,Foxo1,Ntng2,Cadm1,Mmp16,Mical2,Lgi1,Map2,Baiap2,Gabra2,Vgll4,Fbn1,Inhba…
TRUE	8.61413e-10	334	755	52	GO:0010959	GO:BP	regulation of metal ion transport	5077	Cacna2d1,Nkain3,Kcnip4,Cacna1a,Ank2,Plpp4,Snca,Cacna1c,Cacnb2,Pde4d,Rgs7,Nos1,Prkce,Kcnip1,Epb41,Nkain2,Slc8a1,Cacna1d,Atp2b2,Atp2b4,Stac,Camk2a,Kcnq1,Cabp1,Stac2,Gnas,Bin1,Adcyap1r1,Kcnip2,Jph4,Kcnn2,Dpp6,Itpr1,Hap1,Trpc6,Nedd4,Oprd1,Abcc8,Kcng1,Ptk2b,Plcb1,Kcnab1,Epo,Tesc,Akap5,Ehd3,Agrn,Nos1ap,Rgs4,Akap7,Fgf12,Nedd4l			TRUE	1.69369e-06	26	325	8	GO:0098698	GO:BP	postsynaptic specialization assembly	22030	Ptprd,Nlgn1,Nrxn1,Grid2,Ntng2,Ptprs,Ntrk3,Nptx1
TRUE	1.00508e-09	151	1022	36	GO:0050770	GO:BP	regulation of axonogenesis	15307	Dab1,Epha7,Cacna1a,Nrp1,Cdh4,Ptprs,Lrrc4c,Sema3e,Map2,Sema5b,Bdnf,Efna5,Cdh2,Epha4,Mbp,Zeb2,Dscam,Sema4d,Slit1,Ntrk3,Disc1,Efnb3,Ephb2,Fstl4,D130043K22Rik,Sipa1l1,Dip2b,Mapt,Ryk,Mark2,Dixdc1,Plxna2,Shtn1,Trim46,Map3k13,Twf2			TRUE	1.87273e-06	39	36	5	GO:0007157	GO:BP	heterophilic cell-cell adhesion via plasma membrane cell adhesion molecules	3057	Ptprd,Cdh4,Nlgn1,Nrxn1,Grid2
TRUE	1.08568e-09	3747	1059	400	GO:0007275	GO:BP	multicellular organism development	3166	Lingo2,Adgrl3,Grm7,Dlg2,Brinp1,Cntn3,Sorbs2,Adgrb3,Fgf14,Gabrb1,Nrg3,Dab1,Dscaml1,Clstn2,Syt1,Epha7,Ncam2,Rbfox1,Cacna1a,Cadm1,Nrp1,Ank2,Cdh4,Nav2,Rfx3,Cdh9,Ptprs,Nnat,Sdk1,Ptprd,Nlgn1,Magi2,Ptprz1,Rbfox3,Kif26b,Plpp4,Mmp16,Snca,Nrxn3,Lrrc4c,Sema3e,Auts2,Cacna1c,Pacsin1,Rims1,Acvr1c,Gabrb2,Nav1,Slit3,Slc4a10,Epha5,Rgs7,Akap13,Inhba,Nos1,Map2,Sema5b,Gpm6a,Bdnf,Cdh13,Fat3,Zfp804a,Mdga1,Sulf1,Rasgrf…			TRUE	2.56811e-06	20	325	7	GO:1905874	GO:BP	regulation of postsynaptic density organization	28725	Ptprd,Nrxn1,Grid2,Cdh2,Ptprs,Ntrk3,Nptx1
TRUE	1.18454e-09	47	456	14	GO:0097106	GO:BP	postsynaptic density organization	21659	Dlg2,Dlgap1,Cadm1,Ptprs,Ptprd,Nlgn1,Magi2,Grid2,Cdh2,Gphn,Dgkz,Shank2,Tmem108,Ntrk3			TRUE	2.8436e-06	1453	418	81	GO:0051049	GO:BP	regulation of transport	15540	Pde4d,Dpp6,Nell2,Ank2,Syt1,Magi2,Cacna2d1,Syt6,Nlgn1,Nrxn1,Pclo,Nkain3,Gnas,Cacnb2,Rgs7,Nnat,Atp2b2,Kcnip4,Kcnj6,Oprm1,Rfx3,Nos1,Bcr,Cdh2,Cadps,Cdh13,Camk2n1,Frmd4a,Map2,Inhba,Cacna1a,Acvr1c,Asic2,Plpp4,Shank1,Cacna1c,Cemip,Cacna1e,Kcnip1,Rims2,Kcnn2,Apba1,Trpc6,Kcnip3,Pid1,Scn2a,Rasgrf1,Slc8a1,Rap1gap,Kcnh7,Ptpn3,Vsnl1,Gsg1l,Kcng1,Iqsec1,Cacna2d2,Crhr1,Fgfr1,Camk1d,Shisa6,Ankrd13a,Kcnq2,Gnb5,Act…
TRUE	1.3796e-09	663	1057	98	GO:0060322	GO:BP	head development	17097	Adgrl3,Nrg3,Dab1,Dscaml1,Syt1,Epha7,Cacna1a,Cadm1,Nrp1,Nav2,Ptprs,Nnat,Slc4a10,Epha5,Rgs7,Inhba,Mdga1,Slc8a1,Abr,Efna5,Ppp3ca,Rbfox2,Crtac1,Slc1a2,Trnp1,Grid2,Atp2b2,Cdh2,Atp2b4,Crhr1,Jakmip1,Wnt7b,Phactr1,Pbx1,Zfp423,Zeb2,Shank2,Sez6l2,Afdn,Hap1,Slit1,Bcr,Kndc1,Tmem108,Pgap1,Disc1,Fgfr1,Stxbp3,Rora,Negr1,Neurl1a,Sun2,Kirrel3,Sun1,Ephb2,Plcb1,Lrp8,Foxp1,Prox1,Btbd3,Rtn4rl1,Ephb1,Rgs4,Robo2,Nfix,S…			TRUE	2.96791e-06	916	400	57	GO:0006812	GO:BP	cation transport	2768	Trpm3,Pde4d,Dpp6,Kcnk9,Ank2,Syt1,Cacna2d1,Kcnma1,Syt6,Nlgn1,Nrxn1,Nkain3,Gnas,Slc4a10,Ank1,Cacnb2,Rgs7,Atp2b2,Kcnip4,Kcnj6,Oprm1,Gpm6a,Nos1,Cacna1a,Asic2,Plpp4,Shank1,Cacna1c,Cemip,Cacna1e,Kcnip1,Kcnn2,Trpc6,Kcnip3,Scn2a,Rasgrf1,Slc8a1,Slc24a3,Slc8a3,Kcnh7,Ptpn3,Gsg1l,Nipal2,Kcng1,Cacna2d2,Shisa6,Kcnq2,Gnb5,Kcnd3,Cbarp,Rasa3,Ephb2,Nectin1,Slc6a17,Cacna2d3,Ctnnb1,Tmem165
TRUE	1.3796e-09	221	1039	47	GO:0045055	GO:BP	regulated exocytosis	13100	Grm7,Syt1,Cacna1a,Nlgn1,Snca,Nrxn3,Trim9,Cacna1c,Rims1,Cacnb2,Prkce,Erc2,Abr,Cacna1d,Dgki,Syt6,Pla2g3,Pex5l,Pclo,Crhr1,Camk2a,Cacna1i,Nrn1,Prkcb,Bcr,Syt7,Stxbp5,Adra1a,Stxbp3,Kcnb1,Syt13,Rph3al,Sv2a,Syt11,Prkcg,Slc4a8,Grm8,Unc13a,Unc13b,Syngr1,Sptbn2,Ppfia3,Rab15,Cyth1,Doc2b,Grik5,Adcy1			TRUE	3.29637e-06	98	366	14	GO:0099175	GO:BP	regulation of postsynapse organization	22299	Ptprd,Nlgn1,Nrxn1,Grid2,Zfp804a,Epha7,Cdh2,Baiap2,Tanc1,Ptprs,Ntrk3,Nrp2,Nptx1,Ephb2
TRUE	1.46336e-09	219	1027	46	GO:0060560	GO:BP	developmental growth involved in morphogenesis	17322	Syt1,Epha7,Cadm1,Nrp1,Cdh4,Ptprs,Kif26b,Sema3e,Auts2,Rims1,Slit3,Map2,Sema5b,Bdnf,Efna5,Wnt7b,Zeb2,Rasal1,Dscam,Nrn1,Mgll,Afdn,Sema4d,Slit1,Tmem108,Ntrk3,Disc1,Cpne5,Spry2,Prkcz,Fstl4,D130043K22Rik,Dip2b,Cpne6,Nedd4l,Dnm2,Smurf1,Unc13a,Mapt,Ryk,Sh3gl2,Shtn1,Trim46,Map3k13,Twf2,Ctnnb1			TRUE	3.32833e-06	66	215	10	GO:0043954	GO:BP	cellular component maintenance	12533	Dlgap1,Magi2,Adgrb3,Pclo,Zfp804a,Gphn,Cadm1,Tanc1,Shank1,Rims2
TRUE	1.72527e-09	98	682	23	GO:0099175	GO:BP	regulation of postsynapse organization	22299	Epha7,Ptprs,Ptprd,Nlgn1,Tanc1,Zfp804a,Tanc2,Grid2,Cdh2,Epha4,Srcin1,Ppfia2,Dnm3,Camk2b,Afdn,Ube3a,Ntrk3,Dgkb,Lrfn2,Ephb2,Lrp8,Sipa1l1,Arhgap44			TRUE	4.5959e-06	433	410	34	GO:0051960	GO:BP	regulation of nervous system development	16221	Ptprd,Cdh4,Lrrtm4,Nlgn1,Adgrb3,Nrxn1,Grid2,Ptprz1,Atxn1,Lingo2,Oprm1,Epha7,Nos1,Cdh2,Map2,Baiap2,Asic2,Adgrb2,Syndig1,Tnr,Sema3e,Trpc6,Ptprs,Sema6d,Id2,Ntrk3,Dixdc1,Map2k1,Ski,Ephb2,Mbp,Clstn1,Ctnnb1,Golga4
TRUE	1.91683e-09	767	480	64	GO:0022603	GO:BP	regulation of anatomical structure morphogenesis	7595	Adgrb3,Dab1,Syt1,Epha7,Cacna1a,Nrp1,Cdh4,Ptprs,Ptprd,Nlgn1,Ptprz1,Lrrc4c,Sema3e,Rims1,Map2,Sema5b,Bdnf,Sulf1,Epb41,Prkca,Abr,Efna5,Ppp3ca,Tanc2,Cdh2,Atp2b4,Epha4,Srcin1,Rock2,Ppfia2,Dnm3,Wnt7b,Arhgap15,Mbp,Camk2b,Zeb2,Rasal1,Inf2,Fbln1,Smoc2,Dscam,Olfm4,Ajap1,Prkcb,Afdn,Ube3a,Sema4d,Trpc6,Slit1,Bcr,Carmil1,Rreb1,Kndc1,Mef2c,Nedd4,Ntrk3,Ntng2,Plk2,Disc1,Cpne5,Tjp1,Mcu,Fgfr1,Efnb3			TRUE	5.32215e-06	63	424	12	GO:0099601	GO:BP	regulation of neurotransmitter receptor activity	22373	Dlgap1,Nlgn1,Nrxn1,Oprm1,Shank1,Rasgrf1,Gsg1l,Shisa6,Nptx1,Src,Ephb2,Nptx2
TRUE	2.54003e-09	357	1048	62	GO:0031346	GO:BP	positive regulation of cell projection organization	8277	Nrp1,Cdh4,Ptprd,Nlgn1,Magi2,Ptprz1,Auts2,Pacsin1,Gpm6a,Bdnf,Zfp804a,Efna5,Pla2g3,Epha4,Dnm3,Atp8a2,Camk2b,Zeb2,Dscam,Itpr1,Afdn,Hap1,Sema4d,Carmil1,Rreb1,Ntrk3,Disc1,Itga6,Fgfr1,Negr1,Neurl1a,Ripor2,Dzip1,Ptpn5,Ptk2b,Ephb2,Lrp8,Epo,Akap5,Camk1d,Agrn,Crtc1,Arsb,Grip1,Dnm2,Dab2ip,Gprc5b,Mapt,Baiap2,Hdac4,Setx,Mark2,Dixdc1,Plxna2,Shtn1,Fyn,Fbxw8,Ndrg4,Kidins220,Map3k13,Twf2,P2ry12			TRUE	5.40159e-06	601	283	34	GO:0098662	GO:BP	inorganic cation transmembrane transport	22015	Pde4d,Dpp6,Kcnk9,Ank2,Cacna2d1,Kcnma1,Slc4a10,Ank1,Cacnb2,Rgs7,Atp2b2,Kcnip4,Kcnj6,Oprm1,Gpm6a,Nos1,Cacna1a,Asic2,Cacna1c,Cemip,Cacna1e,Kcnip1,Kcnn2,Trpc6,Kcnip3,Scn2a,Slc8a1,Slc24a3,Slc8a3,Kcnh7,Ptpn3,Nipal2,Kcng1,Cacna2d2
TRUE	2.54003e-09	120	456	22	GO:0035637	GO:BP	multicellular organismal signaling	10519	Grm7,Cacna2d1,Cacna1a,Ank2,Cacna1c,Cacnb2,Pde4d,Kcnd2,Slc8a1,Cacna1d,Kcnq1,Scn2a,Bin1,Cacna1i,Scn3a,Kcnd3,Kcnn2,Dpp6,Grik2,Slc4a3,Mef2a,Ntrk3			TRUE	5.69452e-06	26	243	7	GO:0007214	GO:BP	gamma-aminobutyric acid signaling pathway	3112	Gabrb1,Gabra2,Cacna1a,Htr4,Gabbr2,Gabra4,Gabrg2
TRUE	3.46031e-09	207	502	29	GO:0001505	GO:BP	regulation of neurotransmitter levels	427	Grm7,Syt1,Cacna1a,Nlgn1,Snca,Nrxn3,Trim9,Cacnb2,Nos1,Prkce,Erc2,Cacna1d,Dgki,Syt6,Slc1a2,Pclo,Gabra2,Slc6a1,Camk2a,Syn3,Nrn1,Prkcb,Rph3a,Syt7,Stxbp5,Mef2c,Adra1a,Stxbp3,Ptprn2			TRUE	5.83198e-06	205	316	19	GO:0007626	GO:BP	locomotory behavior	3486	Oxr1,Lsamp,Atxn1,Slc4a10,Atp2b2,Oprm1,Cacna1a,Tnr,Cacna1c,Negr1,Grm1,Gad1,Apba1,Id2,Gng7,Crhr1,Shank2,Chl1,Nav2
TRUE	3.63877e-09	169	1027	38	GO:1990138	GO:BP	neuron projection extension	28860	Syt1,Nrp1,Cdh4,Ptprs,Sema3e,Auts2,Rims1,Slit3,Map2,Sema5b,Bdnf,Rasal1,Dscam,Nrn1,Mgll,Afdn,Sema4d,Slit1,Tmem108,Ntrk3,Disc1,Cpne5,Prkcz,D130043K22Rik,Dip2b,Cpne6,Nedd4l,Dnm2,Smurf1,Unc13a,Mapt,Ryk,Sh3gl2,Shtn1,Trim46,Map3k13,Twf2,Ctnnb1			TRUE	6.77169e-06	214	398	21	GO:0099003	GO:BP	vesicle-mediated transport in synapse	22212	Syt1,Magi2,Syt6,Nlgn1,Nrxn1,Pclo,Cacnb2,Cdh2,Cadps,Cacna1a,Syndig1,Pcdh17,Rims2,Apba1,Gsg1l,Iqsec1,Rap1a,Clstn1,Syn3,Pacsin1,Ctnnb1
TRUE	4.96314e-09	433	1027	70	GO:0051960	GO:BP	regulation of nervous system development	16221	Lingo2,Adgrl3,Brinp1,Adgrb3,Dab1,Clstn2,Epha7,Nrp1,Cdh4,Ptprs,Ptprd,Nlgn1,Ptprz1,Sema3e,Nos1,Map2,Sema5b,Bdnf,Mdga1,Efna5,Ppp3ca,Grid2,Cdh2,Epha4,Oprm1,Wnt7b,Mbp,Camk2b,Zeb2,Bin1,Asic2,Dscam,Afdn,Hap1,Sema4d,Trpc6,Slit1,Ntrk3,Disc1,Efnb3,Sox11,Neurl1a,Lrtm1,Clstn1,Abcc8,Ephb2,Lrp8,Fstl4,D130043K22Rik,Akap5,Syndig1,Dip2b,Ephb1,Agrn,Dlg5,Pard3,Arhgef2,Chd7,Mapt,Ppp1cc,Baiap2,Ryk,Dixdc1,Plxna2,Shtn1…			TRUE	7.59353e-06	152	366	17	GO:2001257	GO:BP	regulation of cation channel activity	30421	Pde4d,Ank2,Cacna2d1,Nlgn1,Nrxn1,Cacnb2,Oprm1,Cacna1a,Asic2,Shank1,Rasgrf1,Gsg1l,Kcng1,Shisa6,Gnb5,Cbarp,Ephb2
TRUE	4.96314e-09	2610	1048	289	GO:0023051	GO:BP	regulation of signaling	7647	Grm7,Nrg3,Dlgap1,Dab1,Clstn2,Syt1,Epha7,Cacna1a,Nrp1,Ank2,Rfx3,Kctd16,Ptprs,Nnat,Ptprd,Nlgn1,Magi2,Dlgap2,Snca,Nrxn3,Lrrc4c,Auts2,Acvr1c,Cacnb2,Pde4d,Slit3,Slc4a10,Epha5,Rgs7,Akap13,Inhba,Nos1,Bdnf,Cdh13,Prkce,Sulf1,Rasgrf1,Grik3,Pcsk5,Erc2,Rap1gap2,Prkca,Pcdh8,Abr,Efna5,Sipa1l2,Ppp3ca,Pcdh17,Kmt2a,Sorcs3,Cacna1d,Plppr4,Phf24,Dgki,Grm1,Pla2g3,Lmo7,Grid2,Atp2b2,Wwc1,Cdh2,Zfp536,Slc24a4,Atp2b4,Epha…			TRUE	8.07271e-06	50	192	8	GO:0097479	GO:BP	synaptic vesicle localization	21851	Magi2,Nlgn1,Nrxn1,Pclo,Cdh2,Map2,Syndig1,Pcdh17
TRUE	5.061e-09	372	1095	64	GO:0007264	GO:BP	small GTPase mediated signal transduction	3155	Dab1,Nrp1,Dock4,Auts2,Akap13,Cdh13,Rasgrf1,Rap1gap2,Sipa1l2,Tiam1,Dgki,Cdh2,Rock2,Rgl1,Iqsec1,Rap1gap,Dgkz,Rasal1,Adcyap1r1,Rasgef1a,Bcr,Kndc1,Arhgef11,Plk2,Adra1a,Arhgef12,Spry2,Ripor2,Psd3,Grb2,Cdc42bpa,Ephb2,Mmd2,Rab30,Epo,Sipa1l1,Arhgap44,Ksr1,Rerg,Ralgps1,Dock9,Ctnnal1,Itsn1,Elmo1,Dnm2,Dab2ip,Arhgef2,Ralgapa2,Pik3cb,Arrb1,Sos2,Dennd1a,Baiap2,Arfgef3,Chn2,Rab15,Shtn1,Ralgps2,Cd2ap,Cyth1,Mapre…			TRUE	8.42959e-06	15	325	6	GO:0099151	GO:BP	regulation of postsynaptic density assembly	22283	Ptprd,Nrxn1,Grid2,Ptprs,Ntrk3,Nptx1
TRUE	5.22153e-09	230	834	41	GO:0022898	GO:BP	regulation of transmembrane transporter activity	7614	Cacna2d1,Cacna1a,Ank2,Nlgn1,Snca,Cacnb2,Pde4d,Rasgrf1,Cacna1d,Stac,Oprm1,Kcnq1,Cabp1,Stac2,Asic2,Hap1,Rph3a,Trpc6,Mef2c,Nedd4,Cacng3,Abcc8,Shisa9,Kcng1,Ptk2b,Ephb2,Plcb1,Kcnab1,Epo,Tesc,Ehd3,Agrn,Nos1ap,Akap7,Fgf12,Dapk1,Nedd4l,Cacng2,Dnm2,Ppargc1a,Neto1			TRUE	9.24977e-06	623	378	44	GO:0098609	GO:BP	cell-cell adhesion	22001	Pde4d,Ptprd,Cdh4,Magi2,Nlgn1,Nrxn1,Grid2,Pcdh9,Mdga2,Prkg1,Gnas,Sdk2,Npnt,Lrrc4c,Dcc,Epha7,Lrfn5,Cdh2,Cdh13,Ntng2,Cadm1,Sdk1,Megf11,Zmiz1,Tnr,Pcdh17,Gpnmb,Negr1,Ptprs,Rap1gap,Prkca,Sparcl1,Cdh12,Nectin3,Dscaml1,Fat3,Pag1,Adamts18,Map2k1,Src,Mbp,Clstn1,Nectin1,Igsf9b
TRUE	5.62605e-09	344	414	36	GO:0006816	GO:BP	calcium ion transport	2772	Grm7,Cacna2d1,Cacna1a,Ank2,Plpp4,Snca,Cacna1c,Cacnb2,Pde4d,Nos1,Gpm6a,Prkce,Epb41,Slc8a1,Ppp3ca,Cacna1d,Camk2g,Atp2b2,Slc24a4,Atp2b4,Stac,Cacna2d3,Oprm1,Camk2a,Cabp1,Camk2b,Stac2,Bin1,Cacna1i,Slc25a23,Adcyap1r1,Jph4,Itpr1,Prkcb,Hap1,Trpc6			TRUE	1.13819e-05	143	299	15	GO:0030534	GO:BP	adult behavior	7892	Oxr1,Nrxn1,Atxn1,Oprm1,Nos1,Sdk1,Cacna1a,Shank1,Cacna1c,Pcdh17,Gabrg2,Id2,Crhr1,Shank2,Chl1
TRUE	5.62605e-09	432	1048	74	GO:0023061	GO:BP	signal release	7657	Grm7,Syt1,Cacna1a,Rfx3,Nnat,Nlgn1,Snca,Nrxn3,Trim9,Cacna1c,Acvr1c,Cacnb2,Epha5,Inhba,Nos1,Prkce,Erc2,Efna5,Ppp3ca,Cacna1d,Dgki,Syt6,Pla2g3,Pex5l,Pclo,Sybu,Oprm1,Crhr1,Camk2a,Kcnq1,Gnas,Syn3,Nrn1,Prkcb,Rph3a,Syt7,Nell2,Stxbp5,Mef2c,Mcu,Fgfr1,Adra1a,Stxbp3,Sox11,Kcnb1,Ptprn2,Syt13,Camk2n1,Abcc8,Rph3al,Sv2a,Syt11,Prkcg,Jak2,Ildr2,Itsn1,Slc4a8,Grm8,Chd7,Unc13a,Unc13b,Arrb1,Abcg1,Scg5,Sptbn2,Cry2,Ppfi…			TRUE	1.15777e-05	60	156	8	GO:0043113	GO:BP	receptor clustering	12150	Sorbs2,Magi2,Lrrtm4,Nlgn1,Nrxn1,Gphn,Cdh2,Cacna1a
TRUE	5.92999e-09	240	834	42	GO:0032409	GO:BP	regulation of transporter activity	8739	Cacna2d1,Cacna1a,Ank2,Nlgn1,Snca,Cacnb2,Pde4d,Rasgrf1,Kmt2a,Cacna1d,Stac,Oprm1,Kcnq1,Cabp1,Stac2,Asic2,Hap1,Rph3a,Trpc6,Mef2c,Nedd4,Cacng3,Abcc8,Shisa9,Kcng1,Ptk2b,Ephb2,Plcb1,Kcnab1,Epo,Tesc,Ehd3,Agrn,Nos1ap,Akap7,Fgf12,Dapk1,Nedd4l,Cacng2,Dnm2,Ppargc1a,Neto1			TRUE	1.16514e-05	702	400	46	GO:0030001	GO:BP	metal ion transport	7665	Pde4d,Dpp6,Kcnk9,Ank2,Cacna2d1,Kcnma1,Nkain3,Gnas,Slc4a10,Cacnb2,Rgs7,Atp2b2,Kcnip4,Kcnj6,Oprm1,Gpm6a,Nos1,Cacna1a,Asic2,Plpp4,Cacna1c,Cemip,Cacna1e,Kcnip1,Kcnn2,Trpc6,Kcnip3,Scn2a,Slc8a1,Slc24a3,Slc8a3,Kcnh7,Ptpn3,Nipal2,Kcng1,Cacna2d2,Kcnq2,Gnb5,Kcnd3,Cbarp,Rasa3,Nectin1,Slc6a17,Cacna2d3,Ctnnb1,Tmem165
TRUE	5.92999e-09	224	834	40	GO:0032412	GO:BP	regulation of ion transmembrane transporter activity	8742	Cacna2d1,Cacna1a,Ank2,Nlgn1,Cacnb2,Pde4d,Rasgrf1,Cacna1d,Stac,Oprm1,Kcnq1,Cabp1,Stac2,Asic2,Hap1,Rph3a,Trpc6,Mef2c,Nedd4,Cacng3,Abcc8,Shisa9,Kcng1,Ptk2b,Ephb2,Plcb1,Kcnab1,Epo,Tesc,Ehd3,Agrn,Nos1ap,Akap7,Fgf12,Dapk1,Nedd4l,Cacng2,Dnm2,Ppargc1a,Neto1			TRUE	1.44421e-05	8	110	4	GO:0097104	GO:BP	postsynaptic membrane assembly	21657	Magi2,Nlgn1,Nrxn1,Cdh2
TRUE	9.77091e-09	205	1095	43	GO:0051056	GO:BP	regulation of small GTPase mediated signal transduction	15547	Nrp1,Auts2,Akap13,Rasgrf1,Rap1gap2,Sipa1l2,Dgki,Cdh2,Iqsec1,Rap1gap,Dgkz,Rasal1,Adcyap1r1,Rasgef1a,Bcr,Adra1a,Spry2,Ripor2,Psd3,Cdc42bpa,Ephb2,Mmd2,Epo,Sipa1l1,Arhgap44,Ralgps1,Dnm2,Dab2ip,Arhgef2,Ralgapa2,Pik3cb,Arrb1,Sos2,Dennd1a,Arfgef3,Chn2,Ralgps2,Cd2ap,Cyth1,Mapre2,Stmn3,Madd,Dennd4a			TRUE	1.54836e-05	4375	419	196	GO:0048856	GO:BP	anatomical structure development	15146	Csmd1,Pde4d,Ptprd,Sorbs2,Cdh4,Gabrb1,Rims1,Ank2,Syt1,Magi2,Lrrtm4,Syne1,Nlgn1,Adgrb3,Nrxn1,Grid2,Fgf14,Mdga2,Tmem132e,Ptprz1,Prkg1,Pclo,Atxn1,Gnas,Chst11,Cntn3,Spock1,Plekha5,Slc4a10,Nrg3,Plppr4,Pcsk5,Ank1,Sdk2,Lingo2,Rgs7,Nnat,Atp2b2,Slit3,Npnt,Lrrc4c,Ncam2,Dcc,Zfp804a,Oprm1,Gpm6a,Jph1,Rfx3,Epha7,Nos1,Bcr,Lrfn5,Cdh2,Csmd3,Cdh13,Col25a1,Robo2,Foxo1,Hivep3,Palm2,Ntng2,Cadm1,Mmp16,Mical2,Lgi1,Map2,…
TRUE	1.22638e-08	42	252	11	GO:0099054	GO:BP	presynapse assembly	22241	Cadm1,Ptprs,Ptprd,Nlgn1,Snca,Mdga1,Farp1,Lrfn5,Pcdh17,Grid2,Pclo			TRUE	1.60271e-05	16	296	6	GO:0098880	GO:BP	maintenance of postsynaptic specialization structure	22139	Dlgap1,Magi2,Gphn,Cadm1,Shank1,Shank2
TRUE	1.38252e-08	2602	1048	286	GO:0010646	GO:BP	regulation of cell communication	4791	Grm7,Nrg3,Dlgap1,Dab1,Clstn2,Syt1,Epha7,Cacna1a,Nrp1,Ank2,Rfx3,Kctd16,Ptprs,Nnat,Ptprd,Nlgn1,Magi2,Dlgap2,Snca,Nrxn3,Lrrc4c,Auts2,Acvr1c,Cacnb2,Pde4d,Slit3,Slc4a10,Epha5,Rgs7,Akap13,Inhba,Nos1,Bdnf,Cdh13,Prkce,Sulf1,Rasgrf1,Grik3,Pcsk5,Erc2,Rap1gap2,Prkca,Pcdh8,Abr,Efna5,Sipa1l2,Ppp3ca,Pcdh17,Kmt2a,Sorcs3,Cacna1d,Plppr4,Phf24,Dgki,Grm1,Pla2g3,Grid2,Atp2b2,Wwc1,Cdh2,Zfp536,Slc24a4,Atp2b4,Epha4,Pdg…			TRUE	1.68012e-05	45	296	9	GO:0034331	GO:BP	cell junction maintenance	9846	Dlgap1,Magi2,Adgrb3,Pclo,Gphn,Cadm1,Shank1,Rims2,Shank2
TRUE	1.68653e-08	63	759	19	GO:0051965	GO:BP	positive regulation of synapse assembly	16226	Lingo2,Adgrl3,Adgrb3,Clstn2,Ptprd,Nlgn1,Bdnf,Efna5,Grid2,Asic2,Sema4d,Ntrk3,Lrtm1,Clstn1,Ephb2,Syndig1,Ephb1,Agrn,Dlg5			TRUE	1.75426e-05	11	246	5	GO:0099566	GO:BP	regulation of postsynaptic cytosolic calcium ion concentration	22360	Atp2b2,Gria1,Grm1,Slc8a1,Slc8a3
TRUE	1.90525e-08	48	457	14	GO:0099172	GO:BP	presynapse organization	22296	Cadm1,Ptprs,Ptprd,Nlgn1,Snca,Mdga1,Farp1,Lrfn5,Pcdh17,Grid2,Pclo,Chd4,Ntrk3,Ntng2			TRUE	1.87675e-05	6	35	3	GO:0097105	GO:BP	presynaptic membrane assembly	21658	Ptprd,Nlgn1,Nrxn1
TRUE	2.14408e-08	26	272	9	GO:0007214	GO:BP	gamma-aminobutyric acid signaling pathway	3112	Gabrb1,Cacna1a,Gabrb2,Bdnf,Htr4,Phf24,Gabbr2,Gabra2,Gabrg2			TRUE	2.05801e-05	31	36	4	GO:1904861	GO:BP	excitatory synapse assembly	27790	Ptprd,Nlgn1,Nrxn1,Grid2
TRUE	2.4676e-08	143	525	24	GO:1903305	GO:BP	regulation of regulated secretory pathway	26375	Grm7,Syt1,Cacna1a,Nlgn1,Nrxn3,Trim9,Cacnb2,Prkce,Abr,Cacna1d,Dgki,Syt6,Pla2g3,Crhr1,Cacna1i,Nrn1,Prkcb,Bcr,Syt7,Stxbp5,Adra1a,Stxbp3,Kcnb1,Syt13			TRUE	2.24526e-05	281	51	9	GO:0051962	GO:BP	positive regulation of nervous system development	16223	Ptprd,Cdh4,Lrrtm4,Nlgn1,Adgrb3,Nrxn1,Grid2,Ptprz1,Atxn1
TRUE	3.00152e-08	180	1006	37	GO:0031345	GO:BP	negative regulation of cell projection organization	8276	Dab1,Epha7,Nrp1,Ptprs,Nlgn1,Ptprz1,Sema3e,Map2,Sema5b,Fat3,Rap1gap2,Ppp3ca,Epha4,Dnm3,Rap1gap,Mbp,Ube3a,Sema4d,Spock1,Trpc6,Slit1,Efnb3,Spry2,Ephb2,Fstl4,D130043K22Rik,Arhgap44,Dip2b,Ntm,Rtn4rl1,Ngef,Dnm2,Limk2,Crmp1,Ryk,Fyn,Trim46			TRUE	2.46028e-05	154	378	17	GO:0031644	GO:BP	regulation of nervous system process	8408	Dlgap1,Nlgn1,Nrxn1,Pclo,Oprm1,Nos1,Baiap2,Tnr,Shank1,Rims2,Grm1,Slc8a3,Fgfr1,Shisa6,Nptx1,Src,Igsf9b
TRUE	3.05569e-08	133	888	30	GO:0035725	GO:BP	sodium ion transmembrane transport	10584	Slc4a10,Nos1,Slc8a1,Slc24a4,Atp2b4,Slc6a1,Kcnq1,Scn2a,Cacna1i,Asic2,Scn3a,Kcnk1,Nedd4,Slc9a9,Slc4a4,Tpcn1,Plcb1,Slc8a3,Tesc,Agrn,Slc24a3,Slc6a17,Fgf12,Nedd4l,Slc4a8,Dnm2,Atp1a3,Neto1,Scn8a,Nalcn			TRUE	2.56586e-05	17	325	6	GO:0099150	GO:BP	regulation of postsynaptic specialization assembly	22282	Ptprd,Nrxn1,Grid2,Ptprs,Ntrk3,Nptx1
TRUE	3.25385e-08	190	559	29	GO:0017157	GO:BP	regulation of exocytosis	5893	Grm7,Syt1,Cacna1a,Nlgn1,Snca,Nrxn3,Trim9,Cacnb2,Prkce,Abr,Cacna1d,Dgki,Syt6,Pla2g3,Atp9a,Pclo,Crhr1,Cacna1i,Nrn1,Prkcb,Hap1,Bcr,Syt7,Stxbp5,Adra1a,Stxbp3,Kcnb1,Syt13,Nsf			TRUE	2.56586e-05	18	325	6	GO:1904889	GO:BP	regulation of excitatory synapse assembly	27818	Ptprd,Nrxn1,Grid2,Ptprs,Ntrk3,Nptx1
TRUE	3.71419e-08	725	502	62	GO:0140352	GO:BP	export from cell	23070	Grm7,Syt1,Cacna1a,Rfx3,Nnat,Nlgn1,Snca,Nrxn3,Trim9,Cacna1c,Rims1,Acvr1c,Cacnb2,Epha5,Inhba,Nos1,Bdnf,Prkce,Erc2,Slc8a1,Abr,Efna5,Ppp3ca,Cacna1d,Dgki,Syt6,Pla2g3,Atp9a,Olfm2,Slc24a4,Pex5l,Srcin1,Pclo,Sybu,Oprm1,Crhr1,Camk2a,Kcnq1,Gnas,Syn3,Cacna1i,Kcnip2,Kcnd3,Nrn1,Steap3,Prkcb,Hap1,Rph3a,Bcr,Syt7,Nell2,Stxbp5,Mef2c,Mical3,Slc4a4,Mcu,Fgfr1,Adra1a,Stxbp3,Sox11,Kcnb1,Ptprn2			TRUE	2.90295e-05	189	224	14	GO:0099504	GO:BP	synaptic vesicle cycle	22316	Syt1,Magi2,Syt6,Nlgn1,Nrxn1,Pclo,Cacnb2,Cdh2,Cadps,Cacna1a,Syndig1,Pcdh17,Rims2,Apba1
TRUE	3.71419e-08	31	344	10	GO:0099558	GO:BP	maintenance of synapse structure	22352	Dlg2,Adgrb3,Dlgap1,Cadm1,Magi2,Erc2,Pclo,Gphn,Dgkz,Shank2			TRUE	2.98021e-05	2243	419	107	GO:0032879	GO:BP	regulation of localization	9081	Pde4d,Dpp6,Sorbs2,Nell2,Dock4,Ank2,Syt1,Magi2,Cacna2d1,Syt6,Nlgn1,Nrxn1,Ptprz1,Prkg1,Pclo,Nkain3,Gnas,Nrg3,Pcsk5,Cacnb2,Rgs7,Nnat,Atp2b2,Kcnip4,Kcnj6,Oprm1,Rfx3,Nos1,Bcr,Cdh2,Cadps,Cdh13,Camk2n1,Ptprj,Ntng2,Frmd4a,Map2,Rreb1,Inhba,Cacna1a,Acvr1c,Asic2,Plpp4,Tnr,Sema3e,Shank1,Cacna1c,Pcdh17,Gpnmb,Cemip,Cacna1e,Kcnip1,Rims2,Kcnn2,Apba1,Trpc6,Kcnip3,Pid1,Adarb1,Scn2a,Sema6d,Rasgrf1,Slc8a1,Rap1gap,Kc…
TRUE	3.78518e-08	80	990	25	GO:0043266	GO:BP	regulation of potassium ion transport	12209	Kcnip4,Ank2,Rgs7,Nos1,Kcnip1,Cacna1d,Kcnq1,Bin1,Kcnip2,Kcnn2,Dpp6,Nedd4,Abcc8,Kcng1,Ptk2b,Kcnab1,Akap5,Agrn,Rgs4,Akap7,Nedd4l,Dnm2,Neto1,Kcnc1,Kcnab2			TRUE	3.41909e-05	120	238	12	GO:0035637	GO:BP	multicellular organismal signaling	10519	Pde4d,Dpp6,Ank2,Cacna2d1,Cacnb2,Gria1,Cacna1a,Tnr,Cacna1c,Kcnn2,Scn2a,Slc8a1
TRUE	4.74622e-08	107	1059	27	GO:1902414	GO:BP	protein localization to cell junction	25630	Dlg2,Dlgap1,Nlgn1,Magi2,Pclo,Gphn,Nptx2,Camk2a,Asic2,Afdn,Tjp1,Clstn1,Cacng3,Prkcz,Nectin3,Lgi1,Arhgap44,Kif5a,Dlg5,Grip1,Cacng2,Mapt,Adam22,Baiap2,Nectin1,Actn4,Fermt2			TRUE	4.07109e-05	4	110	3	GO:0097118	GO:BP	neuroligin clustering involved in postsynaptic membrane assembly	21668	Magi2,Nrxn1,Cdh2
TRUE	5.79067e-08	51	1030	18	GO:0007215	GO:BP	glutamate receptor signaling pathway	3113	Grm7,Grik3,Grm1,Grid2,Grid1,Camk2a,Gria2,Grik2,Kcnb1,Necab2,Ptk2b,Plcb1,Cpeb4,Grm8,Atp1a3,Unc13a,Fyn,Grik5			TRUE	4.39154e-05	334	275	22	GO:0010959	GO:BP	regulation of metal ion transport	5077	Pde4d,Dpp6,Ank2,Cacna2d1,Nkain3,Gnas,Cacnb2,Rgs7,Atp2b2,Kcnip4,Nos1,Cacna1a,Plpp4,Cacna1c,Cemip,Kcnip1,Kcnn2,Trpc6,Kcnip3,Slc8a1,Ptpn3,Kcng1
TRUE	6.46376e-08	1647	812	156	GO:0006928	GO:BP	movement of cell or subcellular component	2866	Adgrl3,Dlg2,Cacna2d1,Nrg3,Dab1,Dscaml1,Epha7,Cadm1,Nrp1,Ank2,Cdh4,Rfx3,Tmeff2,Dock4,Magi2,Ptprz1,Kif26b,Sema3e,Auts2,Cacna1c,Acvr1c,Nav1,Cacnb2,Pde4d,Slit3,Epha5,Nos1,Map2,Sema5b,Gpm6a,Bdnf,Cdh13,Fat3,Prkce,Mdga1,Sulf1,Pcsk5,Prkca,Slc8a1,Abr,Dync1i1,Efna5,Ppp3ca,Rbfox2,Cacna1d,Tiam1,Pla2g3,Epb41l4b,Limch1,Wwc1,Cdh2,Atp2b4,Epha4,Pdgfc,Srcin1,Tgfbr3,Rock2,Sybu,Camk2a,Kcnq1,Wnt7b,Iqsec1,Nfatc2,Phact…			TRUE	4.59469e-05	64	424	11	GO:0097120	GO:BP	receptor localization to synapse	21670	Magi2,Nlgn1,Nrxn1,Gphn,Lgi1,Shisa6,Nptx1,Map2k1,Rap1a,Clstn1,Nptx2
TRUE	8.07233e-08	294	836	45	GO:0050890	GO:BP	cognition	15405	Grm7,Brinp1,Adgrb3,Tanc1,Ptprz1,Nrxn3,Cacna1c,Pde4d,Bdnf,Kmt2a,Sorcs3,Dgki,Slc12a5,Csmd1,Slc6a1,Crhr1,Nptx2,Jakmip1,Scn2a,Gnas,Shank2,Jph4,Thra,Ube3a,Mef2c,Plk2,Camk2n1,Prkcz,Abcc8,Atp8a1,Ephb2,Plcb1,Kcnab1,Slc8a3,Syt11,Prkcg,Mettl23,Amph,Shisa7,Crtc1,Gpi1,Kcnk2,Atp1a3,Neto1,Chd7			TRUE	4.73426e-05	34	238	7	GO:0086065	GO:BP	cell communication involved in cardiac conduction	21000	Pde4d,Ank2,Cacna2d1,Cacnb2,Cacna1c,Kcnn2,Slc8a1
TRUE	9.17726e-08	656	1065	92	GO:0030029	GO:BP	actin filament-based process	7675	Sorbs2,Cacna2d1,Nrp1,Ank2,Tmeff2,Sema3e,Auts2,Cacna1c,Pacsin1,Cacnb2,Pde4d,Epha5,Akap13,Nos1,Prkce,Epb41,Abr,Farp1,Efna5,Thsd7b,Cacna1d,Epb41l4b,Limch1,Mtss1,Rock2,Arhgef10l,Ablim2,Kcnq1,Iqgap2,Iqsec1,Mical2,Phactr1,Camk2b,Bin1,Inf2,Kcnd3,Kcnn2,Kank3,Bcr,Carmil1,Mef2a,Fhod3,Mef2c,Ntrk3,Mical3,Tjp1,Mcu,Fchsd2,Ppargc1b,Sun2,Epb41l1,Epb41l3,Frmd6,Grb2,Cdc42bpa,Ptk2b,Ablim3,Foxp1,Pacsin2,Prox1,Cap1,S…			TRUE	5.82115e-05	81	424	12	GO:0099072	GO:BP	regulation of postsynaptic membrane neurotransmitter receptor levels	22244	Magi2,Gphn,Lgi1,Gsg1l,Iqsec1,Shisa6,Nptx1,Map2k1,Rap1a,Clstn1,Pacsin1,Nptx2
TRUE	9.34402e-08	66	990	22	GO:1901379	GO:BP	regulation of potassium ion transmembrane transport	24681	Kcnip4,Ank2,Rgs7,Kcnip1,Cacna1d,Kcnq1,Bin1,Kcnip2,Kcnn2,Dpp6,Nedd4,Abcc8,Kcng1,Kcnab1,Agrn,Rgs4,Akap7,Nedd4l,Dnm2,Neto1,Kcnc1,Kcnab2			TRUE	5.86371e-05	230	366	20	GO:0022898	GO:BP	regulation of transmembrane transporter activity	7614	Pde4d,Ank2,Cacna2d1,Nlgn1,Nrxn1,Cacnb2,Oprm1,Cacna1a,Asic2,Shank1,Trpc6,Rasgrf1,Ptpn3,Gsg1l,Kcng1,Shisa6,Gnb5,Pim1,Cbarp,Ephb2
TRUE	1.05607e-07	69	785	19	GO:0060998	GO:BP	regulation of dendritic spine development	17748	Ptprs,Sdk1,Nlgn1,Tanc2,Ppfia2,Dnm3,Camk2b,Afdn,Ube3a,Mef2c,Plk2,Disc1,Neurl1a,Ephb2,Lrp8,Fstl4,Itsn1,Dlg5,Ngef			TRUE	6.27127e-05	32	417	8	GO:0035640	GO:BP	exploration behavior	10520	Lsamp,Slc4a10,Tnr,Gad1,Crhr1,Shank2,Chl1,Kmt2a
TRUE	1.17433e-07	143	1004	32	GO:0030534	GO:BP	adult behavior	7892	Grm7,Dab1,Cacna1a,Sdk1,Snca,Nrxn3,Cacna1c,Nos1,Bdnf,Pcdh17,Slc1a2,Epha4,Oprm1,Gabrg2,Crhr1,Shank2,Sez6l2,Efnb3,Oprd1,Abhd12,Fgf12,Oxr1,Atp1a3,Chd7,Mapt,Adam22,Zfhx2,Sptbn2,Sez6,Tbce,Atg7,Ulk4			TRUE	6.60067e-05	201	225	14	GO:0006836	GO:BP	neurotransmitter transport	2785	Rims1,Syt1,Syt6,Nlgn1,Nrxn1,Pclo,Cacnb2,Nos1,Cadps,Gabra2,Cacna1a,Rims2,Apba1,Sv2b
TRUE	1.23344e-07	139	696	25	GO:0010977	GO:BP	negative regulation of neuron projection development	5094	Dab1,Epha7,Nrp1,Ptprs,Nlgn1,Ptprz1,Sema3e,Map2,Sema5b,Fat3,Rap1gap2,Epha4,Dnm3,Mbp,Ube3a,Sema4d,Spock1,Slit1,Efnb3,Ephb2,Fstl4,D130043K22Rik,Dip2b,Ntm,Rtn4rl1			TRUE	6.62087e-05	8	192	4	GO:2000807	GO:BP	regulation of synaptic vesicle clustering	30009	Magi2,Nlgn1,Cdh2,Pcdh17
TRUE	1.24146e-07	17	1014	11	GO:0048172	GO:BP	regulation of short-term neuronal synaptic plasticity	14597	Slc4a10,Bdnf,Kmt2a,Grik2,Shisa9,Shisa7,Unc13a,Unc13b,Syngr1,Ppfia3,Slc8a2			TRUE	7.00039e-05	43	326	8	GO:0050919	GO:BP	negative chemotaxis	15432	Nrg3,Slit3,Epha7,Sema3e,Sema6d,Rtn4rl1,Nrp2,Unc5c
TRUE	1.36122e-07	287	1095	51	GO:0007265	GO:BP	Ras protein signal transduction	3156	Nrp1,Auts2,Akap13,Cdh13,Rasgrf1,Tiam1,Dgki,Cdh2,Rock2,Rgl1,Iqsec1,Dgkz,Rasal1,Rasgef1a,Bcr,Arhgef11,Plk2,Adra1a,Arhgef12,Spry2,Ripor2,Psd3,Grb2,Ephb2,Mmd2,Rab30,Epo,Arhgap44,Ksr1,Rerg,Ralgps1,Ctnnal1,Elmo1,Dnm2,Dab2ip,Arhgef2,Ralgapa2,Pik3cb,Arrb1,Sos2,Dennd1a,Baiap2,Arfgef3,Rab15,Shtn1,Ralgps2,Cyth1,Mapre2,Stmn3,Madd,Dennd4a			TRUE	8.57051e-05	22	325	6	GO:0097107	GO:BP	postsynaptic density assembly	21660	Ptprd,Nrxn1,Grid2,Ptprs,Ntrk3,Nptx1
TRUE	1.42559e-07	63	834	18	GO:0099601	GO:BP	regulation of neurotransmitter receptor activity	22373	Dlgap1,Nlgn1,Dlgap2,Rasgrf1,Oprm1,Nptx2,Rph3a,Mef2c,Cacng3,Shisa9,Ptk2b,Ephb2,Shisa7,Dlgap4,Dapk1,Cacng2,Ppargc1a,Neto1			TRUE	0.000101355	9	215	4	GO:1990709	GO:BP	presynaptic active zone organization	29089	Nlgn1,Pclo,Pcdh17,Rims2
TRUE	1.61058e-07	812	1057	109	GO:0007417	GO:BP	central nervous system development	3291	Adgrl3,Gabrb1,Nrg3,Dab1,Dscaml1,Syt1,Epha7,Cacna1a,Cadm1,Nrp1,Nav2,Ptprs,Nnat,Ptprz1,Slc4a10,Epha5,Rgs7,Inhba,Map2,Mdga1,Slc8a1,Abr,Efna5,Ppp3ca,Rbfox2,Crtac1,Slc1a2,Trnp1,Grid2,Atp2b2,Cdh2,Atp2b4,Epha4,Crhr1,Jakmip1,Wnt7b,Phactr1,Pbx1,Zfp423,Zeb2,Bin1,Shank2,Sez6l2,Afdn,Hap1,Slit1,Bcr,Kndc1,Tmem108,Pgap1,Ntrk3,Disc1,Fgfr1,Stxbp3,Trio,Rora,Sox11,Negr1,Neurl1a,Sun2,Kirrel3,Lmo4,Sun1,Ephb2,Plcb1,Lr…			TRUE	0.000102314	151	410	16	GO:0050770	GO:BP	regulation of axonogenesis	15307	Cdh4,Lrrc4c,Epha7,Cdh2,Map2,Cacna1a,Tnr,Sema3e,Ptprs,Sema6d,Ntrk3,Dixdc1,Map2k1,Ephb2,Mbp,Golga4
TRUE	1.61058e-07	505	494	47	GO:1903530	GO:BP	regulation of secretion by cell	26584	Grm7,Syt1,Cacna1a,Rfx3,Nnat,Nlgn1,Snca,Nrxn3,Trim9,Acvr1c,Cacnb2,Epha5,Inhba,Nos1,Prkce,Abr,Efna5,Ppp3ca,Cacna1d,Dgki,Syt6,Pla2g3,Atp9a,Pex5l,Srcin1,Pclo,Sybu,Oprm1,Crhr1,Camk2a,Kcnq1,Gnas,Cacna1i,Nrn1,Prkcb,Hap1,Bcr,Syt7,Nell2,Stxbp5,Mef2c,Mcu,Fgfr1,Adra1a,Stxbp3,Sox11,Kcnb1			TRUE	0.000102314	294	299	20	GO:0050890	GO:BP	cognition	15405	Csmd1,Pde4d,Adgrb3,Nrxn1,Sorcs3,Ptprz1,Atxn1,Gnas,Gria1,Mettl23,Camk2n1,Tanc1,Tnr,Shank1,Cacna1c,Scn2a,Slc8a3,Crhr1,Shank2,Chl1
TRUE	1.98236e-07	311	1039	54	GO:0006887	GO:BP	exocytosis	2830	Grm7,Syt1,Cacna1a,Nlgn1,Snca,Nrxn3,Trim9,Cacna1c,Rims1,Cacnb2,Prkce,Erc2,Abr,Cacna1d,Dgki,Syt6,Pla2g3,Atp9a,Pex5l,Pclo,Crhr1,Camk2a,Cacna1i,Nrn1,Prkcb,Hap1,Bcr,Syt7,Stxbp5,Mical3,Adra1a,Stxbp3,Kcnb1,Syt13,Nsf,Syt16,Rph3al,Sv2a,Syt11,Prkcg,Itsn1,Lgi3,Slc4a8,Grm8,Unc13a,Unc13b,Syngr1,Sptbn2,Ppfia3,Rab15,Cyth1,Doc2b,Grik5,Adcy1			TRUE	0.000106409	144	366	16	GO:0021953	GO:BP	central nervous system neuron differentiation	7489	Gabrb1,Nrxn1,Grid2,Slc4a10,Atp2b2,Dcc,Map2,Inhba,Cacna1a,Zmiz1,Adarb1,Bcl11b,Nrp2,Fgfr1,Nfix,Ephb2
TRUE	2.06751e-07	59	1014	19	GO:0048168	GO:BP	regulation of neuronal synaptic plasticity	14593	Snca,Slc4a10,Bdnf,Rasgrf1,Kmt2a,Camk2a,Camk2b,Kcnn2,Grik2,Neurl1a,Shisa9,Ephb2,Shisa7,Neto1,Unc13a,Unc13b,Syngr1,Ppfia3,Slc8a2			TRUE	0.000109241	240	366	20	GO:0032409	GO:BP	regulation of transporter activity	8739	Pde4d,Ank2,Cacna2d1,Nlgn1,Nrxn1,Cacnb2,Oprm1,Cacna1a,Asic2,Shank1,Trpc6,Rasgrf1,Ptpn3,Gsg1l,Kcng1,Shisa6,Gnb5,Pim1,Cbarp,Ephb2
TRUE	2.57933e-07	684	564	62	GO:0032940	GO:BP	secretion by cell	9132	Grm7,Syt1,Cacna1a,Rfx3,Nnat,Nlgn1,Snca,Nrxn3,Trim9,Cacna1c,Rims1,Acvr1c,Cacnb2,Epha5,Inhba,Nos1,Bdnf,Prkce,Erc2,Abr,Efna5,Ppp3ca,Cacna1d,Dgki,Syt6,Pla2g3,Atp9a,Olfm2,Pex5l,Srcin1,Pclo,Sybu,Oprm1,Crhr1,Camk2a,Kcnq1,Gnas,Syn3,Cacna1i,Nrn1,Steap3,Prkcb,Hap1,Rph3a,Bcr,Syt7,Nell2,Stxbp5,Mef2c,Mical3,Mcu,Fgfr1,Adra1a,Stxbp3,Sox11,Kcnb1,Ptprn2,Syt13,Camk2n1,Nsf,Syt16,Abcc8			TRUE	0.000117997	94	378	15	GO:0007156	GO:BP	homophilic cell adhesion via plasma membrane adhesion molecules	3056	Cdh4,Pcdh9,Sdk2,Cdh2,Cdh13,Cadm1,Sdk1,Pcdh17,Cdh12,Nectin3,Dscaml1,Fat3,Clstn1,Nectin1,Igsf9b
TRUE	2.60284e-07	76	895	20	GO:0035418	GO:BP	protein localization to synapse	10373	Dlg2,Dlgap1,Nlgn1,Magi2,Pclo,Gphn,Nptx2,Camk2a,Asic2,Clstn1,Cacng3,Prkcz,Lgi1,Arhgap44,Kif5a,Grip1,Cacng2,Mapt,Adam22,Baiap2			TRUE	0.000120826	224	366	19	GO:0032412	GO:BP	regulation of ion transmembrane transporter activity	8742	Pde4d,Ank2,Cacna2d1,Nlgn1,Nrxn1,Cacnb2,Oprm1,Cacna1a,Asic2,Shank1,Trpc6,Rasgrf1,Ptpn3,Gsg1l,Kcng1,Shisa6,Gnb5,Cbarp,Ephb2
TRUE	2.85829e-07	269	834	41	GO:0007611	GO:BP	learning or memory	3471	Grm7,Brinp1,Adgrb3,Tanc1,Ptprz1,Nrxn3,Cacna1c,Pde4d,Bdnf,Kmt2a,Sorcs3,Dgki,Slc12a5,Csmd1,Slc6a1,Crhr1,Nptx2,Scn2a,Shank2,Jph4,Thra,Ube3a,Mef2c,Plk2,Camk2n1,Prkcz,Abcc8,Atp8a1,Ephb2,Plcb1,Kcnab1,Slc8a3,Syt11,Prkcg,Amph,Shisa7,Crtc1,Gpi1,Kcnk2,Atp1a3,Neto1			TRUE	0.000122174	47	35	4	GO:0071709	GO:BP	membrane assembly	19688	Ptprd,Magi2,Nlgn1,Nrxn1
TRUE	3.23901e-07	52	427	13	GO:0061337	GO:BP	cardiac conduction	18065	Cacna2d1,Ank2,Cacna1c,Cacnb2,Pde4d,Slc8a1,Cacna1d,Kcnq1,Bin1,Kcnd3,Kcnn2,Slc4a3,Mef2a			TRUE	0.000124309	780	403	49	GO:0009887	GO:BP	animal organ morphogenesis	4207	Csmd1,Gnas,Chst11,Slc4a10,Nrg3,Sdk2,Atp2b2,Slit3,Npnt,Bcr,Cdh2,Foxo1,Ntng2,Mmp16,Mical2,Fbn1,Inhba,Sdk1,Ghr,Megf11,Zmiz1,Wnt9b,Myo3b,Adarb1,Bcl11b,Id2,Tshz1,Nectin3,Znrf3,Dscaml1,Pdgfc,Nrp2,Fat3,Foxn3,Fgfr1,Col27a1,Smad3,Zeb1,Map2k1,Src,Pim1,Ephb2,Nectin1,Mef2d,Stat3,Zhx2,Tab1,Ctnnb1,Notch2
TRUE	3.34864e-07	90	982	23	GO:0106027	GO:BP	neuron projection organization	22502	Nlgn1,Tanc1,Epha5,Zfp804a,Tanc2,Epha4,Srcin1,Ppfia2,Dnm3,Camk2b,Afdn,Ube3a,Rph3a,Ephb2,Lrp8,Sipa1l1,Arhgap44,Ephb1,Ngef,Atp1a3,Baiap2,Lzts3,Fyn			TRUE	0.000125261	19	215	5	GO:0048791	GO:BP	calcium ion-regulated exocytosis of neurotransmitter	15082	Syt1,Syt6,Cadps,Cacna1a,Rims2
TRUE	3.59175e-07	94	856	22	GO:0035249	GO:BP	synaptic transmission, glutamatergic	10257	Grm7,Syt1,Cacna1a,Nlgn1,Grik3,Plppr4,Dgki,Grm1,Grid2,Cdh2,Grid1,Dgkz,Shank2,Grik2,Mef2c,Disc1,Cacng3,Ptk2b,Cacng2,Grm8,Unc13a,Unc13b			TRUE	0.000146743	91	246	10	GO:0060079	GO:BP	excitatory postsynaptic potential	16892	Nlgn1,Nrxn1,Grid2,Pclo,Atxn1,Oprm1,Baiap2,Shank1,Rims2,Slc8a3
TRUE	3.80265e-07	108	984	26	GO:0050773	GO:BP	regulation of dendrite development	15310	Adgrb3,Ptprd,Ptprz1,Pacsin1,Fat3,Ppp3ca,Epha4,Camk2b,Afdn,Sema4d,Trpc6,Kndc1,Nedd4,Csmd3,Ephb2,Lrp8,D130043K22Rik,Akap5,Sipa1l1,Camk1d,Nedd4l,Crtc1,Dab2ip,Baiap2,Sez6,Fbxw8			TRUE	0.000159175	199	441	20	GO:0007411	GO:BP	axon guidance	3285	Cdh4,Slit3,Dcc,Epha7,Robo2,Lgi1,Sema3e,Enah,Sema6d,Bcl11b,Rtn4rl1,Dscaml1,Dpysl5,Nrp2,Chl1,Unc5c,Ephb2,Nectin1,Ece1,Lmtk2
TRUE	3.99078e-07	775	1057	107	GO:0051050	GO:BP	positive regulation of transport	15541	Cacna2d1,Syt1,Ank2,Nnat,Nlgn1,Magi2,Snca,Cacna1c,Cacnb2,Rgs7,Nos1,Map2,Prkce,Abr,Ppp3ca,Kmt2a,Cacna1d,Slc1a2,Pla2g3,Atp2b2,Cdh2,Stac,Pex5l,Pclo,Slc6a1,Sybu,Crhr1,Dnm3,Camk2a,Kcnq1,Atp8a2,Rap1gap,Stac2,Gnas,Bin1,Cacna1i,Asic2,Adcyap1r1,Kcnip2,Kcnn2,Dpp6,Itpr1,Hap1,Trpc6,Bcr,Mef2a,Syt7,Lrp1,Nell2,Stxbp5,Pgap1,Nedd4,Mcu,Fgfr1,Sox11,Spag5,Kcnb1,Cacng3,Camk2n1,Prkcz,Abcc8,Atp8a1,Ptpn5,Ephb2,Plcb1,Zdhh…			TRUE	0.00016145	1965	413	89	GO:0051128	GO:BP	regulation of cellular component organization	15598	Ptprd,Cdh4,Rims1,Syt1,Magi2,Lrrtm4,Syne1,Nlgn1,Adgrb3,Nrxn1,Grid2,Mdga2,Ptprz1,Spock1,Pcsk5,Ank1,Lingo2,Slit3,Lrrc4c,Tead1,Dcc,Zfp804a,Gpm6a,Epha7,Lrfn5,Cdh2,Csmd3,Cdh13,Ptprj,Ntng2,Lgi1,Map2,Baiap2,Vgll4,Tanc1,Rreb1,Inhba,Cacna1a,Asic2,Adgrb2,Syndig1,Tnr,Sema3e,Shank1,Negr1,Myo3b,Rims2,Trpc6,Ptprs,Sema6d,Rap1gap,Sparcl1,Plppr5,Rtn4rl1,Gsg1l,Iqsec1,Ntrk3,Nrp2,Shank2,Fat3,Sptan1,Fgfr1,Camk1d,Ankrd…
TRUE	4.09149e-07	84	982	22	GO:0097061	GO:BP	dendritic spine organization	21628	Nlgn1,Tanc1,Epha5,Zfp804a,Tanc2,Epha4,Srcin1,Ppfia2,Dnm3,Camk2b,Afdn,Ube3a,Rph3a,Ephb2,Lrp8,Sipa1l1,Arhgap44,Ephb1,Ngef,Baiap2,Lzts3,Fyn			TRUE	0.000166595	319	452	25	GO:1990778	GO:BP	protein localization to cell periphery	29114	Dpp6,Ank2,Magi2,Nrxn1,Ank1,Cacnb2,Kcnip4,Gphn,Cdh2,Lgi1,Kcnip3,Pid1,Nectin3,Nptx1,Map2k1,Rap1a,Kif1b,Ephb2,Clstn1,Pacsin1,Golga4,Rhoq,Acsl3,Nptx2,Ttc7b
TRUE	6.59192e-07	291	1084	50	GO:0043087	GO:BP	regulation of GTPase activity	12131	Epha5,Rgs7,Rasgrf1,Rap1gap2,Abr,Efna5,Sipa1l2,Tiam1,Dgki,Epha4,Rgs6,Rgl1,Iqgap2,Iqsec1,Arhgap15,Rap1gap,Gnas,Bin1,Rasal1,Afdn,Sema4d,Rasgef1a,Bcr,Ntrk3,Itga6,Ptprn2,Spry2,Ripor2,Sgsm1,Ptk2b,Rasal2,Sipa1l1,Arhgap44,Agrn,Ralgps1,Rgs4,Amph,Ngef,Dab2ip,Ralgapa2,Arrb1,Sos2,Dennd1a,Chn2,Plxna2,Ralgps2,Fermt2,Tbc1d22a,Mapre2,Stmn3			TRUE	0.000166595	200	441	20	GO:0097485	GO:BP	neuron projection guidance	21854	Cdh4,Slit3,Dcc,Epha7,Robo2,Lgi1,Sema3e,Enah,Sema6d,Bcl11b,Rtn4rl1,Dscaml1,Dpysl5,Nrp2,Chl1,Unc5c,Ephb2,Nectin1,Ece1,Lmtk2
TRUE	6.84621e-07	45	555	13	GO:0034331	GO:BP	cell junction maintenance	9846	Dlg2,Adgrb3,Dlgap1,Cadm1,Magi2,Erc2,Pclo,Gphn,Dgkz,Shank2,Afdn,Tjp1,Epb41l3			TRUE	0.000174576	20	98	4	GO:0072578	GO:BP	neurotransmitter-gated ion channel clustering	20341	Lrrtm4,Nlgn1,Nrxn1,Gphn
TRUE	7.35388e-07	103	1022	25	GO:0061387	GO:BP	regulation of extent of cell growth	18115	Epha7,Nrp1,Cdh4,Ptprs,Sema3e,Map2,Sema5b,Bdnf,Efna5,Dscam,Mgll,Sema4d,Slit1,Ntrk3,Disc1,Fstl4,D130043K22Rik,Dip2b,Dnm2,Mapt,Ryk,Shtn1,Trim46,Map3k13,Twf2			TRUE	0.000175582	4	192	3	GO:1904071	GO:BP	presynaptic active zone assembly	27067	Nlgn1,Pclo,Pcdh17
TRUE	7.42917e-07	265	720	38	GO:0070588	GO:BP	calcium ion transmembrane transport	18944	Grm7,Cacna2d1,Cacna1a,Ank2,Snca,Cacna1c,Cacnb2,Pde4d,Gpm6a,Prkce,Slc8a1,Cacna1d,Atp2b2,Slc24a4,Atp2b4,Stac,Cacna2d3,Oprm1,Cabp1,Stac2,Bin1,Cacna1i,Slc25a23,Adcyap1r1,Itpr1,Hap1,Trpc6,Mcu,Adra1a,Cacng3,Tpcn1,Ptk2b,Slc8a3,Epo,Akap5,Ehd3,Nos1ap,Slc24a3			TRUE	0.000188015	27	424	7	GO:0099633	GO:BP	protein localization to postsynaptic specialization membrane	22391	Magi2,Gphn,Lgi1,Nptx1,Map2k1,Rap1a,Nptx2
TRUE	8.13937e-07	63	926	18	GO:0060997	GO:BP	dendritic spine morphogenesis	17747	Nlgn1,Epha5,Tanc2,Epha4,Srcin1,Ppfia2,Dnm3,Camk2b,Afdn,Ube3a,Ephb2,Lrp8,Sipa1l1,Arhgap44,Ephb1,Ngef,Baiap2,Lzts3			TRUE	0.000188015	27	424	7	GO:0099645	GO:BP	neurotransmitter receptor localization to postsynaptic specialization membrane	22401	Magi2,Gphn,Lgi1,Nptx1,Map2k1,Rap1a,Nptx2
TRUE	8.34967e-07	292	1046	51	GO:0048638	GO:BP	regulation of developmental growth	14939	Syt1,Epha7,Nrp1,Cdh4,Ptprs,Sema3e,Cacna1c,Rims1,Map2,Sema5b,Bdnf,Zfpm2,Efna5,Wwc1,Atp8a2,Gnas,Rasal1,Dscam,Mgll,Afdn,Sema4d,Slit1,Mef2c,Ntrk3,Disc1,Cpne5,Fgfr1,Plcb1,Foxp1,Fstl4,D130043K22Rik,Prox1,Dip2b,Agrn,Rgs4,Sgip1,Cpne6,Nedd4l,Dnm2,Kcnk2,Smurf1,Chd7,Unc13a,Mapt,Mapk14,Ryk,Shtn1,Trim46,Map3k13,Twf2,Vgll4			TRUE	0.000188015	54	35	4	GO:0044091	GO:BP	membrane biogenesis	12632	Ptprd,Magi2,Nlgn1,Nrxn1
TRUE	8.67446e-07	31	220	8	GO:1905606	GO:BP	regulation of presynapse assembly	28484	Ptprs,Ptprd,Nlgn1,Snca,Mdga1,Farp1,Lrfn5,Grid2			TRUE	0.000192015	123	292	12	GO:0001508	GO:BP	action potential	430	Dpp6,Ank2,Cacna2d1,Cacnb2,Gria1,Cacna1c,Kcnip1,Kcnn2,Scn2a,Kcnh7,Ptpn3,Ntrk3
TRUE	9.5568e-07	944	1066	116	GO:0051130	GO:BP	positive regulation of cellular component organization	15600	Lingo2,Adgrl3,Adgrb3,Clstn2,Syt1,Nrp1,Cdh4,Ptprd,Nlgn1,Magi2,Ptprz1,Snca,Auts2,Pacsin1,Gpm6a,Bdnf,Prkce,Zfp804a,Pcsk5,Efna5,Ppp3ca,Pla2g3,Limch1,Grid2,Epha4,Rock2,Arhgef10l,Dnm3,Atp8a2,Iqsec1,Nfatc2,Camk2b,Zeb2,Bin1,Asic2,Dscam,Itpr1,Afdn,Hap1,Sema4d,Carmil1,Rreb1,Syt7,Lrp1,Ntrk3,Disc1,Itga6,Mcu,Fgfr1,Fchsd2,Spag5,Negr1,Neurl1a,Lrtm1,Clstn1,Ripor2,Dzip1,Abcc8,Grb2,Atp8a1,Ptprj,Ptpn5,Ptk2b,Ephb2,P…			TRUE	0.000192227	56	355	9	GO:0021695	GO:BP	cerebellar cortex development	7235	Nrxn1,Grid2,Atp2b2,Cacna1a,Rere,Nav2,Dixdc1,Map2k1,Nfix
TRUE	9.76333e-07	132	689	24	GO:0051961	GO:BP	negative regulation of nervous system development	16222	Brinp1,Dab1,Epha7,Nrp1,Ptprs,Sema3e,Map2,Sema5b,Bdnf,Mdga1,Ppp3ca,Wnt7b,Mbp,Sema4d,Trpc6,Slit1,Ntrk3,Efnb3,Sox11,Abcc8,Ephb2,Fstl4,D130043K22Rik,Dip2b			TRUE	0.000210642	254	446	22	GO:0016358	GO:BP	dendrite development	5805	Ptprd,Nlgn1,Adgrb3,Ptprz1,Prkg1,Csmd3,Map2,Baiap2,Sdk1,Cacna1a,Shank1,Rere,Trpc6,Ptprs,Iqsec1,Fat3,Camk1d,Ephb2,Pacsin1,Phactr1,Nsmf,Rbfox2
TRUE	1.01476e-06	50	926	16	GO:0061001	GO:BP	regulation of dendritic spine morphogenesis	17751	Nlgn1,Tanc2,Epha4,Srcin1,Ppfia2,Dnm3,Camk2b,Afdn,Ube3a,Ephb2,Lrp8,Sipa1l1,Arhgap44,Ngef,Baiap2,Lzts3			TRUE	0.000234146	180	367	16	GO:0031345	GO:BP	negative regulation of cell projection organization	8276	Nlgn1,Nrxn1,Ptprz1,Spock1,Epha7,Map2,Tnr,Sema3e,Trpc6,Ptprs,Sema6d,Rap1gap,Rtn4rl1,Fat3,Ephb2,Mbp
TRUE	1.12806e-06	123	546	20	GO:0001508	GO:BP	action potential	430	Cacna2d1,Ank2,Cacna1c,Cacnb2,Kcnd2,Kcnip1,Cacna1d,Kcnq1,Scn2a,Bin1,Cacna1i,Scn3a,Kcnd3,Kcnn2,Dpp6,Grik2,Ntrk3,Adra1a,Kcnb1,Kcnh7			TRUE	0.000241637	94	219	9	GO:0035249	GO:BP	synaptic transmission, glutamatergic	10257	Syt1,Nlgn1,Nrxn1,Grid2,Plppr4,Cdh2,Cacna1a,Tnr,Grm1
TRUE	1.19541e-06	589	1046	84	GO:0048589	GO:BP	developmental growth	14901	Sorbs2,Syt1,Epha7,Cadm1,Nrp1,Cdh4,Ptprs,Kif26b,Sema3e,Auts2,Cacna1c,Rims1,Acvr1c,Pde4d,Slit3,Slc4a10,Akap13,Map2,Sema5b,Bdnf,Large1,Zfpm2,Efna5,Slc1a2,Slc12a5,Wwc1,Atp8a2,Wnt7b,Fgfr2,Gnas,Zeb2,Rasal1,Dscam,Nrn1,Mgll,Afdn,Ube3a,Sema4d,Slit1,Thbs3,Tmem108,Mef2c,Ntrk3,Disc1,Cpne5,Fgfr1,Adra1a,Spry2,Prkcz,Plcb1,Foxp1,Fstl4,D130043K22Rik,Prox1,Cd81,Rasal2,Prlr,Dip2b,Agrn,Rgs4,Sgip1,Cpne6,Nedd4l,Dnm2,K…			TRUE	0.00024369	98	246	10	GO:0099565	GO:BP	chemical synaptic transmission, postsynaptic	22359	Nlgn1,Nrxn1,Grid2,Pclo,Atxn1,Oprm1,Baiap2,Shank1,Rims2,Slc8a3
TRUE	1.22012e-06	16	344	7	GO:0098880	GO:BP	maintenance of postsynaptic specialization structure	22139	Dlg2,Dlgap1,Cadm1,Magi2,Gphn,Dgkz,Shank2			TRUE	0.000263547	6	110	3	GO:2000809	GO:BP	positive regulation of synaptic vesicle clustering	30011	Magi2,Nlgn1,Cdh2
TRUE	1.35935e-06	66	393	13	GO:0043954	GO:BP	cellular component maintenance	12533	Dlg2,Adgrb3,Dlgap1,Cadm1,Magi2,Tanc1,Zfp804a,Erc2,Pclo,Gphn,Dgkz,Shank2,Afdn			TRUE	0.000312979	9	78	3	GO:0021684	GO:BP	cerebellar granular layer formation	7224	Nrxn1,Grid2,Atp2b2
TRUE	1.37764e-06	106	803	23	GO:0008277	GO:BP	regulation of G protein-coupled receptor signaling pathway	3566	Kctd16,Snca,Pde4d,Rgs7,Nos1,Phf24,Slc24a4,Atp2b4,Grk3,Oprm1,Camk2a,Camk2b,Mgll,Necab2,Plcb1,Rph3al,Crtc3,Pde10a,Rgs4,Ece1,Dnm1,Tub,Dnm2			TRUE	0.000312979	9	78	3	GO:0021707	GO:BP	cerebellar granule cell differentiation	7247	Nrxn1,Grid2,Atp2b2
TRUE	1.40072e-06	205	978	37	GO:0007626	GO:BP	locomotory behavior	3486	Adgrl3,Dab1,Cacna1a,Nav2,Lsamp,Snca,Cacna1c,Slc4a10,Prkce,Kcnd2,Grm1,Olfm2,Atp2b2,Epha4,Oprm1,Crhr1,Shank2,Dscam,Sez6l2,Ube3a,Astn1,Efnb3,Negr1,Oprd1,Abhd12,Zdhhc8,Fgf12,Oxr1,Atp1a3,Chd7,Gprc5b,Mapt,Aplp2,Adam22,Sez6,Tbce,Atg7			TRUE	0.000328668	589	413	38	GO:0048589	GO:BP	developmental growth	14901	Pde4d,Sorbs2,Cdh4,Rims1,Syt1,Gnas,Chst11,Slc4a10,Slit3,Epha7,Cadm1,Map2,Vgll4,Acvr1c,Ghr,Zmiz1,Tnr,Sema3e,Cacna1c,Rims2,Apba1,Ptprs,Adarb1,Sema6d,Cacna2d2,Ntrk3,Nrp2,Fgfr1,Col27a1,Smad3,Src,Pim1,Jarid2,Stat3,Ctnnb1,Notch2,Golga4,H3f3b
TRUE	1.44311e-06	98	759	21	GO:1901890	GO:BP	positive regulation of cell junction assembly	25154	Lingo2,Adgrl3,Adgrb3,Clstn2,Nrp1,Ptprd,Nlgn1,Bdnf,Efna5,Grid2,Asic2,Sema4d,Ntrk3,Lrtm1,Clstn1,Ptprj,Ephb2,Syndig1,Ephb1,Agrn,Dlg5			TRUE	0.000346014	133	35	5	GO:0051592	GO:BP	response to calcium ion	15955	Syt1,Kcnma1,Syt6,Nlgn1,Nrxn1
TRUE	1.46663e-06	62	689	15	GO:0050771	GO:BP	negative regulation of axonogenesis	15308	Dab1,Epha7,Nrp1,Ptprs,Sema3e,Map2,Sema5b,Mbp,Sema4d,Slit1,Efnb3,Ephb2,Fstl4,D130043K22Rik,Dip2b			TRUE	0.000371534	207	224	13	GO:0001505	GO:BP	regulation of neurotransmitter levels	427	Syt1,Syt6,Nlgn1,Nrxn1,Pclo,Cacnb2,Nos1,Cadps,Gabra2,Cacna1a,Rims2,Gad1,Apba1
TRUE	1.5151e-06	33	220	8	GO:0099174	GO:BP	regulation of presynapse organization	22298	Ptprs,Ptprd,Nlgn1,Snca,Mdga1,Farp1,Lrfn5,Grid2			TRUE	0.000376962	19	295	5	GO:0035641	GO:BP	locomotory exploration behavior	10521	Lsamp,Slc4a10,Tnr,Gad1,Crhr1
TRUE	1.58073e-06	65	605	15	GO:0051966	GO:BP	regulation of synaptic transmission, glutamatergic	16227	Grm7,Syt1,Nlgn1,Grik3,Plppr4,Dgki,Grm1,Cdh2,Dgkz,Shank2,Grik2,Mef2c,Disc1,Cacng3,Ptk2b			TRUE	0.000422636	52	246	7	GO:0098815	GO:BP	modulation of excitatory postsynaptic potential	22111	Nlgn1,Nrxn1,Pclo,Baiap2,Shank1,Rims2,Slc8a3
TRUE	1.61798e-06	4375	500	233	GO:0048856	GO:BP	anatomical structure development	15146	Lingo2,Adgrl3,Grm7,Dlg2,Brinp1,Cntn3,Sorbs2,Adgrb3,Fgf14,Gabrb1,Nrg3,Dab1,Dscaml1,Clstn2,Syt1,Epha7,Ncam2,Rbfox1,Cacna1a,Cadm1,Nrp1,Ank2,Cdh4,Syne1,Nav2,Rfx3,Cdh9,Ptprs,Tmeff2,Nnat,Sdk1,Ptprd,Nlgn1,Magi2,Tanc1,Ptprz1,Rbfox3,Kif26b,Plpp4,Mmp16,Snca,Nrxn3,Lrrc4c,Sema3e,Auts2,Cacna1c,Pacsin1,Rims1,Acvr1c,Gabrb2,Nav1,Pde4d,Slit3,Slc4a10,Epha5,Rgs7,Akap13,Inhba,Nos1,Map2,Sema5b,Gpm6a,Bdnf,Cdh13,Fat3,Z…			TRUE	0.00044906	12	73	3	GO:2000302	GO:BP	positive regulation of synaptic vesicle exocytosis	29524	Syt1,Nlgn1,Cacnb2
TRUE	1.86517e-06	217	414	24	GO:0051924	GO:BP	regulation of calcium ion transport	16186	Cacna2d1,Cacna1a,Ank2,Plpp4,Snca,Cacna1c,Cacnb2,Pde4d,Nos1,Prkce,Epb41,Slc8a1,Cacna1d,Atp2b2,Stac,Camk2a,Cabp1,Stac2,Bin1,Adcyap1r1,Jph4,Itpr1,Hap1,Trpc6			TRUE	0.00045495	149	444	16	GO:0001764	GO:BP	neuron migration	542	Mdga2,Ptprz1,Prkg1,Nrg3,Dcc,Gpm6a,Ntng2,Zmiz1,Ntrk3,Nrp2,Fat3,Chl1,Stat3,Ctnnb1,Phactr1,Nsmf
TRUE	1.91919e-06	1241	876	123	GO:0044093	GO:BP	positive regulation of molecular function	12634	Cacna2d1,Dab1,Epha7,Ank2,Magi2,St18,Snca,Cacna1c,Acvr1c,Cacnb2,Epha5,Rgs7,Akap13,Nos1,Bdnf,Rasgrf1,Epb41,Rap1gap2,Abr,Ccnt2,Sipa1l2,Ppp3ca,Kmt2a,Spon1,Cacna1d,Tiam1,Atp2b4,Epha4,Stac,Pdgfc,Rgs6,Srcin1,Rock2,Rgl1,Camk2a,Iqsec1,Fgfr2,Rap1gap,Dgkz,Mbp,Camk2b,Stac2,Gnas,Zeb2,Bin1,Npnt,Asic2,Adcyap1r1,Fbln1,Prkcb,Afdn,Hap1,Sema4d,Rasgef1a,Traf5,Trpc6,Bcr,Lrp1,Mef2c,Ntrk3,Plk2,Itga6,Fgfr1,Adra1a,Neurl1…			TRUE	0.000470402	432	161	17	GO:0023061	GO:BP	signal release	7657	Nell2,Syt1,Syt6,Nlgn1,Nrxn1,Pclo,Gnas,Cacnb2,Nnat,Oprm1,Rfx3,Nos1,Cadps,Camk2n1,Inhba,Cacna1a,Acvr1c
TRUE	1.91919e-06	131	803	27	GO:1904064	GO:BP	positive regulation of cation transmembrane transport	27061	Cacna2d1,Ank2,Snca,Cacna1c,Cacnb2,Rgs7,Nos1,Cacna1d,Stac,Kcnq1,Stac2,Asic2,Adcyap1r1,Kcnip2,Dpp6,Hap1,Cacng3,Abcc8,Ephb2,Plcb1,Tesc,Akap5,Ehd3,Akap7,Nedd4l,Cacng2,Dnm2			TRUE	0.000537882	11	78	3	GO:0021683	GO:BP	cerebellar granular layer morphogenesis	7223	Nrxn1,Grid2,Atp2b2
TRUE	1.98431e-06	546	494	48	GO:0051046	GO:BP	regulation of secretion	15537	Grm7,Syt1,Cacna1a,Rfx3,Nnat,Nlgn1,Snca,Nrxn3,Trim9,Acvr1c,Cacnb2,Epha5,Inhba,Nos1,Prkce,Abr,Efna5,Ppp3ca,Cacna1d,Dgki,Syt6,Pla2g3,Atp9a,Pex5l,Srcin1,Pclo,Slc6a1,Sybu,Oprm1,Crhr1,Camk2a,Kcnq1,Gnas,Cacna1i,Nrn1,Prkcb,Hap1,Bcr,Syt7,Nell2,Stxbp5,Mef2c,Mcu,Fgfr1,Adra1a,Stxbp3,Sox11,Kcnb1			TRUE	0.000553553	62	215	7	GO:0017156	GO:BP	calcium-ion regulated exocytosis	5892	Rims1,Syt1,Syt6,Cadps,Cacna1a,Cacna1c,Rims2
TRUE	2.39532e-06	200	993	37	GO:0097485	GO:BP	neuron projection guidance	21854	Dscaml1,Epha7,Nrp1,Cdh4,Sema3e,Slit3,Epha5,Sema5b,Bdnf,Efna5,Epha4,Wnt7b,Dscam,Sema4d,Slit1,Mef2c,Efnb3,Trio,Lrtm1,Lgi1,Ephb2,Lmtk2,Foxp1,Rtn4rl1,Ephb1,Agrn,Ece1,Robo2,Kif5a,Unc5c,Dpysl4,Crmp1,Ryk,Plxna2,Unc5a,Dpysl5,Nectin1			TRUE	0.000553553	22	220	5	GO:0086019	GO:BP	cell-cell signaling involved in cardiac conduction	20973	Ank2,Cacna2d1,Cacnb2,Cacna1c,Kcnn2
TRUE	2.39532e-06	130	689	23	GO:0050768	GO:BP	negative regulation of neurogenesis	15305	Brinp1,Dab1,Epha7,Nrp1,Ptprs,Sema3e,Map2,Sema5b,Bdnf,Ppp3ca,Wnt7b,Mbp,Sema4d,Trpc6,Slit1,Ntrk3,Efnb3,Sox11,Abcc8,Ephb2,Fstl4,D130043K22Rik,Dip2b			TRUE	0.000579083	172	346	15	GO:0071805	GO:BP	potassium ion transmembrane transport	19735	Dpp6,Kcnk9,Ank2,Kcnma1,Rgs7,Kcnip4,Kcnj6,Kcnip1,Kcnn2,Kcnip3,Slc24a3,Kcnh7,Kcng1,Kcnq2,Kcnd3
TRUE	2.48943e-06	461	1059	68	GO:0060284	GO:BP	regulation of cell development	17061	Brinp1,Dab1,Epha7,Nrp1,Cdh4,Rfx3,Ptprs,Ptprd,Ptprz1,Sema3e,Nos1,Map2,Sema5b,Bdnf,Efna5,Ppp3ca,Epha4,Rock2,Oprm1,Wnt7b,Mbp,Camk2b,Zeb2,Bin1,Fbln1,Dscam,Olfm4,Afdn,Hap1,Sema4d,Trpc6,Slit1,Carmil1,Rreb1,Ntrk3,Disc1,Efnb3,Sox11,Neurl1a,Abcc8,Ephb2,Plcb1,Lrp8,Fstl4,D130043K22Rik,Akap5,Dip2b,Fbxw7,Dnm2,Arhgef2,Chd7,Mapt,Ppp1cc,Baiap2,Hdac4,Ryk,Dixdc1,Plxna2,Shtn1,Atg7,Fbxw8,Trim46,Map3k13,Twf2,Ctnnb1,A…			TRUE	0.000628393	73	35	4	GO:0071277	GO:BP	cellular response to calcium ion	19308	Syt1,Syt6,Nlgn1,Nrxn1
TRUE	2.62699e-06	477	913	65	GO:0044057	GO:BP	regulation of system process	12600	Cacna2d1,Dlgap1,Ank2,Dock4,Nlgn1,Dlgap2,Cacna1c,Cacnb2,Pde4d,Inhba,Nos1,Epb41,Slc8a1,Ppp3ca,Cacna1d,Grm1,Camk2g,Atp2b4,Pex5l,Pclo,Oprm1,Crhr1,Nptx2,Kcnq1,Gnas,Bin1,Npnt,Asic2,Kcnd3,Kcnn2,Mgll,Thra,Afdn,Slc4a3,Mef2a,Tmem108,Mef2c,Fgfr1,Adra1a,Prkcz,Oprd1,Abcc8,Shisa9,Ptk2b,Foxp1,Slc8a3,Ehd3,Faah,Agrn,Nos1ap,Rgs4,Ece1,Jak2,Fgf12,Shisa7,Dlgap4,Pard3,Cacng2,Cald1,Neto1,Unc13b,Gls,Baiap2,Hdac4,Zfhx2			TRUE	0.000663906	192	346	16	GO:0006813	GO:BP	potassium ion transport	2769	Dpp6,Kcnk9,Ank2,Kcnma1,Rgs7,Kcnip4,Kcnj6,Nos1,Kcnip1,Kcnn2,Kcnip3,Slc24a3,Kcnh7,Kcng1,Kcnq2,Kcnd3
TRUE	2.74131e-06	202	895	44	GO:0048167	GO:BP	regulation of synaptic plasticity	14592	Nlgn1,Snca,Slc4a10,Nos1,Bdnf,Rasgrf1,Erc2,Kmt2a,Sorcs3,Dgki,Grid2,Atp2b2,Epha4,Sorcs2,Crhr1,Camk2a,Camk2b,Shank2,Jph4,Kcnn2,Mgll,Grik2,Syt7,Mef2c,Plk2,Kcnb1,Neurl1a,Prkcz,Shisa9,Ptpn5,Ptk2b,Ephb2,Slc8a3,Akap5,Prkcg,Sipa1l1,Shisa7,Crtc1,Neto1,Unc13a,Unc13b,Mapt,Syngr1,Baiap2			TRUE	0.000663906	4813	452	203	GO:0051179	GO:BP	localization	15648	Gria2,Trpm3,Lrp1b,Pde4d,Dpp6,Sorbs2,Nell2,Gabrb1,Dock4,Rims1,Dlgap1,Kcnk9,Ank2,Syt1,Magi2,Cacna2d1,Kcnma1,Lrrtm4,Syne1,Syt6,Nlgn1,Nrxn1,Grid2,Slc2a13,Mdga2,Ptprz1,Prkg1,Pclo,Nkain3,Atxn1,Gnas,Chst11,Slc4a10,Nrg3,Plppr4,Acap2,Pcsk5,Ank1,Cacnb2,Rgs7,Nnat,Slco3a1,Atp2b2,Npnt,Kcnip4,Gria1,Dcc,Kcnj6,Oprm1,Gpm6a,Gphn,Rfx3,Nos1,Bcr,Cdh2,Cadps,Nbea,Cdh13,Camk2n1,Ptprj,Palm2,Ntng2,Cadm1,Frmd4a,Lgi1,Map2,B…
TRUE	2.74451e-06	81	886	19	GO:0099072	GO:BP	regulation of postsynaptic membrane neurotransmitter receptor levels	22244	Dlg2,Magi2,Pacsin1,Gphn,Dnm3,Nptx2,Camk2a,Iqsec1,Hap1,Nedd4,Clstn1,Cacng3,Prkcz,Lgi1,Akap5,Arhgap44,Grip1,Cacng2,Adam22			TRUE	0.000671105	139	367	13	GO:0010977	GO:BP	negative regulation of neuron projection development	5094	Nlgn1,Ptprz1,Spock1,Epha7,Map2,Tnr,Sema3e,Ptprs,Sema6d,Rtn4rl1,Fat3,Ephb2,Mbp
TRUE	2.74451e-06	125	875	27	GO:0010469	GO:BP	regulation of signaling receptor activity	4650	Dlgap1,Nlgn1,Dlgap2,Pde4d,Rasgrf1,Slc24a4,Oprm1,Nptx2,Rph3a,Mef2c,Ly6h,Neurl1a,Cacng3,Shisa9,Ptk2b,Ephb2,Tgfa,Jak2,Zfyve28,Shisa7,Dlgap4,Dapk1,Fbxw7,Cacng2,Ppargc1a,Neto1,Aplp2			TRUE	0.000764764	51	246	7	GO:0051480	GO:BP	regulation of cytosolic calcium ion concentration	15875	Atp2b2,Gria1,Cacna1a,Grm1,Trpc6,Slc8a1,Slc8a3
TRUE	2.7876e-06	64	886	17	GO:0097120	GO:BP	receptor localization to synapse	21670	Dlg2,Nlgn1,Magi2,Gphn,Nptx2,Camk2a,Clstn1,Cacng3,Prkcz,Anks1b,Lgi1,Arhgap44,Kif5a,Grip1,Cacng2,Neto1,Adam22			TRUE	0.000783899	324	26	6	GO:0003012	GO:BP	muscle system process	1588	Pde4d,Sorbs2,Dock4,Ank2,Cacna2d1,Kcnma1
TRUE	3.04966e-06	14	149	5	GO:0098917	GO:BP	retrograde trans-synaptic signaling	22163	Cadm1,Nlgn1,Nos1,Bdnf,Farp1			TRUE	0.000783899	10	110	3	GO:0097119	GO:BP	postsynaptic density protein 95 clustering	21669	Nlgn1,Nrxn1,Cdh2
TRUE	3.26664e-06	2346	755	184	GO:0065009	GO:BP	regulation of molecular function	18614	Grm7,Adgrb3,Cacna2d1,Dlgap1,Dab1,Epha7,Cacna1a,Nrp1,Ank2,Dock4,Spock3,Nlgn1,Magi2,Dlgap2,St18,Snca,Cacna1c,Acvr1c,Cacnb2,Pde4d,Epha5,Rgs7,Akap13,Nos1,Map2,Bdnf,Prkce,Rasgrf1,Epb41,Rap1gap2,Fry,Abr,Farp1,Efna5,Ccnt2,Sipa1l2,Ppp2r2b,Ppp3ca,Kmt2a,Spon1,Cacna1d,Tiam1,Dgki,Agap1,Crtac1,Sort1,Slc24a4,Atp2b4,Epha4,Stac,Pdgfc,Rgs6,Spred2,Srcin1,Pclo,Tgfbr3,Rock2,Mcf2l,Arhgef10l,Oprm1,Nptx2,Rgl1,Camk2a,Kc…			TRUE	0.000792879	103	355	11	GO:0021549	GO:BP	cerebellum development	7090	Nrxn1,Grid2,Atp2b2,Cacna1a,Rere,Ptprs,Nav2,Dixdc1,Ckb,Map2k1,Nfix
TRUE	3.322e-06	182	1022	34	GO:0010976	GO:BP	positive regulation of neuron projection development	5093	Magi2,Ptprz1,Pacsin1,Bdnf,Zfp804a,Pla2g3,Atp8a2,Camk2b,Itpr1,Afdn,Hap1,Ntrk3,Disc1,Itga6,Fgfr1,Negr1,Ptpn5,Ptk2b,Ephb2,Lrp8,Epo,Camk1d,Crtc1,Arsb,Dab2ip,Gprc5b,Mapt,Baiap2,Setx,Mark2,Fyn,Ndrg4,Kidins220,Twf2			TRUE	0.000794802	11	220	4	GO:0086026	GO:BP	atrial cardiac muscle cell to AV node cell signaling	20978	Ank2,Cacnb2,Cacna1c,Kcnn2
TRUE	3.63314e-06	352	1027	54	GO:0050767	GO:BP	regulation of neurogenesis	15304	Brinp1,Dab1,Epha7,Nrp1,Cdh4,Ptprs,Ptprd,Ptprz1,Sema3e,Nos1,Map2,Sema5b,Bdnf,Efna5,Ppp3ca,Epha4,Oprm1,Wnt7b,Mbp,Camk2b,Zeb2,Bin1,Dscam,Afdn,Hap1,Sema4d,Trpc6,Slit1,Ntrk3,Disc1,Efnb3,Sox11,Neurl1a,Abcc8,Ephb2,Lrp8,Fstl4,D130043K22Rik,Akap5,Dip2b,Arhgef2,Chd7,Mapt,Ppp1cc,Baiap2,Ryk,Dixdc1,Plxna2,Shtn1,Fbxw8,Trim46,Map3k13,Twf2,Ctnnb1			TRUE	0.000794802	269	296	17	GO:0007611	GO:BP	learning or memory	3471	Csmd1,Pde4d,Adgrb3,Nrxn1,Sorcs3,Ptprz1,Atxn1,Gria1,Camk2n1,Tanc1,Tnr,Shank1,Cacna1c,Scn2a,Slc8a3,Crhr1,Shank2
TRUE	3.7405e-06	229	803	37	GO:0043270	GO:BP	positive regulation of ion transport	12213	Cacna2d1,Syt1,Ank2,Snca,Cacna1c,Cacnb2,Rgs7,Nos1,Cacna1d,Pla2g3,Atp2b2,Stac,Slc6a1,Camk2a,Kcnq1,Stac2,Gnas,Asic2,Adcyap1r1,Kcnip2,Kcnn2,Dpp6,Itpr1,Hap1,Trpc6,Cacng3,Abcc8,Ephb2,Plcb1,Tesc,Akap5,Ehd3,Akap7,Fgf12,Nedd4l,Cacng2,Dnm2			TRUE	0.000794802	505	161	18	GO:1903530	GO:BP	regulation of secretion by cell	26584	Nell2,Syt1,Syt6,Nlgn1,Pclo,Gnas,Cacnb2,Nnat,Oprm1,Rfx3,Nos1,Bcr,Cadps,Camk2n1,Frmd4a,Inhba,Cacna1a,Acvr1c
TRUE	3.82358e-06	1438	812	135	GO:0040011	GO:BP	locomotion	11458	Adgrl3,Nrg3,Dab1,Dscaml1,Epha7,Cadm1,Nrp1,Cdh4,Rfx3,Tmeff2,Dock4,Magi2,Ptprz1,Snca,Sema3e,Auts2,Acvr1c,Nav1,Pde4d,Slit3,Epha5,Sema5b,Gpm6a,Bdnf,Cdh13,Fat3,Prkce,Mdga1,Sulf1,Pcsk5,Prkca,Slc8a1,Abr,Efna5,Ppp3ca,Rbfox2,Tiam1,Pla2g3,Epb41l4b,Limch1,Atp2b2,Wwc1,Cdh2,Atp2b4,Epha4,Pdgfc,Srcin1,Rock2,Camk2a,Wnt7b,Iqsec1,Nfatc2,Phactr1,B4galt1,Camk2b,Zeb2,Acvr1,Hdac7,Cacna1i,Fbln1,Smoc2,Dscam,Col5a1,Afdn,…			TRUE	0.000794802	11	220	4	GO:0086066	GO:BP	atrial cardiac muscle cell to AV node cell communication	21001	Ank2,Cacnb2,Cacna1c,Kcnn2
TRUE	3.92897e-06	4813	1059	457	GO:0051179	GO:BP	localization	15648	Trpm3,Ano3,Adgrl3,Grm7,Dlg2,Sorbs2,Cacna2d1,Gabrb1,Nrg3,Dlgap1,Dab1,Nkain3,Lrp1b,Syt1,Kcnip4,Cacna1a,Cadm1,Nrp1,Ank2,Syne1,Rfx3,Tmeff2,Nnat,Dock4,Kcnma1,Nlgn1,Magi2,Ptprz1,Plpp4,Snca,Nrxn3,Trim9,Slc2a13,Sema3e,Auts2,Cacna1c,Pacsin1,Rims1,Acvr1c,Gabrb2,Nav1,Cacnb2,Pde4d,Slc4a10,Epha5,Pitpnc1,Rgs7,Akap13,Inhba,Nos1,Slc44a5,Map2,Sema5b,Gpm6a,Bdnf,Cdh13,Fat3,Prkce,Mdga1,Kcnd2,Sulf1,Rasgrf1,Grik3,Pcsk…			TRUE	0.000794802	11	220	4	GO:0086014	GO:BP	atrial cardiac muscle cell action potential	20968	Ank2,Cacnb2,Cacna1c,Kcnn2
TRUE	4.33352e-06	149	1055	31	GO:0001764	GO:BP	neuron migration	542	Adgrl3,Nrg3,Dab1,Nrp1,Ptprz1,Auts2,Nav1,Gpm6a,Fat3,Mdga1,Camk2a,Phactr1,Camk2b,Astn1,Mef2c,Ntrk3,Ntng2,Disc1,Kirrel3,D130043K22Rik,Ctnna2,Dab2ip,Arhgef2,Mapt,Shtn1,Fyn,Ulk4,Trim46,Ctnnb1,Apbb2,Mdga2			TRUE	0.000850983	265	400	21	GO:0070588	GO:BP	calcium ion transmembrane transport	18944	Pde4d,Ank2,Cacna2d1,Cacnb2,Atp2b2,Oprm1,Gpm6a,Cacna1a,Cacna1c,Cemip,Cacna1e,Trpc6,Slc8a1,Slc24a3,Slc8a3,Cacna2d2,Gnb5,Cbarp,Rasa3,Cacna2d3,Tmem165
TRUE	4.38671e-06	147	803	28	GO:0034767	GO:BP	positive regulation of ion transmembrane transport	10043	Cacna2d1,Ank2,Snca,Cacna1c,Cacnb2,Rgs7,Nos1,Cacna1d,Stac,Kcnq1,Stac2,Asic2,Adcyap1r1,Kcnip2,Dpp6,Hap1,Trpc6,Cacng3,Abcc8,Ephb2,Plcb1,Tesc,Akap5,Ehd3,Akap7,Nedd4l,Cacng2,Dnm2			TRUE	0.000876483	52	238	7	GO:0061337	GO:BP	cardiac conduction	18065	Pde4d,Ank2,Cacna2d1,Cacnb2,Cacna1c,Kcnn2,Slc8a1
TRUE	5.10481e-06	587	1065	79	GO:0030036	GO:BP	actin cytoskeleton organization	7682	Sorbs2,Nrp1,Tmeff2,Sema3e,Auts2,Pacsin1,Epha5,Akap13,Prkce,Epb41,Abr,Farp1,Efna5,Thsd7b,Epb41l4b,Limch1,Mtss1,Rock2,Arhgef10l,Ablim2,Iqgap2,Iqsec1,Mical2,Phactr1,Camk2b,Bin1,Inf2,Kank3,Bcr,Carmil1,Mef2a,Fhod3,Mef2c,Ntrk3,Mical3,Tjp1,Mcu,Fchsd2,Ppargc1b,Epb41l1,Epb41l3,Frmd6,Grb2,Cdc42bpa,Ptk2b,Ablim3,Foxp1,Pacsin2,Prox1,Cap1,Sipa1l1,Arhgap44,Nos1ap,Rgs4,Ctnna2,Elmo1,Myo18a,Cald1,Palm2,Arhgef2,Arr…			TRUE	0.000929546	9	366	4	GO:0099545	GO:BP	trans-synaptic signaling by trans-synaptic complex	22339	Ptprd,Nlgn1,Cadm1,Ephb2
TRUE	5.16358e-06	34	174	7	GO:0086065	GO:BP	cell communication involved in cardiac conduction	21000	Cacna2d1,Ank2,Cacna1c,Cacnb2,Pde4d,Slc8a1,Cacna1d			TRUE	0.000929546	11	296	4	GO:0099562	GO:BP	maintenance of postsynaptic density structure	22356	Dlgap1,Magi2,Shank1,Shank2
TRUE	5.16358e-06	93	1022	22	GO:0030516	GO:BP	regulation of axon extension	7886	Nrp1,Cdh4,Ptprs,Sema3e,Map2,Sema5b,Bdnf,Dscam,Mgll,Sema4d,Slit1,Ntrk3,Disc1,D130043K22Rik,Dip2b,Dnm2,Mapt,Ryk,Shtn1,Trim46,Map3k13,Twf2			TRUE	0.000983745	27	355	6	GO:0021697	GO:BP	cerebellar cortex formation	7237	Nrxn1,Grid2,Atp2b2,Cacna1a,Map2k1,Nfix
TRUE	5.25584e-06	168	1095	33	GO:0046578	GO:BP	regulation of Ras protein signal transduction	14211	Nrp1,Auts2,Akap13,Rasgrf1,Dgki,Cdh2,Iqsec1,Dgkz,Rasal1,Rasgef1a,Bcr,Adra1a,Spry2,Ripor2,Psd3,Ephb2,Mmd2,Epo,Arhgap44,Ralgps1,Dnm2,Dab2ip,Arhgef2,Pik3cb,Arrb1,Dennd1a,Arfgef3,Ralgps2,Cyth1,Mapre2,Stmn3,Madd,Dennd4a			TRUE	0.0010343	160	424	15	GO:0007612	GO:BP	learning	3472	Csmd1,Adgrb3,Nrxn1,Sorcs3,Atxn1,Tanc1,Tnr,Shank1,Cacna1c,Slc8a3,Crhr1,Shank2,Ephb2,Kmt2a,Nptx2
TRUE	5.36154e-06	240	1054	41	GO:0021537	GO:BP	telencephalon development	7078	Nrg3,Dab1,Ptprs,Epha5,Inhba,Mdga1,Slc8a1,Crtac1,Slc1a2,Cdh2,Atp2b4,Jakmip1,Phactr1,Zeb2,Afdn,Slit1,Tmem108,Disc1,Fgfr1,Sun2,Kirrel3,Sun1,Ephb2,Plcb1,Lrp8,Foxp1,Prox1,Btbd3,Rtn4rl1,Srd5a1,Dab2ip,Atp1a3,Chd7,Ryk,Dixdc1,Atg7,Tacc2,Ulk4,Ctnnb1,P2ry12,Trappc9			TRUE	0.00104822	65	296	8	GO:0051966	GO:BP	regulation of synaptic transmission, glutamatergic	16227	Syt1,Nlgn1,Nrxn1,Plppr4,Cdh2,Tnr,Grm1,Shank2
TRUE	5.49266e-06	115	479	17	GO:0051588	GO:BP	regulation of neurotransmitter transport	15951	Grm7,Syt1,Cacna1a,Nlgn1,Snca,Nrxn3,Cacnb2,Nos1,Prkce,Cacna1d,Dgki,Camk2a,Nrn1,Prkcb,Stxbp5,Mef2c,Adra1a			TRUE	0.0010541	461	414	30	GO:0060284	GO:BP	regulation of cell development	17061	Ptprd,Cdh4,Ptprz1,Atxn1,Oprm1,Rfx3,Epha7,Nos1,Map2,Baiap2,Fbn1,Rreb1,Tnr,Sema3e,Trpc6,Ptprs,Sema6d,Id2,Prex1,Ntrk3,Dixdc1,Actn4,Map2k1,Ski,Ephb2,Mbp,Ctnnb1,Notch2,Golga4,Gpr68
TRUE	5.70972e-06	103	479	16	GO:0046928	GO:BP	regulation of neurotransmitter secretion	14451	Grm7,Syt1,Cacna1a,Nlgn1,Snca,Nrxn3,Cacnb2,Prkce,Cacna1d,Dgki,Camk2a,Nrn1,Prkcb,Stxbp5,Mef2c,Adra1a			TRUE	0.00106176	25	36	3	GO:0001964	GO:BP	startle response	688	Csmd1,Nrxn1,Grid2
TRUE	5.75989e-06	199	993	36	GO:0007411	GO:BP	axon guidance	3285	Dscaml1,Epha7,Nrp1,Cdh4,Sema3e,Slit3,Epha5,Sema5b,Bdnf,Efna5,Epha4,Wnt7b,Dscam,Sema4d,Slit1,Mef2c,Efnb3,Trio,Lrtm1,Lgi1,Ephb2,Lmtk2,Foxp1,Rtn4rl1,Ephb1,Agrn,Ece1,Robo2,Kif5a,Unc5c,Crmp1,Ryk,Plxna2,Unc5a,Dpysl5,Nectin1			TRUE	0.00106176	48	424	8	GO:1903539	GO:BP	protein localization to postsynaptic membrane	26593	Magi2,Gphn,Lgi1,Nptx1,Map2k1,Rap1a,Clstn1,Nptx2
TRUE	6.66498e-06	319	886	42	GO:1990778	GO:BP	protein localization to cell periphery	29114	Dlg2,Kcnip4,Ank2,Magi2,Pacsin1,Cacnb2,Fam126b,Epb41,Camk2g,Cdh2,Atp2b4,Stac,Rock2,Gphn,Nptx2,Camk2a,Camk2b,Stac2,Dpp6,Afdn,Lrp1,Kcnb1,Clstn1,Cacng3,Epb41l3,Prkcz,Nsf,Nectin3,Lgi1,Ephb2,Tesc,Akap5,Cd81,Arhgap44,Ehd3,Tub,Grip1,Kif1b,Cacng2,Efr3b,Pacs1,Adam22			TRUE	0.00106933	80	275	9	GO:0043266	GO:BP	regulation of potassium ion transport	12209	Dpp6,Ank2,Rgs7,Kcnip4,Nos1,Kcnip1,Kcnn2,Kcnip3,Kcng1
TRUE	6.68639e-06	54	430	11	GO:0042220	GO:BP	response to cocaine	11620	Adgrl3,Sdk1,Snca,Nos1,Bdnf,Slc1a2,Slc6a1,Oprm1,Crhr1,Ube3a,Dnmt3a			TRUE	0.00108107	116	224	9	GO:0016079	GO:BP	synaptic vesicle exocytosis	5676	Syt1,Syt6,Nlgn1,Pclo,Cacnb2,Cadps,Cacna1a,Rims2,Apba1
TRUE	6.70642e-06	623	175	27	GO:0098609	GO:BP	cell-cell adhesion	22001	Adgrl3,Dlg2,Dab1,Dscaml1,Clstn2,Epha7,Cadm1,Cdh4,Cdh9,Ptprs,Sdk1,Ptprd,Nlgn1,Magi2,Kif26b,Lrrc4c,Pde4d,Cdh13,Fat3,Mdga1,Prkca,Pcdh8,Efna5,Lrfn5,Ppp3ca,Pcdh17,Igsf21			TRUE	0.00108212	1647	450	83	GO:0006928	GO:BP	movement of cell or subcellular component	2866	Pde4d,Cdh4,Dock4,Ank2,Magi2,Cacna2d1,Mdga2,Ptprz1,Prkg1,Nrg3,Pcsk5,Cacnb2,Slit3,Dcc,Gpm6a,Rfx3,Epha7,Nos1,Bcr,Cdh2,Cdh13,Robo2,Ptprj,Ntng2,Cadm1,Lgi1,Map2,Rreb1,Acvr1c,Zmiz1,Tnr,Sema3e,Cacna1c,Gpnmb,Cemip,Enah,Kcnn2,Rere,Adarb1,Sema6d,Slc8a1,Prkca,Bcl11b,Tiam1,Rtn4rl1,Prex1,Iqsec1,Fmn2,Dscaml1,Dpysl5,Ntrk3,Pdgfc,Nrp2,Fat3,Chl1,Fgfr1,Dnah2,Camk1d,Smad3,Unc5c,Dixdc1,Actn4,Map2k1,Ccdc88c,Src,Kcnd3,K…
TRUE	6.84843e-06	113	111	9	GO:0048675	GO:BP	axon extension	14976	Nrp1,Cdh4,Ptprs,Sema3e,Auts2,Slit3,Map2,Sema5b,Bdnf			TRUE	0.00113727	14	78	3	GO:0021681	GO:BP	cerebellar granular layer development	7221	Nrxn1,Grid2,Atp2b2
TRUE	7.00568e-06	787	502	60	GO:0046903	GO:BP	secretion	14441	Grm7,Syt1,Cacna1a,Rfx3,Nnat,Nlgn1,Snca,Nrxn3,Trim9,Cacna1c,Rims1,Acvr1c,Cacnb2,Epha5,Inhba,Nos1,Bdnf,Prkce,Erc2,Abr,Efna5,Ppp3ca,Cacna1d,Dgki,Syt6,Pla2g3,Atp9a,Olfm2,Atp2b2,Pex5l,Srcin1,Pclo,Slc6a1,Sybu,Oprm1,Crhr1,Camk2a,Kcnq1,Gnas,Syn3,Cacna1i,Nrn1,Steap3,Prkcb,Hap1,Rph3a,Bcr,Syt7,Nell2,Stxbp5,Mef2c,Mical3,Mcu,Fgfr1,Adra1a,Stxbp3,Sox11,Kcnb1,Neurl1a,Ptprn2			TRUE	0.00114724	4	49	2	GO:0016080	GO:BP	synaptic vesicle targeting	5677	Nlgn1,Pclo
TRUE	7.14263e-06	281	1027	45	GO:0051962	GO:BP	positive regulation of nervous system development	16223	Lingo2,Adgrl3,Adgrb3,Clstn2,Nrp1,Cdh4,Ptprd,Nlgn1,Ptprz1,Bdnf,Efna5,Grid2,Epha4,Oprm1,Camk2b,Zeb2,Bin1,Asic2,Dscam,Afdn,Hap1,Sema4d,Ntrk3,Disc1,Sox11,Neurl1a,Lrtm1,Clstn1,Ephb2,Lrp8,Akap5,Syndig1,Ephb1,Agrn,Dlg5,Mapt,Ppp1cc,Baiap2,Dixdc1,Plxna2,Shtn1,Fbxw8,Map3k13,Twf2,Ctnnb1			TRUE	0.00117555	48	424	8	GO:0062237	GO:BP	protein localization to postsynapse	18605	Magi2,Gphn,Lgi1,Nptx1,Map2k1,Rap1a,Clstn1,Nptx2
TRUE	7.40954e-06	38	966	13	GO:0097484	GO:BP	dendrite extension	21853	Syt1,Auts2,Rims1,Bdnf,Rasal1,Afdn,Tmem108,Cpne5,Cpne6,Nedd4l,Smurf1,Unc13a,Sh3gl2			TRUE	0.00122423	1950	414	92	GO:0050793	GO:BP	regulation of developmental process	15324	Ptprd,Cdh4,Rims1,Syt1,Lrrtm4,Nlgn1,Adgrb3,Nrxn1,Grid2,Ptprz1,Atxn1,Gnas,Zbtb7c,Lingo2,Npnt,Lrrc4c,Oprm1,Rfx3,Epha7,Nos1,Bcr,Cdh2,Csmd3,Foxo1,Palm2,Ntng2,Map2,Baiap2,Vgll4,Fbn1,Rreb1,Inhba,Sdk1,Cacna1a,Asic2,Ghr,Adgrb2,Syndig1,Zmiz1,Tnr,Sema3e,Shank1,Cacna1c,Atp11a,Wnt9b,Rims2,Mboat2,Trpc6,Ptprs,Sema6d,Slc8a1,Rap1gap,Prkca,Bcl11b,Trp53bp1,Tiam1,Rtn4rl1,Id2,Prex1,Znrf3,Cacna2d2,Ntrk3,Fat3,Fgfr1,Arh…
TRUE	7.64131e-06	33	371	9	GO:0086002	GO:BP	cardiac muscle cell action potential involved in contraction	20959	Cacna2d1,Ank2,Cacna1c,Cacnb2,Cacna1d,Kcnq1,Bin1,Kcnd3,Kcnn2			TRUE	0.0012412	4728	419	200	GO:0032502	GO:BP	developmental process	8804	Csmd1,Pde4d,Ptprd,Sorbs2,Cdh4,Nell2,Gabrb1,Rims1,Ank2,Syt1,Magi2,Lrrtm4,Syne1,Nlgn1,Adgrb3,Nrxn1,Grid2,Fgf14,Mdga2,Tmem132e,Ptprz1,Prkg1,Pclo,Atxn1,Gnas,Chst11,Cntn3,Spock1,Plekha5,Slc4a10,Nrg3,Plppr4,Pcsk5,Ank1,Sdk2,Zbtb7c,Lingo2,Rgs7,Nnat,Atp2b2,Slit3,Npnt,Lrrc4c,Ncam2,Dcc,Zfp804a,Oprm1,Gpm6a,Jph1,Rfx3,Epha7,Nos1,Bcr,Lrfn5,Cdh2,Csmd3,Cdh13,Col25a1,Robo2,Foxo1,Hivep3,Palm2,Ntng2,Cadm1,Mmp16,Mica…
TRUE	7.64131e-06	429	111	16	GO:0016049	GO:BP	cell growth	5649	Sorbs2,Syt1,Epha7,Cadm1,Nrp1,Cdh4,Ptprs,Sema3e,Auts2,Rims1,Slit3,Akap13,Inhba,Map2,Sema5b,Bdnf			TRUE	0.00125652	3	73	2	GO:1901843	GO:BP	positive regulation of high voltage-gated calcium channel activity	25107	Cacna2d1,Cacnb2
TRUE	8.22109e-06	160	641	23	GO:0007612	GO:BP	learning	3472	Grm7,Adgrb3,Tanc1,Nrxn3,Cacna1c,Bdnf,Kmt2a,Sorcs3,Dgki,Slc12a5,Csmd1,Slc6a1,Crhr1,Nptx2,Shank2,Jph4,Ube3a,Abcc8,Atp8a1,Ephb2,Plcb1,Slc8a3,Syt11			TRUE	0.00126247	229	226	14	GO:0043270	GO:BP	positive regulation of ion transport	12213	Dpp6,Ank2,Syt1,Cacna2d1,Gnas,Cacnb2,Rgs7,Atp2b2,Nos1,Asic2,Cacna1c,Cemip,Kcnn2,Trpc6
TRUE	8.22109e-06	194	888	33	GO:0006814	GO:BP	sodium ion transport	2770	Nkain3,Slc4a10,Nos1,Nkain2,Slc8a1,Slc24a4,Atp2b4,Slc6a1,Kcnq1,Scn2a,Gnas,Cacna1i,Asic2,Scn3a,Kcnk1,Nedd4,Slc9a9,Slc4a4,Tpcn1,Plcb1,Slc8a3,Tesc,Agrn,Slc24a3,Slc6a17,Fgf12,Nedd4l,Slc4a8,Dnm2,Atp1a3,Neto1,Scn8a,Nalcn			TRUE	0.00126247	27	262	5	GO:0086010	GO:BP	membrane depolarization during action potential	20964	Cacna2d1,Cacnb2,Cacna1c,Scn2a,Ptpn3
TRUE	9.06532e-06	30	676	10	GO:0099068	GO:BP	postsynapse assembly	22242	Ptprs,Ptprd,Nlgn1,Magi2,Grid2,Cdh2,Ntrk3,Ntng2,Ephb2,Sipa1l1			TRUE	0.00128226	161	398	15	GO:0010721	GO:BP	negative regulation of cell development	4861	Epha7,Map2,Fbn1,Tnr,Sema3e,Trpc6,Ptprs,Sema6d,Id2,Ntrk3,Actn4,Ski,Ephb2,Mbp,Ctnnb1
TRUE	9.06532e-06	39	641	11	GO:0017158	GO:BP	regulation of calcium ion-dependent exocytosis	5894	Syt1,Cacna1a,Trim9,Syt6,Cacna1i,Syt7,Stxbp3,Kcnb1,Syt13,Rph3al,Syt11			TRUE	0.00138035	53	186	6	GO:0050885	GO:BP	neuromuscular process controlling balance	15400	Nrxn1,Atp2b2,Bcr,Cacna1a,Tnr,Shank1
TRUE	1.05171e-05	161	689	25	GO:0010721	GO:BP	negative regulation of cell development	4861	Brinp1,Dab1,Epha7,Nrp1,Ptprs,Sema3e,Map2,Sema5b,Bdnf,Efna5,Ppp3ca,Wnt7b,Mbp,Fbln1,Sema4d,Trpc6,Slit1,Ntrk3,Efnb3,Sox11,Abcc8,Ephb2,Fstl4,D130043K22Rik,Dip2b			TRUE	0.00138351	6	35	2	GO:0097114	GO:BP	NMDA glutamate receptor clustering	21664	Nlgn1,Nrxn1
TRUE	1.07961e-05	9	612	6	GO:0099545	GO:BP	trans-synaptic signaling by trans-synaptic complex	22339	Cadm1,Ptprd,Nlgn1,Farp1,Efnb3,Ephb2			TRUE	0.00138524	357	411	24	GO:0031346	GO:BP	positive regulation of cell projection organization	8277	Ptprd,Cdh4,Magi2,Nlgn1,Ptprz1,Dcc,Zfp804a,Gpm6a,Baiap2,Rreb1,Negr1,Myo3b,Plppr5,Ntrk3,Fgfr1,Camk1d,Dixdc1,Map2k1,Src,Rap1a,Ephb2,Pacsin1,Golga4,Rhoq
TRUE	1.16561e-05	36	755	12	GO:0086009	GO:BP	membrane repolarization	20963	Cacna2d1,Ank2,Cacna1d,Slc24a4,Kcnq1,Kcnip2,Kcnd3,Kcnn2,Kcnh7,Nos1ap,Akap7,Nedd4l			TRUE	0.00138817	22	317	5	GO:2000311	GO:BP	regulation of AMPA receptor activity	29533	Nlgn1,Nrxn1,Shank1,Gsg1l,Shisa6
TRUE	1.16561e-05	58	1074	17	GO:0140238	GO:BP	presynaptic endocytosis	23029	Syt1,Nlgn1,Snca,Pacsin1,Dnm3,Bin1,Syt7,Ston2,Syt11,Amph,Itsn1,Dnm1,Dnm2,Dennd1a,Dnajc6,Sh3gl2,Canx			TRUE	0.0014027	125	424	14	GO:0010469	GO:BP	regulation of signaling receptor activity	4650	Pde4d,Dlgap1,Nlgn1,Nrxn1,Oprm1,Shank1,Rasgrf1,Gsg1l,Shisa6,Nptx1,Src,Ephb2,Zfyve28,Nptx2
TRUE	1.16561e-05	58	1074	17	GO:0048488	GO:BP	synaptic vesicle endocytosis	14818	Syt1,Nlgn1,Snca,Pacsin1,Dnm3,Bin1,Syt7,Ston2,Syt11,Amph,Itsn1,Dnm1,Dnm2,Dennd1a,Dnajc6,Sh3gl2,Canx			TRUE	0.00148674	66	275	8	GO:1901379	GO:BP	regulation of potassium ion transmembrane transport	24681	Dpp6,Ank2,Rgs7,Kcnip4,Kcnip1,Kcnn2,Kcnip3,Kcng1
TRUE	1.25256e-05	54	479	11	GO:0051932	GO:BP	synaptic transmission, GABAergic	16194	Nlgn1,Gabrb2,Bdnf,Prkce,Phf24,Gabra2,Slc6a1,Gabrg2,Gabra1,Hap1,Adra1a			TRUE	0.00148674	24	120	4	GO:0016339	GO:BP	calcium-dependent cell-cell adhesion via plasma membrane cell adhesion molecules	5792	Nlgn1,Nrxn1,Cdh2,Cdh13
TRUE	1.3408e-05	187	460	21	GO:0010810	GO:BP	regulation of cell-substrate adhesion	4944	Nrp1,Ptprz1,Fbln2,Sema3e,Cdh13,Prkce,Edil3,Pcsk5,Efna5,Limch1,Plekha2,Spock2,Npnt,Fbln1,Smoc2,Olfm4,Ajap1,Spock1,Carmil1,Rreb1,Disc1			TRUE	0.00149013	110	355	11	GO:0022037	GO:BP	metencephalon development	7573	Nrxn1,Grid2,Atp2b2,Cacna1a,Rere,Ptprs,Nav2,Dixdc1,Ckb,Map2k1,Nfix
TRUE	1.45336e-05	48	371	10	GO:0086001	GO:BP	cardiac muscle cell action potential	20958	Cacna2d1,Ank2,Cacna1c,Cacnb2,Kcnd2,Cacna1d,Kcnq1,Bin1,Kcnd3,Kcnn2			TRUE	0.00152068	130	398	13	GO:0050768	GO:BP	negative regulation of neurogenesis	15305	Epha7,Map2,Tnr,Sema3e,Trpc6,Ptprs,Sema6d,Id2,Ntrk3,Ski,Ephb2,Mbp,Ctnnb1
TRUE	1.49054e-05	3631	1053	354	GO:0051234	GO:BP	establishment of localization	15692	Trpm3,Ano3,Grm7,Dlg2,Cacna2d1,Gabrb1,Nkain3,Lrp1b,Syt1,Kcnip4,Cacna1a,Nrp1,Ank2,Syne1,Rfx3,Nnat,Kcnma1,Nlgn1,Magi2,Plpp4,Snca,Nrxn3,Trim9,Slc2a13,Cacna1c,Pacsin1,Rims1,Acvr1c,Gabrb2,Cacnb2,Pde4d,Slc4a10,Epha5,Pitpnc1,Rgs7,Akap13,Inhba,Nos1,Slc44a5,Map2,Gpm6a,Bdnf,Cdh13,Prkce,Kcnd2,Rasgrf1,Grik3,Kcnip1,Erc2,Epb41,Nkain2,Slc8a1,Abr,Dync1i1,Efna5,Osbp2,Ppp2r2b,Ppp3ca,Pcdh17,Gramd1b,Kmt2a,Cacna1d,Plp…			TRUE	0.00156146	174	424	15	GO:0031503	GO:BP	protein-containing complex localization	8335	Magi2,Nlgn1,Nrxn1,Gphn,Lgi1,Gsg1l,Iqsec1,Shisa6,Nptx1,Map2k1,Rap1a,Clstn1,Pacsin1,H3f3b,Nptx2
TRUE	1.56153e-05	98	1035	23	GO:0099565	GO:BP	chemical synaptic transmission, postsynaptic	22359	Nlgn1,Snca,Bdnf,Ppp3ca,Dgki,Grid2,Pclo,Oprm1,Afdn,Grik2,Tmem108,Mef2c,Prkcz,Ptk2b,Slc8a3,Rgs4,Neto1,Unc13b,Baiap2,Sez6,Slc8a2,Grik5,Igsf9b			TRUE	0.00156146	767	412	42	GO:0022603	GO:BP	regulation of anatomical structure morphogenesis	7595	Ptprd,Cdh4,Rims1,Syt1,Nlgn1,Adgrb3,Ptprz1,Lrrc4c,Epha7,Bcr,Cdh2,Palm2,Ntng2,Map2,Baiap2,Rreb1,Cacna1a,Adgrb2,Tnr,Sema3e,Wnt9b,Rims2,Trpc6,Ptprs,Sema6d,Prkca,Prex1,Znrf3,Ntrk3,Fgfr1,Arhgap15,Dixdc1,Actn4,Map2k1,Src,Ephb2,Mbp,Stat3,Ctnnb1,Golga4,Rhoq,Arhgef18
TRUE	1.58048e-05	75	494	13	GO:0050805	GO:BP	negative regulation of synaptic transmission	15334	Bdnf,Grik3,Pcdh17,Sorcs3,Dgki,Grid2,Sorcs2,Slc6a1,Shank2,Mgll,Grik2,Plk2,Kcnb1			TRUE	0.00158481	187	455	17	GO:0010810	GO:BP	regulation of cell-substrate adhesion	4944	Ptprz1,Spock1,Pcsk5,Npnt,Cdh13,Ptprj,Rreb1,Edil3,Sema3e,Prex1,Fbln2,Smad3,Actn4,Src,Coro2b,Slk,Olfm4
TRUE	1.58961e-05	15	338	6	GO:0097091	GO:BP	synaptic vesicle clustering	21647	Nlgn1,Magi2,Pcdh17,Cdh2,Pclo,Syn3			TRUE	0.00164671	344	400	24	GO:0006816	GO:BP	calcium ion transport	2772	Pde4d,Ank2,Cacna2d1,Cacnb2,Atp2b2,Oprm1,Gpm6a,Nos1,Cacna1a,Plpp4,Cacna1c,Cemip,Cacna1e,Trpc6,Slc8a1,Slc24a3,Slc8a3,Cacna2d2,Gnb5,Cbarp,Rasa3,Cacna2d3,Ctnnb1,Tmem165
TRUE	1.61097e-05	35	785	11	GO:0048013	GO:BP	ephrin receptor signaling pathway	14492	Epha7,Epha5,Epha6,Efna5,Epha4,Ntrk3,Efnb3,Ephb2,Sipa1l1,Ephb1,Ngef			TRUE	0.00164671	62	367	8	GO:0050771	GO:BP	negative regulation of axonogenesis	15308	Epha7,Map2,Tnr,Sema3e,Ptprs,Sema6d,Ephb2,Mbp
TRUE	1.65955e-05	10	1006	7	GO:0099519	GO:BP	dense core granule cytoskeletal transport	22324	Map2,Tanc2,Sybu,Ppfia2,Kif5a,Kif1b,Trim46			TRUE	0.00178003	238	26	5	GO:0006936	GO:BP	muscle contraction	2874	Pde4d,Dock4,Ank2,Cacna2d1,Kcnma1
TRUE	1.71785e-05	187	1041	34	GO:0030100	GO:BP	regulation of endocytosis	7703	Nlgn1,Magi2,Snca,Pacsin1,Cdh13,Ppp3ca,Iqsec1,Bin1,Hap1,Syt7,Lrp1,Nedd4,Ston2,Necab2,Nsf,Ptpn5,Syt11,Pacsin2,Akap5,Sgip1,Amph,Itsn1,Dnm1,Pard3,Dnm2,Snap91,Aak1,Arrb1,Dnajc6,Sh3gl2,Cd2ap,Add1,Snph,Actn4			TRUE	0.00185523	437	326	26	GO:0006935	GO:BP	chemotaxis	2873	Pde4d,Cdh4,Dock4,Nrg3,Slit3,Dcc,Epha7,Cdh13,Robo2,Ptprj,Lgi1,Sema3e,Enah,Sema6d,Bcl11b,Rtn4rl1,Prex1,Dscaml1,Dpysl5,Ntrk3,Nrp2,Chl1,Fgfr1,Camk1d,Smad3,Unc5c
TRUE	1.77532e-05	336	1054	52	GO:0030900	GO:BP	forebrain development	8044	Nrg3,Dab1,Nrp1,Ptprs,Slc4a10,Epha5,Inhba,Mdga1,Slc8a1,Crtac1,Slc1a2,Cdh2,Atp2b4,Crhr1,Jakmip1,Wnt7b,Phactr1,Zeb2,Afdn,Hap1,Slit1,Tmem108,Pgap1,Disc1,Fgfr1,Sun2,Kirrel3,Sun1,Ephb2,Plcb1,Lrp8,Foxp1,Prox1,Btbd3,Rtn4rl1,Zeb1,Srd5a1,Dab2ip,Atp1a3,Chd7,Chd5,Aplp2,Kcnc1,Ryk,Dixdc1,Atg7,Fyn,Tacc2,Ulk4,Ctnnb1,P2ry12,Trappc9			TRUE	0.00185523	820	413	45	GO:0040007	GO:BP	growth	11454	Pde4d,Sorbs2,Cdh4,Nell2,Rims1,Syt1,Gnas,Chst11,Slc4a10,Slit3,Tead1,Epha7,Ptprj,Cadm1,Lgi1,Map2,Vgll4,Inhba,Acvr1c,Ghr,Zmiz1,Tnr,Sema3e,Cacna1c,Rims2,Apba1,Ptprs,Adarb1,Sema6d,Cacna2d2,Ntrk3,Nrp2,Fgfr1,Col27a1,Smad3,Rptor,Src,Pim1,Jarid2,Clstn1,Stat3,Ctnnb1,Notch2,Golga4,H3f3b
TRUE	1.78364e-05	2005	1095	213	GO:0035556	GO:BP	intracellular signal transduction	10463	Nrg3,Dab1,Epha7,Nrp1,Ank2,Dock4,Nlgn1,Magi2,Auts2,Cacna1c,Blnk,Pde4d,Epha5,Rgs7,Akap13,Nos1,Cdh13,Prkce,Rasgrf1,Rap1gap2,Slc8a1,Abr,Sipa1l2,Ppp3ca,Mapk4,Cacna1d,Tiam1,Dgki,Grm1,Ksr2,Wwc1,Cdh2,Slc24a4,Atp2b4,Epha4,Pdgfc,Pex5l,Rgs6,Wwox,Spred2,Tgfbr3,Rock2,Mcf2l,Oprm1,Nyap2,Crhr1,Rgl1,Tead1,Wnt7b,Iqsec1,Scn2a,Fgfr2,Rap1gap,Dgkz,Nfatc2,Mbp,Mast3,Gnas,Zeb2,Sh3rf3,Npnt,Rasal1,Hdac7,Shank2,Adcyap1r1,Fb…			TRUE	0.00188006	132	398	13	GO:0051961	GO:BP	negative regulation of nervous system development	16222	Epha7,Map2,Tnr,Sema3e,Trpc6,Ptprs,Sema6d,Id2,Ntrk3,Ski,Ephb2,Mbp,Ctnnb1
TRUE	1.87434e-05	66	1074	18	GO:0036465	GO:BP	synaptic vesicle recycling	11077	Syt1,Nlgn1,Snca,Pacsin1,Pclo,Dnm3,Bin1,Syt7,Ston2,Syt11,Amph,Itsn1,Dnm1,Dnm2,Dennd1a,Dnajc6,Sh3gl2,Canx			TRUE	0.00188461	154	224	10	GO:0099643	GO:BP	signal release from synapse	22399	Syt1,Syt6,Nlgn1,Nrxn1,Pclo,Cacnb2,Cadps,Cacna1a,Rims2,Apba1
TRUE	1.95078e-05	71	755	16	GO:0048814	GO:BP	regulation of dendrite morphogenesis	15105	Adgrb3,Ptprd,Ptprz1,Ppp3ca,Epha4,Camk2b,Afdn,Sema4d,Trpc6,Kndc1,Nedd4,Ephb2,Lrp8,Akap5,Sipa1l1,Nedd4l			TRUE	0.00188461	154	224	10	GO:0007269	GO:BP	neurotransmitter secretion	3160	Syt1,Syt6,Nlgn1,Nrxn1,Pclo,Cacnb2,Cadps,Cacna1a,Rims2,Apba1
TRUE	1.95627e-05	28	370	8	GO:0086091	GO:BP	regulation of heart rate by cardiac conduction	21010	Cacna2d1,Ank2,Cacna1c,Cacnb2,Cacna1d,Kcnq1,Bin1,Kcnd3			TRUE	0.00189897	75	366	9	GO:0021954	GO:BP	central nervous system neuron development	7490	Gabrb1,Slc4a10,Dcc,Map2,Zmiz1,Adarb1,Nrp2,Fgfr1,Ephb2
TRUE	2.08167e-05	3502	1053	343	GO:0006810	GO:BP	transport	2766	Trpm3,Ano3,Grm7,Dlg2,Cacna2d1,Gabrb1,Nkain3,Lrp1b,Syt1,Kcnip4,Cacna1a,Nrp1,Ank2,Syne1,Rfx3,Nnat,Kcnma1,Nlgn1,Magi2,Plpp4,Snca,Nrxn3,Trim9,Slc2a13,Cacna1c,Pacsin1,Rims1,Acvr1c,Gabrb2,Cacnb2,Pde4d,Slc4a10,Epha5,Pitpnc1,Rgs7,Akap13,Inhba,Nos1,Slc44a5,Map2,Gpm6a,Bdnf,Cdh13,Prkce,Kcnd2,Rasgrf1,Grik3,Kcnip1,Erc2,Epb41,Nkain2,Slc8a1,Abr,Dync1i1,Efna5,Osbp2,Ppp2r2b,Ppp3ca,Pcdh17,Gramd1b,Kmt2a,Cacna1d,Plp…			TRUE	0.00191065	438	326	26	GO:0042330	GO:BP	taxis	11671	Pde4d,Cdh4,Dock4,Nrg3,Slit3,Dcc,Epha7,Cdh13,Robo2,Ptprj,Lgi1,Sema3e,Enah,Sema6d,Bcl11b,Rtn4rl1,Prex1,Dscaml1,Dpysl5,Ntrk3,Nrp2,Chl1,Fgfr1,Camk1d,Smad3,Unc5c
TRUE	2.08497e-05	62	856	15	GO:0017156	GO:BP	calcium-ion regulated exocytosis	5892	Syt1,Cacna1a,Trim9,Cacna1c,Rims1,Syt6,Cacna1i,Syt7,Stxbp3,Kcnb1,Syt13,Rph3al,Syt11,Unc13a,Unc13b			TRUE	0.00194383	7	32	2	GO:0060478	GO:BP	acrosomal vesicle exocytosis	17243	Rims1,Syt6
TRUE	2.2321e-05	593	480	45	GO:0030155	GO:BP	regulation of cell adhesion	7717	Dab1,Dscaml1,Epha7,Nrp1,Magi2,Ptprz1,Kif26b,Fbln2,Sema3e,Pde4d,Epha5,Cdh13,Prkce,Mdga1,Edil3,Pcsk5,Prkca,Pcdh8,Efna5,Ppp3ca,Adamts18,Epb41l4b,Lmo7,Limch1,Epha4,Plekha2,Spock2,Rap1gap,Mbp,Npnt,Fbln1,Smoc2,Dscam,Olfm4,Ajap1,Afdn,Sema4d,Spock1,Carmil1,Rreb1,Magi1,Disc1,Itga6,Tjp1,Efnb3			TRUE	0.00200285	139	296	11	GO:0007613	GO:BP	memory	3473	Csmd1,Pde4d,Sorcs3,Atxn1,Gria1,Camk2n1,Shank1,Scn2a,Slc8a3,Crhr1,Shank2
TRUE	2.58715e-05	159	1022	31	GO:0048639	GO:BP	positive regulation of developmental growth	14940	Syt1,Nrp1,Cdh4,Rims1,Bdnf,Zfpm2,Efna5,Atp8a2,Rasal1,Dscam,Afdn,Sema4d,Mef2c,Ntrk3,Disc1,Cpne5,Fgfr1,Plcb1,Prox1,Agrn,Sgip1,Cpne6,Nedd4l,Smurf1,Chd7,Unc13a,Mapt,Mapk14,Shtn1,Map3k13,Twf2			TRUE	0.00200285	35	215	5	GO:2000463	GO:BP	positive regulation of excitatory postsynaptic potential	29682	Nlgn1,Nrxn1,Baiap2,Shank1,Rims2
TRUE	2.67453e-05	94	175	11	GO:0007156	GO:BP	homophilic cell adhesion via plasma membrane adhesion molecules	3056	Dscaml1,Clstn2,Cadm1,Cdh4,Cdh9,Sdk1,Cdh13,Fat3,Pcdh8,Pcdh17,Igsf21			TRUE	0.00222706	2102	383	90	GO:0051239	GO:BP	regulation of multicellular organismal process	15697	Pde4d,Ptprd,Cdh4,Dock4,Dlgap1,Ank2,Cacna2d1,Lrrtm4,Nlgn1,Adgrb3,Nrxn1,Grid2,Ptprz1,Prkg1,Pclo,Atxn1,Gnas,Cacnb2,Lingo2,Npnt,Oprm1,Zbtb20,Rfx3,Epha7,Nos1,Bcr,Cdh2,Foxo1,Cadm1,Map2,Baiap2,Vgll4,Fbn1,Rreb1,Inhba,Acvr1c,Asic2,Ghr,Adgrb2,Syndig1,Zmiz1,Tnr,Sema3e,Shank1,Cacna1c,Gpnmb,Wnt9b,Rims2,Mboat2,Grm1,Kcnn2,Trpc6,Ptprs,Sema6d,Slc8a1,Slc8a3,Rap1gap,Prkca,Trp53bp1,Id2,Iqsec1,Cacna2d2,Ntrk3,Pdgfc,Cr…
TRUE	2.69232e-05	79	371	12	GO:0070252	GO:BP	actin-mediated cell contraction	18751	Cacna2d1,Ank2,Cacna1c,Cacnb2,Pde4d,Nos1,Cacna1d,Limch1,Kcnq1,Bin1,Kcnd3,Kcnn2			TRUE	0.00225512	140	318	12	GO:0050905	GO:BP	neuromuscular process	15418	Csmd1,Nrxn1,Grid2,Atp2b2,Bcr,Cacna1a,Tnr,Shank1,Adarb1,Slc8a3,Tmem150c,Rbfox1
TRUE	2.79527e-05	115	605	18	GO:0010811	GO:BP	positive regulation of cell-substrate adhesion	4945	Nrp1,Fbln2,Cdh13,Prkce,Edil3,Pcsk5,Plekha2,Spock2,Npnt,Fbln1,Smoc2,Olfm4,Carmil1,Rreb1,Disc1,Prkcz,Ptprj,Ptk2b			TRUE	0.00246816	21	424	5	GO:0098962	GO:BP	regulation of postsynaptic neurotransmitter receptor activity	22189	Dlgap1,Shisa6,Nptx1,Src,Nptx2
TRUE	3.11808e-05	27	355	7	GO:0086010	GO:BP	membrane depolarization during action potential	20964	Cacna2d1,Cacna1c,Cacnb2,Cacna1d,Scn2a,Cacna1i,Scn3a			TRUE	0.00251492	169	294	12	GO:1990138	GO:BP	neuron projection extension	28860	Cdh4,Rims1,Syt1,Slit3,Map2,Tnr,Sema3e,Rims2,Ptprs,Sema6d,Ntrk3,Nrp2
TRUE	3.18224e-05	22	371	7	GO:0086019	GO:BP	cell-cell signaling involved in cardiac conduction	20973	Cacna2d1,Ank2,Cacna1c,Cacnb2,Cacna1d,Kcnq1,Kcnn2			TRUE	0.0025423	79	346	9	GO:0070252	GO:BP	actin-mediated cell contraction	18751	Pde4d,Ank2,Cacna2d1,Cacnb2,Nos1,Cacna1c,Kcnn2,Ccdc88c,Kcnd3
TRUE	3.18647e-05	50	338	9	GO:0097479	GO:BP	synaptic vesicle localization	21851	Nlgn1,Magi2,Snca,Map2,Pcdh17,Cdh2,Pclo,Dnm3,Syn3			TRUE	0.00256087	2602	132	44	GO:0010646	GO:BP	regulation of cell communication	4791	Pde4d,Ptprd,Nell2,Dlgap1,Ank2,Syt1,Magi2,Nlgn1,Nrxn1,Grid2,Sorcs3,Pclo,Atxn1,Gnas,Chst11,Slc4a10,Nrg3,Plppr4,Pcsk5,Cacnb2,Rgs7,Nnat,Atp2b2,Slit3,Npnt,Lrrc4c,Ptpre,Gria1,Dcc,Oprm1,Gadd45g,Rfx3,Epha7,Nos1,Bcr,Nr3c2,Cdh2,Rgs7bp,Cdh13,Dot1l,Camk2n1,Foxo1,Ptprj,Ntng2
TRUE	3.28754e-05	32	399	8	GO:0035640	GO:BP	exploration behavior	10520	Brinp1,Lsamp,Slc4a10,Prkce,Kmt2a,Crhr1,Shank2,Ube3a			TRUE	0.00262416	8	183	3	GO:0007158	GO:BP	neuron cell-cell adhesion	3058	Nlgn1,Nrxn1,Tnr
TRUE	3.34913e-05	154	913	27	GO:0031644	GO:BP	regulation of nervous system process	8408	Dlgap1,Nlgn1,Dlgap2,Nos1,Grm1,Pclo,Oprm1,Nptx2,Mgll,Afdn,Tmem108,Fgfr1,Prkcz,Oprd1,Shisa9,Ptk2b,Slc8a3,Rgs4,Fgf12,Shisa7,Dlgap4,Pard3,Cacng2,Neto1,Unc13b,Baiap2,Zfhx2			TRUE	0.00265664	7	44	2	GO:0099179	GO:BP	regulation of synaptic membrane adhesion	22303	Magi2,Mdga2
TRUE	3.365e-05	108	871	21	GO:0031623	GO:BP	receptor internalization	8394	Magi2,Snca,Pacsin1,Grk3,Dnm3,Iqsec1,Hap1,Nedd4,Cacng3,Necab2,Nsf,Grb2,Ptpn5,Snx1,Akap5,Cd81,Dnm1,Pard3,Cacng2,Dnm2,Arrb1			TRUE	0.00266292	593	369	32	GO:0030155	GO:BP	regulation of cell adhesion	7717	Pde4d,Magi2,Mdga2,Ptprz1,Prkg1,Spock1,Pcsk5,Npnt,Epha7,Cdh13,Ptprj,Rreb1,Edil3,Zmiz1,Tnr,Sema3e,Gpnmb,Lmo7,Rap1gap,Prkca,Prex1,Dscaml1,Pag1,Fbln2,Adamts18,Smad3,Actn4,Map2k1,Src,Ephb2,Mbp,Coro2b
TRUE	3.37433e-05	27	886	10	GO:0099633	GO:BP	protein localization to postsynaptic specialization membrane	22391	Dlg2,Magi2,Gphn,Nptx2,Camk2a,Cacng3,Prkcz,Lgi1,Cacng2,Adam22			TRUE	0.00269642	2610	132	44	GO:0023051	GO:BP	regulation of signaling	7647	Pde4d,Ptprd,Nell2,Dlgap1,Ank2,Syt1,Magi2,Nlgn1,Nrxn1,Grid2,Sorcs3,Pclo,Atxn1,Gnas,Chst11,Slc4a10,Nrg3,Plppr4,Pcsk5,Cacnb2,Rgs7,Nnat,Atp2b2,Slit3,Npnt,Lrrc4c,Ptpre,Gria1,Dcc,Oprm1,Gadd45g,Rfx3,Epha7,Nos1,Bcr,Nr3c2,Cdh2,Rgs7bp,Cdh13,Dot1l,Camk2n1,Foxo1,Ptprj,Ntng2
TRUE	3.37433e-05	27	886	10	GO:0099645	GO:BP	neurotransmitter receptor localization to postsynaptic specialization membrane	22401	Dlg2,Magi2,Gphn,Nptx2,Camk2a,Cacng3,Prkcz,Lgi1,Cacng2,Adam22			TRUE	0.00273781	314	403	23	GO:0048880	GO:BP	sensory system development	15168	Tmem132e,Sdk2,Atp2b2,Gpm6a,Fbn1,Inhba,Sdk1,Megf11,Cacna1c,Bcl11b,Nectin3,Ntrk3,Fat3,Adamts18,Pxdn,Smad3,Zeb1,Ephb2,Nectin1,Stat3,Zhx2,Ctnnb1,Notch2
TRUE	3.69124e-05	82	978	19	GO:0008344	GO:BP	adult locomotory behavior	3589	Dab1,Cacna1a,Snca,Cacna1c,Epha4,Shank2,Sez6l2,Efnb3,Oprd1,Abhd12,Fgf12,Oxr1,Atp1a3,Chd7,Mapt,Adam22,Sez6,Tbce,Atg7			TRUE	0.00274902	57	25	3	GO:0086003	GO:BP	cardiac muscle cell contraction	20960	Pde4d,Ank2,Cacna2d1
TRUE	3.88423e-05	29	639	9	GO:0071875	GO:BP	adrenergic receptor signaling pathway	19778	Pde4d,Akap13,Nos1,Atp2b4,Kcnq1,Gnas,Adcy9,Adra1a,Crtc3			TRUE	0.00274902	22	156	4	GO:0021533	GO:BP	cell differentiation in hindbrain	7074	Nrxn1,Grid2,Atp2b2,Cacna1a
TRUE	4.25564e-05	25	1030	10	GO:1990806	GO:BP	ligand-gated ion channel signaling pathway	29132	Grik3,Grid2,Grid1,Camk2a,Gria2,Grik2,Ptk2b,Cpeb4,Atp1a3,Grik5			TRUE	0.00274902	656	443	38	GO:0030029	GO:BP	actin filament-based process	7675	Pde4d,Sorbs2,Ank2,Cacna2d1,Acap2,Cacnb2,Nos1,Bcr,Palm2,Mical2,Baiap2,Sema3e,Shank1,Cacna1c,Myo3b,Enah,Epb41l1,Kcnn2,Iqsec1,Fmn2,Ntrk3,Sptan1,Smad3,Dixdc1,Actn4,Ccdc88c,Src,Kcnd3,Flnb,Coro2b,Ablim3,Pacsin1,Notch2,Phactr1,Rhoq,Arhgef18,Arhgap17,Actn1
TRUE	4.25564e-05	25	1030	10	GO:0035235	GO:BP	ionotropic glutamate receptor signaling pathway	10251	Grik3,Grid2,Grid1,Camk2a,Gria2,Grik2,Ptk2b,Cpeb4,Atp1a3,Grik5			TRUE	0.00275976	546	161	18	GO:0051046	GO:BP	regulation of secretion	15537	Nell2,Syt1,Syt6,Nlgn1,Pclo,Gnas,Cacnb2,Nnat,Oprm1,Rfx3,Nos1,Bcr,Cadps,Camk2n1,Frmd4a,Inhba,Cacna1a,Acvr1c
TRUE	4.29714e-05	39	225	7	GO:0007157	GO:BP	heterophilic cell-cell adhesion via plasma membrane cell adhesion molecules	3057	Cadm1,Cdh4,Ptprd,Nlgn1,Igsf21,Grid2,Cdh2			TRUE	0.00279595	463	392	28	GO:0060627	GO:BP	regulation of vesicle-mediated transport	17385	Syt1,Magi2,Syt6,Nlgn1,Nrxn1,Pclo,Cacnb2,Bcr,Cadps,Cdh13,Cacna1a,Rims2,Apba1,Rap1gap,Vsnl1,Gsg1l,Iqsec1,Crhr1,Camk1d,Ankrd13a,Actn4,Map2k1,Src,Aak1,Cbarp,Rap1a,Pacsin1,Necab2
TRUE	4.3155e-05	58	397	10	GO:1902476	GO:BP	chloride transmembrane transport	25677	Ano3,Gabrb1,Gabrb2,Slc12a5,Gabrd,Gabra2,Slc6a1,Gabrg2,Slc26a4,Gabra1			TRUE	0.00288253	219	294	14	GO:0060560	GO:BP	developmental growth involved in morphogenesis	17322	Cdh4,Rims1,Syt1,Slit3,Epha7,Cadm1,Map2,Tnr,Sema3e,Rims2,Ptprs,Sema6d,Ntrk3,Nrp2
TRUE	4.54751e-05	307	467	27	GO:0031589	GO:BP	cell-substrate adhesion	8387	Nrp1,Tmeff2,Ptprz1,Fbln2,Sema3e,Cdh13,Prkce,Edil3,Pcsk5,Efna5,Tiam1,Limch1,Srcin1,Plekha2,Spock2,Npnt,Fbln1,Smoc2,Olfm4,Ajap1,Spock1,Bcr,Carmil1,Rreb1,Ntng2,Disc1,Itga6			TRUE	0.00294142	14	134	3	GO:0098917	GO:BP	retrograde trans-synaptic signaling	22163	Nlgn1,Nos1,Cadm1
TRUE	4.55504e-05	175	151	11	GO:0008361	GO:BP	regulation of cell size	3600	Epha7,Nrp1,Cdh4,Ptprs,Kcnma1,Sema3e,Map2,Sema5b,Bdnf,Rap1gap2,Efna5			TRUE	0.0029738	222	294	14	GO:0048588	GO:BP	developmental cell growth	14900	Sorbs2,Cdh4,Rims1,Syt1,Slit3,Epha7,Map2,Tnr,Sema3e,Rims2,Ptprs,Sema6d,Ntrk3,Nrp2
TRUE	5.01625e-05	71	479	12	GO:2000300	GO:BP	regulation of synaptic vesicle exocytosis	29522	Grm7,Syt1,Nlgn1,Nrxn3,Cacnb2,Prkce,Cacna1d,Dgki,Nrn1,Prkcb,Stxbp5,Adra1a			TRUE	0.00298675	573	452	34	GO:0051668	GO:BP	localization within membrane	16026	Dpp6,Sorbs2,Ank2,Magi2,Lrrtm4,Nlgn1,Nrxn1,Acap2,Ank1,Cacnb2,Kcnip4,Gphn,Cdh2,Cdh13,Lgi1,Cacna1a,Cemip,Kcnip3,Pid1,Nectin3,Shisa6,Nptx1,Map2k1,Rap1a,Ephb2,Clstn1,Pacsin1,Necab2,Golga4,Rhoq,Acsl3,Nptx2,Lmtk2,Ttc7b
TRUE	5.01625e-05	44	231	7	GO:0008038	GO:BP	neuron recognition	3504	Dscaml1,Ncam2,Nrp1,Ptprz1,Bdnf,Crtac1,Epha4			TRUE	0.00318915	93	80	5	GO:0006939	GO:BP	smooth muscle contraction	2876	Pde4d,Dock4,Kcnma1,Prkg1,Npnt
TRUE	5.12232e-05	190	803	30	GO:0034764	GO:BP	positive regulation of transmembrane transport	10040	Cacna2d1,Ank2,Snca,Cacna1c,Cacnb2,Rgs7,Nos1,Cacna1d,Slc1a2,Stac,Kcnq1,Stac2,Asic2,Adcyap1r1,Kcnip2,Dpp6,Hap1,Trpc6,Mef2a,Cacng3,Abcc8,Ephb2,Plcb1,Tesc,Akap5,Ehd3,Akap7,Nedd4l,Cacng2,Dnm2			TRUE	0.0032374	684	161	20	GO:0032940	GO:BP	secretion by cell	9132	Nell2,Rims1,Syt1,Syt6,Nlgn1,Nrxn1,Pclo,Gnas,Cacnb2,Nnat,Oprm1,Rfx3,Nos1,Bcr,Cadps,Camk2n1,Frmd4a,Inhba,Cacna1a,Acvr1c
TRUE	5.29429e-05	48	886	13	GO:1903539	GO:BP	protein localization to postsynaptic membrane	26593	Dlg2,Magi2,Gphn,Nptx2,Camk2a,Clstn1,Cacng3,Prkcz,Lgi1,Arhgap44,Grip1,Cacng2,Adam22			TRUE	0.00333762	292	380	20	GO:0048638	GO:BP	regulation of developmental growth	14939	Cdh4,Rims1,Syt1,Gnas,Epha7,Map2,Vgll4,Ghr,Tnr,Sema3e,Cacna1c,Rims2,Ptprs,Sema6d,Cacna2d2,Ntrk3,Fgfr1,Pim1,Jarid2,Stat3
TRUE	5.34954e-05	56	978	15	GO:0021695	GO:BP	cerebellar cortex development	7235	Cacna1a,Nav2,Trnp1,Grid2,Atp2b2,Sez6l2,Kndc1,Rora,Prox1,Nfix,Faim2,Sptbn2,Sez6,Dixdc1,Atg7			TRUE	0.00333762	514	35	7	GO:0072657	GO:BP	protein localization to membrane	20369	Dpp6,Sorbs2,Ank2,Magi2,Lrrtm4,Nlgn1,Nrxn1
TRUE	5.36585e-05	11	344	5	GO:0099562	GO:BP	maintenance of postsynaptic density structure	22356	Dlg2,Dlgap1,Magi2,Dgkz,Shank2			TRUE	0.00333762	1	1	1	GO:0035846	GO:BP	oviduct epithelium development	10679	Csmd1
TRUE	5.36791e-05	34	605	9	GO:0060292	GO:BP	long-term synaptic depression	17069	Sorcs3,Dgki,Grid2,Sorcs2,Shank2,Mgll,Plk2,Kcnb1,Ptk2b			TRUE	0.00341255	105	346	10	GO:0030048	GO:BP	actin filament-based movement	7690	Pde4d,Ank2,Cacna2d1,Cacnb2,Nos1,Cacna1c,Kcnn2,Actn4,Ccdc88c,Kcnd3
TRUE	5.52013e-05	251	634	30	GO:0055074	GO:BP	calcium ion homeostasis	16779	Cacna1a,Ank2,Snca,Cacna1c,Pde4d,Prkce,Slc8a1,Grm1,Tmtc2,Atp2b2,Slc24a4,Atp2b4,Gnas,Slc25a23,Tspoap1,Itpr1,Prkcb,Grik2,Hap1,Trpc6,Disc1,Mcu,Fgfr1,Clstn1,Inpp4b,Tpcn1,Camk2n1,Ptk2b,Slc8a3,Sv2a			TRUE	0.00343012	221	224	12	GO:0045055	GO:BP	regulated exocytosis	13100	Rims1,Syt1,Syt6,Nlgn1,Pclo,Cacnb2,Bcr,Cadps,Cacna1a,Cacna1c,Rims2,Apba1
TRUE	5.52013e-05	91	1030	21	GO:0060079	GO:BP	excitatory postsynaptic potential	16892	Nlgn1,Snca,Bdnf,Ppp3ca,Dgki,Grid2,Pclo,Oprm1,Afdn,Grik2,Tmem108,Mef2c,Prkcz,Ptk2b,Slc8a3,Rgs4,Neto1,Baiap2,Sez6,Slc8a2,Grik5			TRUE	0.00343012	26	67	3	GO:1904752	GO:BP	regulation of vascular associated smooth muscle cell migration	27694	Dock4,Prkg1,Pcsk5
TRUE	5.61925e-05	1950	778	164	GO:0050793	GO:BP	regulation of developmental process	15324	Lingo2,Adgrl3,Brinp1,Adgrb3,Dab1,Clstn2,Syt1,Epha7,Rbfox1,Cacna1a,Nrp1,Cdh4,Rfx3,Ptprs,Sdk1,Ptprd,Nlgn1,Ptprz1,Lrrc4c,Sema3e,Cacna1c,Pacsin1,Rims1,Inhba,Nos1,Map2,Sema5b,Bdnf,Fat3,Mdga1,Sulf1,Epb41,Zfpm2,Prkca,Slc8a1,Abr,Efna5,Ccnt2,Ppp3ca,Rbfox2,Tiam1,Pla2g3,Tanc2,Sort1,Olfm2,Grid2,Wwc1,Cdh2,Zfp536,Atp2b4,Epha4,Rgs6,Spred2,Srcin1,Rock2,Oprm1,Ppfia2,Dnm3,Prickle1,Atp8a2,Wnt7b,Arhgap15,Rap1gap,Nfa…			TRUE	0.00343012	33	346	6	GO:0086002	GO:BP	cardiac muscle cell action potential involved in contraction	20959	Ank2,Cacna2d1,Cacnb2,Cacna1c,Kcnn2,Kcnd3
TRUE	5.93932e-05	57	371	10	GO:0086003	GO:BP	cardiac muscle cell contraction	20960	Cacna2d1,Ank2,Cacna1c,Cacnb2,Pde4d,Cacna1d,Kcnq1,Bin1,Kcnd3,Kcnn2			TRUE	0.00347995	251	246	14	GO:0055074	GO:BP	calcium ion homeostasis	16779	Pde4d,Ank2,Gnas,Atp2b2,Gria1,Camk2n1,Cacna1a,Cacna1c,Cemip,Grm1,Trpc6,Slc8a1,Slc24a3,Slc8a3
TRUE	6.37849e-05	4	149	3	GO:0098942	GO:BP	retrograde trans-synaptic signaling by trans-synaptic protein complex	22182	Cadm1,Nlgn1,Farp1			TRUE	0.0034936	11	188	3	GO:0086027	GO:BP	AV node cell to bundle of His cell signaling	20979	Ank2,Cacnb2,Cacna1c
TRUE	6.38532e-05	48	886	13	GO:0062237	GO:BP	protein localization to postsynapse	18605	Dlg2,Magi2,Gphn,Nptx2,Camk2a,Clstn1,Cacng3,Prkcz,Lgi1,Arhgap44,Grip1,Cacng2,Adam22			TRUE	0.0034936	11	188	3	GO:0086016	GO:BP	AV node cell action potential	20970	Ank2,Cacnb2,Cacna1c
TRUE	6.47011e-05	12	1006	7	GO:0032253	GO:BP	dense core granule localization	8627	Map2,Tanc2,Sybu,Ppfia2,Kif5a,Kif1b,Trim46			TRUE	0.0034936	24	73	3	GO:0001956	GO:BP	positive regulation of neurotransmitter secretion	681	Syt1,Nlgn1,Cacnb2
TRUE	6.47011e-05	12	1006	7	GO:1901950	GO:BP	dense core granule transport	25212	Map2,Tanc2,Sybu,Ppfia2,Kif5a,Kif1b,Trim46			TRUE	0.00360715	101	235	8	GO:0048640	GO:BP	negative regulation of developmental growth	14941	Gnas,Epha7,Map2,Vgll4,Tnr,Sema3e,Ptprs,Sema6d
TRUE	6.54168e-05	820	111	21	GO:0040007	GO:BP	growth	11454	Sorbs2,Syt1,Epha7,Cadm1,Nrp1,Cdh4,Ptprs,Kif26b,Sema3e,Auts2,Cacna1c,Rims1,Acvr1c,Pde4d,Slit3,Slc4a10,Akap13,Inhba,Map2,Sema5b,Bdnf			TRUE	0.0036109	217	403	18	GO:0090596	GO:BP	sensory organ morphogenesis	21507	Sdk2,Atp2b2,Bcr,Fbn1,Sdk1,Megf11,Myo3b,Tshz1,Nectin3,Fat3,Fgfr1,Zeb1,Ephb2,Nectin1,Stat3,Zhx2,Ctnnb1,Notch2
TRUE	6.65017e-05	43	151	6	GO:0050919	GO:BP	negative chemotaxis	15432	Nrg3,Epha7,Sema3e,Slit3,Sema5b,Efna5			TRUE	0.00383461	36	355	6	GO:0021696	GO:BP	cerebellar cortex morphogenesis	7236	Nrxn1,Grid2,Atp2b2,Cacna1a,Map2k1,Nfix
TRUE	6.77767e-05	12	331	5	GO:1902514	GO:BP	regulation of calcium ion transmembrane transport via high voltage-gated calcium channel	25697	Cacna2d1,Cacna1c,Cacnb2,Cacna1d,Bin1			TRUE	0.00384731	131	199	9	GO:1904064	GO:BP	positive regulation of cation transmembrane transport	27061	Dpp6,Ank2,Cacna2d1,Cacnb2,Rgs7,Nos1,Asic2,Cacna1c,Cemip
TRUE	6.91893e-05	22	2	2	GO:0016048	GO:BP	detection of temperature stimulus	5648	Trpm3,Ano3			TRUE	0.00385488	307	455	22	GO:0031589	GO:BP	cell-substrate adhesion	8387	Ptprz1,Spock1,Pcsk5,Npnt,Bcr,Cdh13,Ptprj,Ntng2,Rreb1,Edil3,Sema3e,Tiam1,Prex1,Fbln2,Smad3,Actn4,Src,Coro2b,Ctnnb1,Actn1,Slk,Olfm4
TRUE	6.99891e-05	238	371	21	GO:0006936	GO:BP	muscle contraction	2874	Cacna2d1,Ank2,Dock4,Kcnma1,Cacna1c,Cacnb2,Pde4d,Nos1,Sulf1,Slc8a1,Cacna1d,Atp2b4,Stac,Rock2,Kcnq1,Atp8a2,Stac2,Bin1,Npnt,Kcnd3,Kcnn2			TRUE	0.00385488	352	410	23	GO:0050767	GO:BP	regulation of neurogenesis	15304	Ptprd,Cdh4,Ptprz1,Atxn1,Oprm1,Epha7,Nos1,Map2,Baiap2,Tnr,Sema3e,Trpc6,Ptprs,Sema6d,Id2,Ntrk3,Dixdc1,Map2k1,Ski,Ephb2,Mbp,Ctnnb1,Golga4
TRUE	8.08266e-05	8	225	4	GO:2000807	GO:BP	regulation of synaptic vesicle clustering	30009	Nlgn1,Magi2,Pcdh17,Cdh2			TRUE	0.0039313	775	111	17	GO:0051050	GO:BP	positive regulation of transport	15541	Dpp6,Nell2,Ank2,Syt1,Magi2,Cacna2d1,Nlgn1,Pclo,Gnas,Cacnb2,Rgs7,Nnat,Atp2b2,Nos1,Bcr,Cdh2,Cadps
TRUE	8.53855e-05	112	1054	22	GO:0021987	GO:BP	cerebral cortex development	7523	Dab1,Ptprs,Mdga1,Cdh2,Phactr1,Afdn,Disc1,Fgfr1,Sun2,Sun1,Plcb1,Lrp8,Btbd3,Srd5a1,Dab2ip,Atp1a3,Dixdc1,Atg7,Tacc2,Ctnnb1,P2ry12,Trappc9			TRUE	0.00393233	161	398	13	GO:0051648	GO:BP	vesicle localization	16007	Magi2,Nlgn1,Nrxn1,Pclo,Cdh2,Map2,Syndig1,Pcdh17,Actn4,Map2k1,Kif1b,Syn3,Ctnnb1
TRUE	8.71902e-05	199	973	33	GO:0006898	GO:BP	receptor-mediated endocytosis	2841	Magi2,Snca,Pacsin1,Grk3,Dnm3,Iqsec1,Hap1,Lrp1,Tmem108,Nedd4,Fchsd2,Cacng3,Necab2,Nsf,Grb2,Ptpn5,Snx1,Syt11,Cap1,Akap5,Cd81,Sgip1,Itsn1,Dnm1,Pard3,Cacng2,Dnm2,Snap91,Aak1,Arrb1,Dnajc6,Sh3gl2,Cd2ap			TRUE	0.0040166	147	446	14	GO:0030902	GO:BP	hindbrain development	8046	Nrxn1,Grid2,Atp2b2,Cacna1a,Rere,Ptprs,Nav2,Dixdc1,Ckb,Map2k1,Nfix,Ephb2,Ctnnb1,Rbfox2
TRUE	8.78979e-05	324	371	25	GO:0003012	GO:BP	muscle system process	1588	Sorbs2,Cacna2d1,Ank2,Dock4,Kcnma1,Cacna1c,Cacnb2,Pde4d,Akap13,Nos1,Sulf1,Slc8a1,Ppp3ca,Cacna1d,Camk2g,Atp2b4,Stac,Rock2,Kcnq1,Atp8a2,Stac2,Bin1,Npnt,Kcnd3,Kcnn2			TRUE	0.00416018	72	25	3	GO:1901019	GO:BP	regulation of calcium ion transmembrane transporter activity	24344	Pde4d,Ank2,Cacna2d1
TRUE	9.24794e-05	129	371	15	GO:0006941	GO:BP	striated muscle contraction	2878	Cacna2d1,Ank2,Cacna1c,Cacnb2,Pde4d,Nos1,Slc8a1,Cacna1d,Stac,Kcnq1,Atp8a2,Stac2,Bin1,Kcnd3,Kcnn2			TRUE	0.00416018	130	403	13	GO:0048592	GO:BP	eye morphogenesis	14902	Sdk2,Fbn1,Sdk1,Megf11,Nectin3,Fat3,Zeb1,Ephb2,Nectin1,Stat3,Zhx2,Ctnnb1,Notch2
TRUE	9.64719e-05	3	174	3	GO:1904879	GO:BP	positive regulation of calcium ion transmembrane transport via high voltage-gated calcium channel	27808	Cacna1c,Cacnb2,Cacna1d			TRUE	0.00426247	618	35	8	GO:0061024	GO:BP	membrane organization	17767	Ptprd,Sorbs2,Ank2,Syt1,Magi2,Lrrtm4,Nlgn1,Nrxn1
TRUE	9.7492e-05	28	657	9	GO:0060402	GO:BP	calcium ion transport into cytosol	17172	Cacna2d1,Cacna1c,Slc8a1,Cacna1i,Adcyap1r1,Adra1a,Slc8a3,Epo,Akap5			TRUE	0.0044513	1458	52	21	GO:0003008	GO:BP	system process	1584	Csmd1,Trpm3,Pde4d,Dpp6,Sorbs2,Gabrb1,Dock4,Dlgap1,Ank2,Cacna2d1,Kcnma1,Nlgn1,Adgrb3,Nrxn1,Grid2,Sorcs3,Ptprz1,Prkg1,Pclo,Atxn1,Gnas
TRUE	9.7492e-05	26	812	9	GO:2000310	GO:BP	regulation of NMDA receptor activity	29532	Nlgn1,Rasgrf1,Oprm1,Rph3a,Mef2c,Ptk2b,Ephb2,Dapk1,Ppargc1a			TRUE	0.00465122	12	33	2	GO:0097688	GO:BP	glutamate receptor clustering	21911	Lrrtm4,Nlgn1
TRUE	9.96176e-05	13	331	5	GO:0061577	GO:BP	calcium ion transmembrane transport via high voltage-gated calcium channel	18266	Cacna2d1,Cacna1c,Cacnb2,Cacna1d,Bin1			TRUE	0.00465122	147	226	10	GO:0034767	GO:BP	positive regulation of ion transmembrane transport	10043	Dpp6,Ank2,Cacna2d1,Cacnb2,Rgs7,Nos1,Asic2,Cacna1c,Cemip,Trpc6
TRUE	0.000106021	25	855	9	GO:1903861	GO:BP	positive regulation of dendrite extension	26881	Syt1,Rims1,Rasal1,Afdn,Cpne5,Cpne6,Nedd4l,Smurf1,Unc13a			TRUE	0.00465122	12	33	2	GO:0097113	GO:BP	AMPA glutamate receptor clustering	21663	Lrrtm4,Nlgn1
TRUE	0.000106021	174	886	26	GO:0031503	GO:BP	protein-containing complex localization	8335	Dlg2,Nlgn1,Magi2,Pacsin1,Gphn,Dnm3,Nptx2,Camk2a,Iqsec1,Hap1,Nedd4,Clstn1,Cacng3,Dzip1,Prkcz,Anks1b,Lgi1,Akap5,Arhgap44,Kif5a,Tub,Grip1,Cacng2,Neto1,Ralgapa2,Adam22			TRUE	0.00465748	311	403	22	GO:0001654	GO:BP	eye development	479	Sdk2,Atp2b2,Gpm6a,Fbn1,Inhba,Sdk1,Megf11,Cacna1c,Bcl11b,Nectin3,Ntrk3,Fat3,Adamts18,Pxdn,Smad3,Zeb1,Ephb2,Nectin1,Stat3,Zhx2,Ctnnb1,Notch2
TRUE	0.000106542	17	111	4	GO:0048148	GO:BP	behavioral response to cocaine	14577	Sdk1,Snca,Nos1,Bdnf			TRUE	0.00465748	29	67	3	GO:1904738	GO:BP	vascular associated smooth muscle cell migration	27680	Dock4,Prkg1,Pcsk5
TRUE	0.000106542	12	174	4	GO:2000302	GO:BP	positive regulation of synaptic vesicle exocytosis	29524	Syt1,Nlgn1,Cacnb2,Cacna1d			TRUE	0.0046708	75	356	8	GO:0050805	GO:BP	negative regulation of synaptic transmission	15334	Grid2,Sorcs3,Gria1,Tnr,Pcdh17,Sorcs2,Shank2,Rap1a
TRUE	0.00010927	139	868	23	GO:0007613	GO:BP	memory	3473	Grm7,Brinp1,Pde4d,Bdnf,Sorcs3,Csmd1,Slc6a1,Crhr1,Scn2a,Shank2,Plk2,Camk2n1,Prkcz,Abcc8,Plcb1,Slc8a3,Syt11,Shisa7,Crtc1,Kcnk2,Atp1a3,Neto1,Mapt			TRUE	0.00473672	171	418	14	GO:1905475	GO:BP	regulation of protein localization to membrane	28365	Dpp6,Sorbs2,Magi2,Nrxn1,Cdh2,Cemip,Pid1,Shisa6,Map2k1,Rap1a,Ephb2,Necab2,Rhoq,Acsl3
TRUE	0.00010927	14	785	7	GO:0061000	GO:BP	negative regulation of dendritic spine development	17750	Ptprs,Nlgn1,Dnm3,Ube3a,Plk2,Fstl4,Ngef			TRUE	0.00473672	9	238	3	GO:0010881	GO:BP	regulation of cardiac muscle contraction by regulation of the release of sequestered calcium ion	5002	Ank2,Cacna1c,Slc8a1
TRUE	0.000111482	60	60	5	GO:0043113	GO:BP	receptor clustering	12150	Dlg2,Sorbs2,Cacna1a,Nlgn1,Magi2			TRUE	0.00477683	34	296	5	GO:0060292	GO:BP	long-term synaptic depression	17069	Grid2,Sorcs3,Gria1,Sorcs2,Shank2
TRUE	0.000112642	362	868	45	GO:0001558	GO:BP	regulation of cell growth	457	Syt1,Epha7,Nrp1,Cdh4,Ptprs,Sema3e,Rims1,Slit3,Inhba,Map2,Sema5b,Bdnf,Epb41,Efna5,Tead1,Meg3,Rasal1,Dscam,Mgll,Afdn,Sema4d,Slit1,Ntrk3,Disc1,Cpne5,Clstn1,Epb41l3,Ptprj,Lgi1,Ptk2b,Foxp1,Fstl4,D130043K22Rik,Cd81,Dip2b,Rerg,Rgs4,Cpne6,Nedd4l,Smarca2,Dnm2,Dab2ip,Smurf1,Unc13a,Mapt			TRUE	0.00479327	22	238	4	GO:0010880	GO:BP	regulation of release of sequestered calcium ion into cytosol by sarcoplasmic reticulum	5001	Pde4d,Ank2,Cacna1c,Slc8a1
TRUE	0.000119097	9	252	4	GO:1990709	GO:BP	presynaptic active zone organization	29089	Nlgn1,Erc2,Pcdh17,Pclo			TRUE	0.00483188	27	73	3	GO:0051590	GO:BP	positive regulation of neurotransmitter transport	15953	Syt1,Nlgn1,Cacnb2
TRUE	0.000124908	1153	661	90	GO:0016477	GO:BP	cell migration	5816	Adgrl3,Nrg3,Dab1,Cadm1,Nrp1,Tmeff2,Dock4,Magi2,Ptprz1,Sema3e,Auts2,Acvr1c,Nav1,Pde4d,Sema5b,Gpm6a,Cdh13,Fat3,Prkce,Mdga1,Sulf1,Pcsk5,Prkca,Slc8a1,Abr,Ppp3ca,Rbfox2,Tiam1,Epb41l4b,Limch1,Wwc1,Cdh2,Atp2b4,Epha4,Pdgfc,Srcin1,Rock2,Camk2a,Iqsec1,Nfatc2,Phactr1,B4galt1,Camk2b,Zeb2,Acvr1,Hdac7,Fbln1,Smoc2,Col5a1,Afdn,Sema4d,Rasgef1a,Slit1,Bcr,Carmil1,Rreb1,Astn1,Loxl2,Mef2c,Ntrk3,Ntng2,Plk2,Disc1,Itga6…			TRUE	0.00483188	3207	383	132	GO:0048869	GO:BP	cellular developmental process	15158	Pde4d,Ptprd,Sorbs2,Cdh4,Gabrb1,Rims1,Ank2,Syt1,Magi2,Syne1,Nlgn1,Adgrb3,Nrxn1,Grid2,Mdga2,Tmem132e,Ptprz1,Prkg1,Atxn1,Gnas,Chst11,Spock1,Slc4a10,Nrg3,Plppr4,Ank1,Sdk2,Zbtb7c,Atp2b2,Slit3,Npnt,Lrrc4c,Ncam2,Dcc,Zfp804a,Oprm1,Gpm6a,Rfx3,Epha7,Nos1,Bcr,Cdh2,Csmd3,Col25a1,Robo2,Foxo1,Hivep3,Ntng2,Cadm1,Mical2,Lgi1,Map2,Baiap2,Fbn1,Tanc1,Rreb1,Inhba,Sdk1,Cacna1a,Acvr1c,Ghr,Zmiz1,Tnr,Sema3e,Shank1,Atp11…
TRUE	0.000128157	731	812	73	GO:0030334	GO:BP	regulation of cell migration	7813	Nrg3,Nrp1,Tmeff2,Dock4,Magi2,Ptprz1,Sema3e,Acvr1c,Pde4d,Sema5b,Cdh13,Prkce,Sulf1,Pcsk5,Prkca,Slc8a1,Abr,Ppp3ca,Tiam1,Epb41l4b,Limch1,Atp2b4,Epha4,Pdgfc,Srcin1,Rock2,Camk2a,Iqsec1,Phactr1,Camk2b,Acvr1,Hdac7,Fbln1,Smoc2,Afdn,Sema4d,Bcr,Carmil1,Rreb1,Mef2c,Ntrk3,Ntng2,Plk2,Itga6,Tjp1,Mcu,Fgfr1,Spry2,Sun2,Ripor2,Abcc8,Atp8a1,Ptprj,Lmo4,Ptk2b,Ephb2,Plcb1,Foxp1,Prox1,Podxl,Cd81,Camk1d,Jak2,Ctnna2,Nav3,…			TRUE	0.00486138	5	1	1	GO:1990708	GO:BP	conditioned place preference	29088	Csmd1
TRUE	0.000129543	146	354	15	GO:1903169	GO:BP	regulation of calcium ion transmembrane transport	26252	Cacna2d1,Cacna1a,Ank2,Snca,Cacna1c,Cacnb2,Pde4d,Prkce,Slc8a1,Cacna1d,Stac,Cabp1,Stac2,Bin1,Adcyap1r1			TRUE	0.00486138	3	1	1	GO:0060066	GO:BP	oviduct development	16882	Csmd1
TRUE	0.000132792	24	1096	10	GO:0060384	GO:BP	innervation	17157	Nrp1,Gabrb2,Sulf1,Col25a1,Prkcg,Ece1,Chd7,Unc13a,Unc13b,Rnf165			TRUE	0.00491181	429	235	18	GO:0016049	GO:BP	cell growth	5649	Sorbs2,Cdh4,Rims1,Syt1,Slit3,Tead1,Epha7,Ptprj,Cadm1,Lgi1,Map2,Vgll4,Inhba,Tnr,Sema3e,Rims2,Ptprs,Sema6d
TRUE	0.000133662	161	279	13	GO:0051648	GO:BP	vesicle localization	16007	Nlgn1,Magi2,Snca,Map2,Dync1i1,Pcdh17,Tanc2,Atp9a,Cdh2,Pclo,Sybu,Ppfia2,Dnm3			TRUE	0.00494123	313	403	22	GO:0150063	GO:BP	visual system development	23254	Sdk2,Atp2b2,Gpm6a,Fbn1,Inhba,Sdk1,Megf11,Cacna1c,Bcl11b,Nectin3,Ntrk3,Fat3,Adamts18,Pxdn,Smad3,Zeb1,Ephb2,Nectin1,Stat3,Zhx2,Ctnnb1,Notch2
TRUE	0.000137721	73	1044	17	GO:0071277	GO:BP	cellular response to calcium ion	19308	Syt1,Nlgn1,Kcnh1,Syt6,Rasal1,Slc25a23,Mef2a,Syt7,Mef2c,Cpne5,Syt13,Syt11,Cpne6,Cpne4,Add1,Adcy1,Ryr3			TRUE	0.00495317	26	366	5	GO:2000310	GO:BP	regulation of NMDA receptor activity	29532	Nlgn1,Nrxn1,Oprm1,Rasgrf1,Ephb2
TRUE	0.000140044	100	414	14	GO:0051928	GO:BP	positive regulation of calcium ion transport	16190	Cacna2d1,Ank2,Snca,Cacna1c,Cacnb2,Cacna1d,Atp2b2,Stac,Camk2a,Stac2,Adcyap1r1,Itpr1,Hap1,Trpc6			TRUE	0.00509648	5	98	2	GO:0097112	GO:BP	gamma-aminobutyric acid receptor clustering	21662	Nrxn1,Gphn
TRUE	0.000142349	24	174	5	GO:0001956	GO:BP	positive regulation of neurotransmitter secretion	681	Syt1,Nlgn1,Snca,Cacnb2,Cacna1d			TRUE	0.00511242	1068	414	54	GO:0051094	GO:BP	positive regulation of developmental process	15571	Ptprd,Cdh4,Rims1,Syt1,Lrrtm4,Nlgn1,Adgrb3,Nrxn1,Grid2,Ptprz1,Atxn1,Gnas,Zbtb7c,Lingo2,Npnt,Oprm1,Rfx3,Baiap2,Rreb1,Inhba,Asic2,Ghr,Adgrb2,Syndig1,Zmiz1,Shank1,Atp11a,Rims2,Trpc6,Slc8a1,Prkca,Trp53bp1,Id2,Prex1,Cacna2d2,Ntrk3,Fgfr1,Smad3,Dixdc1,Zeb1,Map2k1,Src,Pim1,Rap1a,Ephb2,Clstn1,Olfm2,Stat3,Bmp1,Pacsin1,Ctnnb1,Notch2,Golga4,Gpr68
TRUE	0.000149815	140	419	16	GO:0050905	GO:BP	neuromuscular process	15418	Rbfox1,Cacna1a,Abr,Rbfox2,Kcnh1,Grid2,Atp2b2,Csmd1,Stac,Kcnq1,Atp8a2,Camk2b,Stac2,Jph4,Itpr1,Bcr			TRUE	0.00513542	202	317	17	GO:0048167	GO:BP	regulation of synaptic plasticity	14592	Nlgn1,Grid2,Sorcs3,Slc4a10,Atp2b2,Gria1,Nos1,Baiap2,Tnr,Rims2,Kcnn2,Rasgrf1,Slc8a3,Sorcs2,Crhr1,Shank2,Shisa6
TRUE	0.000153693	105	803	19	GO:0032411	GO:BP	positive regulation of transporter activity	8741	Cacna2d1,Ank2,Cacnb2,Kmt2a,Stac,Stac2,Asic2,Hap1,Trpc6,Cacng3,Abcc8,Ephb2,Plcb1,Tesc,Ehd3,Akap7,Nedd4l,Cacng2,Dnm2			TRUE	0.00516761	3182	383	131	GO:0030154	GO:BP	cell differentiation	7716	Pde4d,Ptprd,Sorbs2,Cdh4,Gabrb1,Rims1,Ank2,Syt1,Magi2,Syne1,Nlgn1,Adgrb3,Nrxn1,Grid2,Mdga2,Tmem132e,Ptprz1,Prkg1,Atxn1,Gnas,Chst11,Spock1,Slc4a10,Nrg3,Plppr4,Ank1,Sdk2,Zbtb7c,Atp2b2,Slit3,Npnt,Lrrc4c,Ncam2,Dcc,Zfp804a,Oprm1,Gpm6a,Rfx3,Epha7,Nos1,Bcr,Cdh2,Csmd3,Col25a1,Robo2,Foxo1,Hivep3,Ntng2,Cadm1,Mical2,Lgi1,Map2,Baiap2,Fbn1,Tanc1,Rreb1,Inhba,Sdk1,Cacna1a,Acvr1c,Ghr,Zmiz1,Tnr,Sema3e,Shank1,Atp11…
TRUE	0.000153715	441	721	45	GO:0051345	GO:BP	positive regulation of hydrolase activity	15785	Magi2,St18,Snca,Acvr1c,Rgs7,Rasgrf1,Rap1gap2,Abr,Sipa1l2,Tiam1,Epha4,Rgs6,Rock2,Rgl1,Iqsec1,Fgfr2,Rap1gap,Mbp,Camk2b,Gnas,Bin1,Npnt,Adcyap1r1,Fbln1,Afdn,Sema4d,Rasgef1a,Bcr,Mef2c,Ntrk3,Itga6,Fgfr1,Adra1a,Ppargc1b,Ptpa,Sgsm1,Prkcz,Ptk2b,Pcolce2,Sipa1l1,Agrn,Ralgps1,Rgs4,Amph,Jak2			TRUE	0.00516944	62	411	8	GO:0046847	GO:BP	filopodium assembly	14401	Nlgn1,Nrxn1,Arhgef4,Gpm6a,Myo3b,Plppr5,Ephb2,Rhoq
TRUE	0.000159793	163	374	17	GO:0007188	GO:BP	adenylate cyclase-modulating G protein-coupled receptor signaling pathway	3086	Adgrl3,Grm7,Adgrb3,Akap13,Nos1,Grik3,Htr4,Cacna1d,Grm1,Gabbr2,Atp2b4,Oprm1,Crhr1,Glp2r,Gnas,Adcyap1r1,Adcy9			TRUE	0.00516944	12	188	3	GO:0086067	GO:BP	AV node cell to bundle of His cell communication	21002	Ank2,Cacnb2,Cacna1c
TRUE	0.000160155	1172	1066	127	GO:0007010	GO:BP	cytoskeleton organization	2933	Sorbs2,Nrp1,Ank2,Tmeff2,Nlgn1,Snca,Sema3e,Auts2,Pacsin1,Nav1,Epha5,Akap13,Map2,Prkce,Epb41,Abr,Farp1,Efna5,Thsd7b,Pla2g3,Epb41l4b,Limch1,Pclo,Mtss1,Rock2,Arhgef10l,Ablim2,Atp8a2,Iqgap2,Iqsec1,Mical2,Phactr1,Mast3,Camk2b,Tln2,Bin1,Inf2,Kank3,Bcr,Carmil1,Mef2a,Macf1,Fhod3,Map7,Mef2c,Ntrk3,Plk2,Disc1,Mical3,Dnah2,Tjp1,Mcu,Fchsd2,Spag5,Neurl1a,Ppargc1b,Spry2,Sun2,Epb41l1,Ripor2,Dzip1,Ptpa,Epb41l3,Prk…			TRUE	0.00516944	29	335	5	GO:0048679	GO:BP	regulation of axon regeneration	14979	Tnr,Ptprs,Rtn4rl1,Ntrk3,Map2k1
TRUE	0.000160155	916	751	79	GO:0043085	GO:BP	positive regulation of catalytic activity	12129	Dab1,Epha7,Magi2,St18,Snca,Cacna1c,Acvr1c,Epha5,Rgs7,Akap13,Nos1,Rasgrf1,Rap1gap2,Abr,Ccnt2,Sipa1l2,Cacna1d,Tiam1,Atp2b4,Epha4,Pdgfc,Rgs6,Srcin1,Rock2,Rgl1,Iqsec1,Fgfr2,Rap1gap,Dgkz,Mbp,Camk2b,Gnas,Zeb2,Bin1,Npnt,Adcyap1r1,Fbln1,Afdn,Sema4d,Rasgef1a,Bcr,Mef2c,Ntrk3,Itga6,Fgfr1,Adra1a,Neurl1a,Ppargc1b,Scarb1,Spry2,Camkk1,Ptpa,Sgsm1,Prkcz,Lmo4,Ptk2b,Btrc,Ephb2,Mmd2,Lmtk2,Lrp8,Camkk2,Epo,Pcolce2,Pro…			TRUE	0.00516944	12	188	3	GO:1902514	GO:BP	regulation of calcium ion transmembrane transport via high voltage-gated calcium channel	25697	Cacna2d1,Cacnb2,Cacna1c
TRUE	0.000164823	318	477	27	GO:0032535	GO:BP	regulation of cellular component size	8826	Epha7,Nrp1,Cdh4,Ptprs,Kcnma1,Sema3e,Map2,Sema5b,Bdnf,Prkce,Rap1gap2,Efna5,Slc12a5,Atp2b2,Pclo,Wnt7b,Bin1,Dscam,Mgll,Kank3,Sema4d,Slit1,Carmil1,Fhod3,Ntrk3,Disc1,Fchsd2			TRUE	0.00516944	1438	450	72	GO:0040011	GO:BP	locomotion	11458	Pde4d,Cdh4,Dock4,Magi2,Mdga2,Ptprz1,Prkg1,Nrg3,Pcsk5,Atp2b2,Slit3,Dcc,Gpm6a,Rfx3,Epha7,Bcr,Cdh2,Cdh13,Robo2,Ptprj,Ntng2,Cadm1,Lgi1,Rreb1,Acvr1c,Zmiz1,Tnr,Sema3e,Gpnmb,Cemip,Enah,Rere,Adarb1,Sema6d,Slc8a1,Prkca,Bcl11b,Tiam1,Rtn4rl1,Prex1,Iqsec1,Dscaml1,Dpysl5,Ntrk3,Pdgfc,Nrp2,Fat3,Chl1,Fgfr1,Dnah2,Camk1d,Smad3,Unc5c,Dixdc1,Actn4,Map2k1,Src,Ephb2,Nectin1,Stat3,Ctnnb1,Phactr1,Rhoq,Abhd2,Mgat3,Spns2,…
TRUE	0.000169304	843	812	81	GO:0051270	GO:BP	regulation of cellular component movement	15719	Nrg3,Nrp1,Ank2,Tmeff2,Dock4,Magi2,Ptprz1,Sema3e,Cacna1c,Acvr1c,Pde4d,Nos1,Map2,Sema5b,Cdh13,Prkce,Sulf1,Pcsk5,Prkca,Slc8a1,Abr,Ppp3ca,Tiam1,Epb41l4b,Limch1,Atp2b4,Epha4,Pdgfc,Srcin1,Tgfbr3,Rock2,Camk2a,Iqsec1,Phactr1,Camk2b,Bin1,Acvr1,Hdac7,Fbln1,Smoc2,Afdn,Hap1,Sema4d,Bcr,Carmil1,Rreb1,Mef2c,Ntrk3,Ntng2,Plk2,Itga6,Tjp1,Mcu,Fgfr1,Spry2,Sun2,Ripor2,Abcc8,Atp8a1,Ptprj,Lmo4,Ptk2b,Ephb2,Plcb1,Foxp1,P…			TRUE	0.00538856	25	89	3	GO:1990806	GO:BP	ligand-gated ion channel signaling pathway	29132	Gria2,Grid2,Gria1
TRUE	0.000171884	207	1066	34	GO:0043547	GO:BP	positive regulation of GTPase activity	12395	Rgs7,Rasgrf1,Rap1gap2,Abr,Sipa1l2,Tiam1,Rgs6,Rgl1,Iqsec1,Rap1gap,Gnas,Bin1,Afdn,Sema4d,Rasgef1a,Bcr,Ntrk3,Itga6,Sgsm1,Ptk2b,Sipa1l1,Agrn,Ralgps1,Rgs4,Amph,Ngef,Ralgapa2,Sos2,Dennd1a,Chn2,Ralgps2,Fermt2,Tbc1d22a,Mapre2			TRUE	0.00538856	43	306	6	GO:0021872	GO:BP	forebrain generation of neurons	7408	Slc4a10,Inhba,Zmiz1,Bcl11b,Nrp2,Fgfr1
TRUE	0.000186013	22	231	5	GO:0007413	GO:BP	axonal fasciculation	3287	Ncam2,Nrp1,Ptprz1,Crtac1,Epha4			TRUE	0.00538856	25	89	3	GO:0035235	GO:BP	ionotropic glutamate receptor signaling pathway	10251	Gria2,Grid2,Gria1
TRUE	0.000186013	22	231	5	GO:0106030	GO:BP	neuron projection fasciculation	22504	Ncam2,Nrp1,Ptprz1,Crtac1,Epha4			TRUE	0.00544764	3	188	2	GO:0098912	GO:BP	membrane depolarization during atrial cardiac muscle cell action potential	22158	Cacnb2,Cacna1c
TRUE	0.00019232	168	1054	28	GO:0021543	GO:BP	pallium development	7084	Dab1,Ptprs,Epha5,Mdga1,Cdh2,Atp2b4,Phactr1,Zeb2,Afdn,Tmem108,Disc1,Fgfr1,Sun2,Kirrel3,Sun1,Plcb1,Lrp8,Prox1,Btbd3,Srd5a1,Dab2ip,Atp1a3,Dixdc1,Atg7,Tacc2,Ctnnb1,P2ry12,Trappc9			TRUE	0.00547035	4	134	2	GO:0098942	GO:BP	retrograde trans-synaptic signaling by trans-synaptic protein complex	22182	Nlgn1,Cadm1
TRUE	0.00019406	183	427	19	GO:0003015	GO:BP	heart process	1591	Cacna2d1,Ank2,Cacna1c,Cacnb2,Pde4d,Akap13,Nos1,Slc8a1,Cacna1d,Atp2b4,Kcnq1,Bin1,Kcnd3,Kcnn2,Thra,Sgcz,Rps6ka2,Slc4a3,Mef2a			TRUE	0.00547035	48	411	7	GO:0051489	GO:BP	regulation of filopodium assembly	15882	Nlgn1,Nrxn1,Gpm6a,Myo3b,Plppr5,Ephb2,Rhoq
TRUE	0.000222853	44	108	5	GO:0030517	GO:BP	negative regulation of axon extension	7887	Nrp1,Ptprs,Sema3e,Map2,Sema5b			TRUE	0.00557792	362	235	16	GO:0001558	GO:BP	regulation of cell growth	457	Cdh4,Rims1,Syt1,Slit3,Tead1,Epha7,Ptprj,Lgi1,Map2,Vgll4,Inhba,Tnr,Sema3e,Rims2,Ptprs,Sema6d
TRUE	0.000224068	98	803	18	GO:0032414	GO:BP	positive regulation of ion transmembrane transporter activity	8744	Cacna2d1,Ank2,Cacnb2,Stac,Stac2,Asic2,Hap1,Trpc6,Cacng3,Abcc8,Ephb2,Plcb1,Tesc,Ehd3,Akap7,Nedd4l,Cacng2,Dnm2			TRUE	0.00557792	190	356	14	GO:0017157	GO:BP	regulation of exocytosis	5893	Syt1,Syt6,Nlgn1,Pclo,Cacnb2,Bcr,Cadps,Cacna1a,Rims2,Apba1,Vsnl1,Crhr1,Cbarp,Rap1a
TRUE	0.000226264	11	371	5	GO:0086066	GO:BP	atrial cardiac muscle cell to AV node cell communication	21001	Ank2,Cacna1c,Cacnb2,Kcnq1,Kcnn2			TRUE	0.00575767	210	403	18	GO:0048562	GO:BP	embryonic organ morphogenesis	14874	Gnas,Chst11,Atp2b2,Bcr,Mmp16,Mical2,Fbn1,Wnt9b,Myo3b,Id2,Tshz1,Dscaml1,Fgfr1,Smad3,Zeb1,Ephb2,Ctnnb1,Notch2
TRUE	0.000226264	549	868	61	GO:0040008	GO:BP	regulation of growth	11455	Syt1,Epha7,Nrp1,Cdh4,Ptprs,Sema3e,Cacna1c,Rims1,Slit3,Inhba,Map2,Sema5b,Bdnf,Epb41,Zfpm2,Efna5,Wwc1,Tead1,Atp8a2,Meg3,Gnas,Rasal1,Dscam,Mgll,Prkcb,Afdn,Sema4d,Slit1,Nell2,Mef2c,Ntrk3,Disc1,Cpne5,Fgfr1,Clstn1,Ube2e3,Epb41l3,Ptprj,Lgi1,Ptk2b,Plcb1,Foxp1,Fstl4,D130043K22Rik,Prox1,Cd81,Dip2b,Agrn,Rerg,Rgs4,Sgip1,Cpne6,Nedd4l,Smarca2,Dnm2,Kcnk2,Dab2ip,Smurf1,Chd7,Unc13a,Mapt			TRUE	0.00583097	164	235	10	GO:0030308	GO:BP	negative regulation of cell growth	7794	Slit3,Epha7,Ptprj,Map2,Vgll4,Inhba,Tnr,Sema3e,Ptprs,Sema6d
TRUE	0.000226264	11	371	5	GO:0086014	GO:BP	atrial cardiac muscle cell action potential	20968	Ank2,Cacna1c,Cacnb2,Kcnq1,Kcnn2			TRUE	0.00583097	104	403	11	GO:0048593	GO:BP	camera-type eye morphogenesis	14903	Sdk2,Sdk1,Megf11,Nectin3,Fat3,Zeb1,Ephb2,Nectin1,Zhx2,Ctnnb1,Notch2
TRUE	0.000226264	11	371	5	GO:0086026	GO:BP	atrial cardiac muscle cell to AV node cell signaling	20978	Ank2,Cacna1c,Cacnb2,Kcnq1,Kcnn2			TRUE	0.00586306	5	398	3	GO:1990791	GO:BP	dorsal root ganglion development	29122	Nrp2,Unc5c,Ctnnb1
TRUE	0.000237386	819	699	67	GO:0044087	GO:BP	regulation of cellular component biogenesis	12628	Lingo2,Adgrl3,Adgrb3,Clstn2,Epha7,Nrp1,Syne1,Ptprs,Tmeff2,Ptprd,Nlgn1,Snca,Trim9,Auts2,Map2,Gpm6a,Bdnf,Prkce,Mdga1,Pcsk5,Farp1,Efna5,Lrfn5,Limch1,Grid2,Rock2,Arhgef10l,Dnm3,Rap1gap,Bin1,Asic2,Thra,Kank3,Hap1,Sema4d,Slit1,Carmil1,Fhod3,Stxbp5,Mef2c,Ntrk3,Ntng2,Plk2,Tjp1,Fchsd2,Spag5,Negr1,Neurl1a,Lrtm1,Clstn1,Ripor2,Dzip1,Prkcz,Oprd1,Grb2,Ptprj,Lmo4,Ptk2b,Ephb2,Syt11,Podxl,Sipa1l1,Syndig1,Arhgap44…			TRUE	0.0059672	725	161	20	GO:0140352	GO:BP	export from cell	23070	Nell2,Rims1,Syt1,Syt6,Nlgn1,Nrxn1,Pclo,Gnas,Cacnb2,Nnat,Oprm1,Rfx3,Nos1,Bcr,Cadps,Camk2n1,Frmd4a,Inhba,Cacna1a,Acvr1c
TRUE	0.000239622	28	855	9	GO:1903859	GO:BP	regulation of dendrite extension	26879	Syt1,Rims1,Rasal1,Afdn,Cpne5,Cpne6,Nedd4l,Smurf1,Unc13a			TRUE	0.00597863	944	36	9	GO:0051130	GO:BP	positive regulation of cellular component organization	15600	Ptprd,Cdh4,Syt1,Magi2,Lrrtm4,Nlgn1,Adgrb3,Nrxn1,Grid2
TRUE	0.000241173	107	1087	21	GO:0043279	GO:BP	response to alkaloid	12219	Adgrl3,Sdk1,Snca,Nos1,Bdnf,Prkce,Slc1a2,Slc6a1,Oprm1,Crhr1,Ube3a,Dnmt3a,Ptk2b,Prkcg,Rgs4,Gpi1,Dnm2,Eftud2,Tmem38a,Ryr3,Gnal			TRUE	0.00600044	440	235	18	GO:0090066	GO:BP	regulation of anatomical structure size	21090	Cdh4,Dock4,Kcnma1,Prkg1,Pclo,Atp2b2,Epha7,Nos1,Map2,Baiap2,Asic2,Tnr,Sema3e,Cacna1c,Wnt9b,Myo3b,Ptprs,Sema6d
TRUE	0.000253186	4	252	3	GO:1904071	GO:BP	presynaptic active zone assembly	27067	Nlgn1,Pcdh17,Pclo			TRUE	0.00601428	108	444	11	GO:0050773	GO:BP	regulation of dendrite development	15310	Ptprd,Adgrb3,Ptprz1,Csmd3,Baiap2,Trpc6,Fat3,Camk1d,Ephb2,Pacsin1,Nsmf
TRUE	0.000255805	809	812	78	GO:0040012	GO:BP	regulation of locomotion	11459	Nrg3,Nrp1,Tmeff2,Dock4,Magi2,Ptprz1,Snca,Sema3e,Acvr1c,Pde4d,Sema5b,Cdh13,Prkce,Sulf1,Pcsk5,Prkca,Slc8a1,Abr,Ppp3ca,Tiam1,Epb41l4b,Limch1,Atp2b4,Epha4,Pdgfc,Srcin1,Rock2,Camk2a,Iqsec1,Phactr1,Camk2b,Acvr1,Hdac7,Fbln1,Smoc2,Dscam,Afdn,Sema4d,Slit1,Bcr,Carmil1,Rreb1,Mef2c,Ntrk3,Ntng2,Plk2,Itga6,Tjp1,Mcu,Fgfr1,Spry2,Sun2,Ripor2,Abcc8,Atp8a1,Ptprj,Lmo4,Ptk2b,Ephb2,Plcb1,Foxp1,Prox1,Podxl,Cd81,Scg2,Ca…			TRUE	0.00602017	44	235	5	GO:0030517	GO:BP	negative regulation of axon extension	7887	Map2,Tnr,Sema3e,Ptprs,Sema6d
TRUE	0.000267104	27	174	5	GO:0051590	GO:BP	positive regulation of neurotransmitter transport	15953	Syt1,Nlgn1,Snca,Cacnb2,Cacna1d			TRUE	0.00609669	78	67	4	GO:0014910	GO:BP	regulation of smooth muscle cell migration	5332	Pde4d,Dock4,Prkg1,Pcsk5
TRUE	0.000278936	47	958	13	GO:0045744	GO:BP	negative regulation of G protein-coupled receptor signaling pathway	13470	Snca,Atp2b4,Grk3,Oprm1,Camk2b,Necab2,Rph3al,Crtc3,Rgs4,Dnm1,Dnm2,Arrb1,Mgrn1			TRUE	0.00611233	6	1	1	GO:0060745	GO:BP	mammary gland branching involved in pregnancy	17499	Csmd1
TRUE	0.000281248	105	371	12	GO:0030048	GO:BP	actin filament-based movement	7690	Cacna2d1,Ank2,Cacna1c,Cacnb2,Pde4d,Nos1,Cacna1d,Limch1,Kcnq1,Bin1,Kcnd3,Kcnn2			TRUE	0.00611233	13	188	3	GO:0061577	GO:BP	calcium ion transmembrane transport via high voltage-gated calcium channel	18266	Cacna2d1,Cacnb2,Cacna1c
TRUE	0.000298348	65	795	14	GO:2001259	GO:BP	positive regulation of cation channel activity	30423	Cacna2d1,Ank2,Cacnb2,Stac,Stac2,Asic2,Hap1,Cacng3,Abcc8,Ephb2,Ehd3,Akap7,Nedd4l,Cacng2			TRUE	0.00617912	217	238	12	GO:0051924	GO:BP	regulation of calcium ion transport	16186	Pde4d,Ank2,Cacna2d1,Cacnb2,Atp2b2,Nos1,Cacna1a,Plpp4,Cacna1c,Cemip,Trpc6,Slc8a1
TRUE	0.000310488	1225	1043	138	GO:0016192	GO:BP	vesicle-mediated transport	5742	Grm7,Lrp1b,Syt1,Cacna1a,Ank2,Nlgn1,Magi2,Snca,Nrxn3,Trim9,Cacna1c,Pacsin1,Rims1,Cacnb2,Cdh13,Prkce,Erc2,Abr,Ppp3ca,Pcdh17,Cacna1d,Dgki,Syt6,Pla2g3,Sort1,Atp9a,Cdh2,Pex5l,Pclo,Grk3,Xkr6,Fnbp1,Crhr1,Dnm3,Camk2a,Iqsec1,Rap1gap,Tln2,Bin1,Syn3,Cacna1i,Nrn1,Prkcb,Ube3a,Hap1,Bcr,Carmil1,Syt7,Lrp1,Stxbp5,Loxl2,Tmem108,Pgap1,Nedd4,Mical3,Fchsd2,Adra1a,Stxbp3,Kcnb1,Ston2,Scarb1,Clstn1,Cacng3,Syt13,Nbea,Tpc…			TRUE	0.00626962	152	226	9	GO:0048813	GO:BP	dendrite morphogenesis	15104	Ptprd,Nlgn1,Adgrb3,Ptprz1,Baiap2,Cacna1a,Shank1,Rere,Trpc6
TRUE	0.000310756	7	1055	5	GO:0099179	GO:BP	regulation of synaptic membrane adhesion	22303	Magi2,Mdga1,Pcdh8,Mapk14,Mdga2			TRUE	0.00641248	24	20	2	GO:0014808	GO:BP	release of sequestered calcium ion into cytosol by sarcoplasmic reticulum	5236	Pde4d,Ank2
TRUE	0.000317194	76	1030	16	GO:0140029	GO:BP	exocytic process	22957	Syt1,Nlgn1,Snca,Erc2,Pla2g3,Pclo,Camk2a,Syt7,Stxbp5,Stxbp3,Kcnb1,Sv2a,Unc13a,Unc13b,Ppfia3,Grik5			TRUE	0.00648271	78	25	3	GO:0002027	GO:BP	regulation of heart rate	746	Pde4d,Ank2,Cacna2d1
TRUE	0.000341953	21	639	7	GO:0071880	GO:BP	adenylate cyclase-activating adrenergic receptor signaling pathway	19783	Akap13,Nos1,Atp2b4,Gnas,Adcy9,Adra1a,Crtc3			TRUE	0.00661709	28	73	3	GO:0086091	GO:BP	regulation of heart rate by cardiac conduction	21010	Ank2,Cacna2d1,Cacnb2
TRUE	0.000350496	45	174	6	GO:0070509	GO:BP	calcium ion import	18908	Cacna1a,Plpp4,Cacna1c,Cacnb2,Slc8a1,Cacna1d			TRUE	0.00661709	16	25	2	GO:0060307	GO:BP	regulation of ventricular cardiac muscle cell membrane repolarization	17083	Ank2,Cacna2d1
TRUE	0.000352076	280	634	30	GO:0072507	GO:BP	divalent inorganic cation homeostasis	20307	Cacna1a,Ank2,Snca,Cacna1c,Pde4d,Prkce,Slc8a1,Grm1,Tmtc2,Atp2b2,Slc24a4,Atp2b4,Gnas,Slc25a23,Tspoap1,Itpr1,Prkcb,Grik2,Hap1,Trpc6,Disc1,Mcu,Fgfr1,Clstn1,Inpp4b,Tpcn1,Camk2n1,Ptk2b,Slc8a3,Sv2a			TRUE	0.00673976	413	346	23	GO:0003013	GO:BP	circulatory system process	1589	Pde4d,Dock4,Ank2,Cacna2d1,Prkg1,Gnas,Cacnb2,Nos1,Bcr,Camk2n1,Ptprj,Asic2,Trhde,Cacna1c,Kcnn2,Slc8a1,Id2,Cacna2d2,Nav2,Smad3,Map2k1,Src,Kcnd3
TRUE	0.000358683	258	502	26	GO:0046879	GO:BP	hormone secretion	14418	Rfx3,Nnat,Cacna1c,Acvr1c,Epha5,Inhba,Nos1,Prkce,Efna5,Ppp3ca,Cacna1d,Pla2g3,Pex5l,Pclo,Sybu,Crhr1,Kcnq1,Gnas,Syt7,Nell2,Mcu,Fgfr1,Stxbp3,Sox11,Kcnb1,Ptprn2			TRUE	0.00679391	24	20	2	GO:1903514	GO:BP	release of sequestered calcium ion into cytosol by endoplasmic reticulum	26568	Pde4d,Ank2
TRUE	0.000363596	15	1039	7	GO:0032793	GO:BP	positive regulation of CREB transcription factor activity	9031	Epha5,Cacna1d,Lrp8,Crtc3,Camk1d,Crtc1,Adcy1			TRUE	0.0068225	113	294	9	GO:0048675	GO:BP	axon extension	14976	Cdh4,Slit3,Map2,Tnr,Sema3e,Ptprs,Sema6d,Ntrk3,Nrp2
TRUE	0.000365265	143	721	22	GO:0008016	GO:BP	regulation of heart contraction	3501	Cacna2d1,Ank2,Cacna1c,Cacnb2,Pde4d,Nos1,Slc8a1,Cacna1d,Atp2b4,Kcnq1,Bin1,Kcnd3,Kcnn2,Thra,Slc4a3,Mef2a,Adra1a,Ehd3,Agrn,Nos1ap,Rgs4,Jak2			TRUE	0.00689029	2	380	2	GO:1904685	GO:BP	positive regulation of metalloendopeptidase activity	27631	Mbp,Stat3
TRUE	0.000365327	174	427	18	GO:0060047	GO:BP	heart contraction	16864	Cacna2d1,Ank2,Cacna1c,Cacnb2,Pde4d,Nos1,Slc8a1,Cacna1d,Atp2b4,Kcnq1,Bin1,Kcnd3,Kcnn2,Thra,Sgcz,Rps6ka2,Slc4a3,Mef2a			TRUE	0.00694896	195	25	4	GO:1903522	GO:BP	regulation of blood circulation	26576	Pde4d,Dock4,Ank2,Cacna2d1
TRUE	0.000382303	28	509	7	GO:0060074	GO:BP	synapse maturation	16889	Igsf21,Sybu,Camk2b,Sez6l2,Disc1,Neurl1a,Clstn1			TRUE	0.00740966	25	21	2	GO:1903861	GO:BP	positive regulation of dendrite extension	26881	Rims1,Syt1
TRUE	0.000400445	1291	812	114	GO:0051674	GO:BP	localization of cell	16030	Adgrl3,Nrg3,Dab1,Cadm1,Nrp1,Rfx3,Tmeff2,Dock4,Magi2,Ptprz1,Sema3e,Auts2,Acvr1c,Nav1,Pde4d,Sema5b,Gpm6a,Cdh13,Fat3,Prkce,Mdga1,Sulf1,Pcsk5,Prkca,Slc8a1,Abr,Ppp3ca,Rbfox2,Tiam1,Pla2g3,Epb41l4b,Limch1,Wwc1,Cdh2,Atp2b4,Epha4,Pdgfc,Srcin1,Rock2,Camk2a,Iqsec1,Nfatc2,Phactr1,B4galt1,Camk2b,Zeb2,Acvr1,Hdac7,Cacna1i,Fbln1,Smoc2,Col5a1,Afdn,Sema4d,Rasgef1a,Slit1,Bcr,Carmil1,Rreb1,Astn1,Loxl2,Mef2c,Ntrk3,Nt…			TRUE	0.00750128	819	413	40	GO:0044087	GO:BP	regulation of cellular component biogenesis	12628	Ptprd,Lrrtm4,Syne1,Nlgn1,Adgrb3,Nrxn1,Grid2,Mdga2,Pcsk5,Lingo2,Gpm6a,Epha7,Lrfn5,Ptprj,Ntng2,Map2,Baiap2,Asic2,Adgrb2,Syndig1,Shank1,Negr1,Myo3b,Ptprs,Rap1gap,Plppr5,Ntrk3,Sptan1,Smad3,Nptx1,Src,Rap1a,Mpp7,Ephb2,Coro2b,Clstn1,Nectin1,Rhoq,Arhgef18,H3f3b
TRUE	0.000400445	1291	812	114	GO:0048870	GO:BP	cell motility	15159	Adgrl3,Nrg3,Dab1,Cadm1,Nrp1,Rfx3,Tmeff2,Dock4,Magi2,Ptprz1,Sema3e,Auts2,Acvr1c,Nav1,Pde4d,Sema5b,Gpm6a,Cdh13,Fat3,Prkce,Mdga1,Sulf1,Pcsk5,Prkca,Slc8a1,Abr,Ppp3ca,Rbfox2,Tiam1,Pla2g3,Epb41l4b,Limch1,Wwc1,Cdh2,Atp2b4,Epha4,Pdgfc,Srcin1,Rock2,Camk2a,Iqsec1,Nfatc2,Phactr1,B4galt1,Camk2b,Zeb2,Acvr1,Hdac7,Cacna1i,Fbln1,Smoc2,Col5a1,Afdn,Sema4d,Rasgef1a,Slit1,Bcr,Carmil1,Rreb1,Astn1,Loxl2,Mef2c,Ntrk3,Nt…			TRUE	0.0075741	100	424	10	GO:0008306	GO:BP	associative learning	3579	Csmd1,Atxn1,Tanc1,Tnr,Shank1,Cacna1c,Crhr1,Shank2,Kmt2a,Nptx2
TRUE	0.000400934	28	755	9	GO:0043267	GO:BP	negative regulation of potassium ion transport	12210	Nos1,Kcnq1,Bin1,Ptk2b,Kcnab1,Akap5,Agrn,Rgs4,Nedd4l			TRUE	0.0075741	3	233	2	GO:0021965	GO:BP	spinal cord ventral commissure morphogenesis	7501	Dcc,Adarb1
TRUE	0.000404135	147	1027	26	GO:0030902	GO:BP	hindbrain development	8046	Dab1,Cacna1a,Nav2,Ptprs,Rbfox2,Trnp1,Grid2,Atp2b2,Zfp423,Sez6l2,Hap1,Kndc1,Rora,Ephb2,Prox1,Ephb1,Nfix,Ctnna2,Faim2,Sptbn2,Kcnc1,Sez6,Dixdc1,Plxna2,Atg7,Ctnnb1			TRUE	0.007636	430	170	14	GO:0044089	GO:BP	positive regulation of cellular component biogenesis	12630	Ptprd,Lrrtm4,Nlgn1,Adgrb3,Nrxn1,Grid2,Pcsk5,Lingo2,Gpm6a,Ptprj,Baiap2,Asic2,Adgrb2,Syndig1
TRUE	0.000408546	16	174	4	GO:0086012	GO:BP	membrane depolarization during cardiac muscle cell action potential	20966	Cacna2d1,Cacna1c,Cacnb2,Cacna1d			TRUE	0.00764803	387	369	23	GO:0008015	GO:BP	blood circulation	3500	Pde4d,Dock4,Ank2,Cacna2d1,Prkg1,Gnas,Cacnb2,Nos1,Bcr,Camk2n1,Ptprj,Asic2,Trhde,Cacna1c,Kcnn2,Slc8a1,Id2,Cacna2d2,Nav2,Smad3,Map2k1,Kcnd3,Coro2b
TRUE	0.000412719	176	647	21	GO:0031032	GO:BP	actomyosin structure organization	8108	Nrp1,Tmeff2,Akap13,Epb41,Epb41l4b,Limch1,Rock2,Arhgef10l,Phactr1,Kank3,Carmil1,Mef2a,Fhod3,Mef2c,Tjp1,Epb41l3,Frmd6,Cdc42bpa,Ptk2b,Foxp1,Prox1			TRUE	0.00764803	549	413	31	GO:0040008	GO:BP	regulation of growth	11455	Cdh4,Nell2,Rims1,Syt1,Gnas,Slit3,Tead1,Epha7,Ptprj,Lgi1,Map2,Vgll4,Inhba,Ghr,Tnr,Sema3e,Cacna1c,Rims2,Ptprs,Sema6d,Cacna2d2,Ntrk3,Fgfr1,Smad3,Rptor,Pim1,Jarid2,Clstn1,Stat3,Golga4,H3f3b
TRUE	0.000418003	315	982	42	GO:0018108	GO:BP	peptidyl-tyrosine phosphorylation	6001	Epha7,Nrp1,Ptprz1,Epha5,Epha6,Prkce,Efna5,Epha4,Pdgfc,Srcin1,Fgfr2,Acvr1,Sema4d,Ntrk3,Fgfr1,Adra1a,Neurl1a,Prkcz,Flt3,Ptk2b,Ephb2,Matk,Lrp8,Epo,Cd81,Tgfa,Prlr,Dyrk3,Ephb1,Agrn,Jak2,Zfyve28,Tyk2,Fbxw7,Arhgef2,Crlf1,Gprc5b,Aplp2,Baz1b,Ryk,Aatk,Fyn			TRUE	0.00764803	44	355	6	GO:0021587	GO:BP	cerebellum morphogenesis	7128	Nrxn1,Grid2,Atp2b2,Cacna1a,Map2k1,Nfix
TRUE	0.000433703	147	111	8	GO:0043524	GO:BP	negative regulation of neuron apoptotic process	12384	Grm7,Cacna1a,Nrp1,Ptprz1,Snca,Gabrb2,Nos1,Bdnf			TRUE	0.00764803	280	246	14	GO:0072507	GO:BP	divalent inorganic cation homeostasis	20307	Pde4d,Ank2,Gnas,Atp2b2,Gria1,Camk2n1,Cacna1a,Cacna1c,Cemip,Grm1,Trpc6,Slc8a1,Slc24a3,Slc8a3
TRUE	0.00043478	11	91	3	GO:0086016	GO:BP	AV node cell action potential	20970	Ank2,Cacna1c,Cacnb2			TRUE	0.00775995	17	297	4	GO:0010842	GO:BP	retina layer formation	4976	Sdk2,Sdk1,Megf11,Fat3
TRUE	0.00043478	11	91	3	GO:0086027	GO:BP	AV node cell to bundle of His cell signaling	20979	Ank2,Cacna1c,Cacnb2			TRUE	0.00791956	39	156	4	GO:0017158	GO:BP	regulation of calcium ion-dependent exocytosis	5894	Syt1,Syt6,Cadps,Cacna1a
TRUE	0.00043478	35	416	7	GO:1902284	GO:BP	neuron projection extension involved in neuron projection guidance	25519	Nrp1,Sema3e,Slit3,Sema5b,Dscam,Sema4d,Slit1			TRUE	0.00791956	33	335	5	GO:0070570	GO:BP	regulation of neuron projection regeneration	18931	Tnr,Ptprs,Rtn4rl1,Ntrk3,Map2k1
TRUE	0.00043478	35	416	7	GO:0048846	GO:BP	axon extension involved in axon guidance	15136	Nrp1,Sema3e,Slit3,Sema5b,Dscam,Sema4d,Slit1			TRUE	0.00801638	3502	36	19	GO:0006810	GO:BP	transport	2766	Gria2,Trpm3,Lrp1b,Pde4d,Dpp6,Nell2,Gabrb1,Rims1,Kcnk9,Ank2,Syt1,Magi2,Cacna2d1,Kcnma1,Syne1,Syt6,Nlgn1,Nrxn1,Grid2
TRUE	0.000443069	195	427	19	GO:1903522	GO:BP	regulation of blood circulation	26576	Cacna2d1,Ank2,Dock4,Cacna1c,Cacnb2,Pde4d,Nos1,Slc8a1,Cacna1d,Atp2b4,Kcnq1,Bin1,Asic2,Kcnd3,Kcnn2,Mgll,Thra,Slc4a3,Mef2a			TRUE	0.00806326	2	5	1	GO:1901898	GO:BP	negative regulation of relaxation of cardiac muscle	25162	Pde4d
TRUE	0.000453947	17	151	4	GO:0048670	GO:BP	regulation of collateral sprouting	14971	Epha7,Ptprs,Bdnf,Efna5			TRUE	0.00806326	18	25	2	GO:0099625	GO:BP	ventricular cardiac muscle cell membrane repolarization	22386	Ank2,Cacna2d1
TRUE	0.00045628	215	1043	34	GO:0043523	GO:BP	regulation of neuron apoptotic process	12383	Grm7,Epha7,Cacna1a,Nrp1,Ptprz1,Snca,Gabrb2,Nos1,Bdnf,Ppp2r2b,Pla2g3,Grid2,Grik2,Cntfr,Mef2c,Kcnb1,Ptk2b,Prkcg,Agrn,Jak2,Itsn1,Oxr1,Fbxw7,Cpeb4,Gpi1,Ppargc1a,Crlf1,Faim2,Arrb1,Hdac4,Fyn,Ctnnb1,Grik5,Agap2			TRUE	0.00815327	470	403	28	GO:0007423	GO:BP	sensory organ development	3297	Tmem132e,Plppr4,Sdk2,Atp2b2,Gpm6a,Bcr,Fbn1,Inhba,Sdk1,Megf11,Cacna1c,Myo3b,Bcl11b,Tshz1,Nectin3,Ntrk3,Fat3,Fgfr1,Adamts18,Pxdn,Smad3,Zeb1,Ephb2,Nectin1,Stat3,Zhx2,Ctnnb1,Notch2
TRUE	0.000467981	263	685	27	GO:0072659	GO:BP	protein localization to plasma membrane	20371	Kcnip4,Ank2,Pacsin1,Cacnb2,Fam126b,Camk2g,Cdh2,Atp2b4,Stac,Rock2,Camk2a,Camk2b,Stac2,Dpp6,Afdn,Lrp1,Kcnb1,Epb41l3,Prkcz,Nsf,Nectin3,Ephb2,Tesc,Akap5,Cd81,Arhgap44,Ehd3			TRUE	0.00828384	156	35	4	GO:0071248	GO:BP	cellular response to metal ion	19283	Syt1,Syt6,Nlgn1,Nrxn1
TRUE	0.000473154	49	1039	14	GO:0019933	GO:BP	cAMP-mediated signaling	7018	Pde4d,Epha5,Pex5l,Oprm1,Crhr1,Gnas,Adcyap1r1,Cap1,Pde10a,Ksr1,Ece1,Cap2,Mgrn1,Adcy1			TRUE	0.00828384	787	161	21	GO:0046903	GO:BP	secretion	14441	Nell2,Rims1,Syt1,Syt6,Nlgn1,Nrxn1,Pclo,Gnas,Cacnb2,Nnat,Atp2b2,Oprm1,Rfx3,Nos1,Bcr,Cadps,Camk2n1,Frmd4a,Inhba,Cacna1a,Acvr1c
TRUE	0.000483631	11	1014	6	GO:0099566	GO:BP	regulation of postsynaptic cytosolic calcium ion concentration	22360	Slc8a1,Grm1,Atp2b2,Itpr1,Slc8a3,Slc8a2			TRUE	0.00849751	87	67	4	GO:0014909	GO:BP	smooth muscle cell migration	5331	Pde4d,Dock4,Prkg1,Pcsk5
TRUE	0.000484657	21	795	7	GO:0098962	GO:BP	regulation of postsynaptic neurotransmitter receptor activity	22189	Dlgap1,Dlgap2,Nptx2,Shisa9,Shisa7,Dlgap4,Cacng2			TRUE	0.00849751	15	36	2	GO:0060134	GO:BP	prepulse inhibition	16934	Nrxn1,Grid2
TRUE	0.000484657	318	982	42	GO:0018212	GO:BP	peptidyl-tyrosine modification	6092	Epha7,Nrp1,Ptprz1,Epha5,Epha6,Prkce,Efna5,Epha4,Pdgfc,Srcin1,Fgfr2,Acvr1,Sema4d,Ntrk3,Fgfr1,Adra1a,Neurl1a,Prkcz,Flt3,Ptk2b,Ephb2,Matk,Lrp8,Epo,Cd81,Tgfa,Prlr,Dyrk3,Ephb1,Agrn,Jak2,Zfyve28,Tyk2,Fbxw7,Arhgef2,Crlf1,Gprc5b,Aplp2,Baz1b,Ryk,Aatk,Fyn			TRUE	0.00854507	28	21	2	GO:1903859	GO:BP	regulation of dendrite extension	26879	Rims1,Syt1
TRUE	0.000502829	9	731	5	GO:0021684	GO:BP	cerebellar granular layer formation	7224	Grid2,Atp2b2,Kndc1,Prox1,Nfix			TRUE	0.00854507	18	25	2	GO:0099623	GO:BP	regulation of cardiac muscle cell membrane repolarization	22384	Ank2,Cacna2d1
TRUE	0.000502829	9	731	5	GO:0021707	GO:BP	cerebellar granule cell differentiation	7247	Grid2,Atp2b2,Kndc1,Prox1,Nfix			TRUE	0.00859475	227	369	16	GO:0007162	GO:BP	negative regulation of cell adhesion	3062	Ptprz1,Prkg1,Spock1,Cdh13,Tnr,Sema3e,Gpnmb,Dscaml1,Pag1,Adamts18,Actn4,Map2k1,Src,Ephb2,Mbp,Coro2b
TRUE	0.000504381	264	502	26	GO:0009914	GO:BP	hormone transport	4230	Rfx3,Nnat,Cacna1c,Acvr1c,Epha5,Inhba,Nos1,Prkce,Efna5,Ppp3ca,Cacna1d,Pla2g3,Pex5l,Pclo,Sybu,Crhr1,Kcnq1,Gnas,Syt7,Nell2,Mcu,Fgfr1,Stxbp3,Sox11,Kcnb1,Ptprn2			TRUE	0.00861505	3	256	2	GO:0021773	GO:BP	striatal medium spiny neuron differentiation	7310	Inhba,Bcl11b
TRUE	0.000528482	49	942	13	GO:1901016	GO:BP	regulation of potassium ion transmembrane transporter activity	24341	Ank2,Cacna1d,Kcnq1,Nedd4,Abcc8,Kcng1,Kcnab1,Agrn,Akap7,Nedd4l,Dnm2,Neto1,Kcnc1			TRUE	0.0087417	16	39	2	GO:1900452	GO:BP	regulation of long-term synaptic depression	23787	Grid2,Sorcs3
TRUE	0.000531242	232	634	26	GO:0006874	GO:BP	cellular calcium ion homeostasis	2817	Cacna1a,Ank2,Snca,Cacna1c,Pde4d,Prkce,Slc8a1,Grm1,Atp2b2,Slc24a4,Atp2b4,Slc25a23,Tspoap1,Itpr1,Prkcb,Grik2,Hap1,Trpc6,Disc1,Mcu,Clstn1,Inpp4b,Tpcn1,Ptk2b,Slc8a3,Sv2a			TRUE	0.00913329	3	188	2	GO:0060083	GO:BP	smooth muscle contraction involved in micturition	16896	Kcnma1,Cacna1c
TRUE	0.000545278	23	406	6	GO:0048668	GO:BP	collateral sprouting	14969	Epha7,Ptprs,Bdnf,Efna5,Zeb2,Sema4d			TRUE	0.00913329	12	346	4	GO:0086011	GO:BP	membrane repolarization during action potential	20965	Cacna2d1,Kcnn2,Kcnh7,Kcnd3
TRUE	0.000545278	103	978	19	GO:0021549	GO:BP	cerebellum development	7090	Dab1,Cacna1a,Nav2,Ptprs,Trnp1,Grid2,Atp2b2,Sez6l2,Hap1,Kndc1,Rora,Prox1,Nfix,Faim2,Sptbn2,Kcnc1,Sez6,Dixdc1,Atg7			TRUE	0.00913329	3	188	2	GO:1904879	GO:BP	positive regulation of calcium ion transmembrane transport via high voltage-gated calcium channel	27808	Cacnb2,Cacna1c
TRUE	0.000548693	79	834	15	GO:0002028	GO:BP	regulation of sodium ion transport	747	Nkain3,Nos1,Nkain2,Slc8a1,Atp2b4,Kcnq1,Gnas,Nedd4,Plcb1,Tesc,Agrn,Fgf12,Nedd4l,Dnm2,Neto1			TRUE	0.00913434	29	20	2	GO:0070296	GO:BP	sarcoplasmic reticulum calcium ion transport	18777	Pde4d,Ank2
TRUE	0.000570447	37	978	10	GO:0007628	GO:BP	adult walking behavior	3488	Dab1,Cacna1a,Cacna1c,Epha4,Efnb3,Abhd12,Oxr1,Chd7,Mapt,Atg7			TRUE	0.0091491	14	49	2	GO:1903423	GO:BP	positive regulation of synaptic vesicle recycling	26484	Nlgn1,Pclo
TRUE	0.0005706	85	709	15	GO:0051952	GO:BP	regulation of amine transport	16214	Grm7,Syt1,Cacna1a,Snca,Syt6,Slc6a1,Crhr1,Slc43a2,Prkcb,Syt7,Kcnb1,Syt13,Sv2a,Syt11,Rgs4			TRUE	0.00928368	265	403	19	GO:0043010	GO:BP	camera-type eye development	12089	Sdk2,Atp2b2,Gpm6a,Fbn1,Inhba,Sdk1,Megf11,Cacna1c,Bcl11b,Nectin3,Ntrk3,Fat3,Smad3,Zeb1,Ephb2,Nectin1,Zhx2,Ctnnb1,Notch2
TRUE	0.000575463	133	287	12	GO:1903531	GO:BP	negative regulation of secretion by cell	26585	Grm7,Snca,Trim9,Acvr1c,Nos1,Abr,Ppp3ca,Atp9a,Srcin1,Oprm1,Crhr1,Kcnq1			TRUE	0.00934363	30	75	3	GO:1901381	GO:BP	positive regulation of potassium ion transmembrane transport	24683	Dpp6,Ank2,Rgs7
TRUE	0.00059415	16	406	5	GO:1904862	GO:BP	inhibitory synapse assembly	27791	Gabrb2,Gabra2,Gabrg2,Gabra1,Sema4d			TRUE	0.00934363	35	73	3	GO:1901021	GO:BP	positive regulation of calcium ion transmembrane transporter activity	24346	Ank2,Cacna2d1,Cacnb2
TRUE	0.000613751	2102	510	117	GO:0051239	GO:BP	regulation of multicellular organismal process	15697	Lingo2,Adgrl3,Brinp1,Adgrb3,Cacna2d1,Dlgap1,Dab1,Clstn2,Epha7,Cadm1,Nrp1,Ank2,Cdh4,Rfx3,Ptprs,Dock4,Ptprd,Nlgn1,Dlgap2,Ptprz1,Sema3e,Cacna1c,Acvr1c,Cacnb2,Pde4d,Inhba,Nos1,Map2,Sema5b,Bdnf,Prkce,Mdga1,Sulf1,Epb41,Pou2f2,Zfpm2,Prkca,Slc8a1,Abr,Efna5,Ppp3ca,Rbfox2,Cacna1d,Grm1,Adamts18,Camk2g,Pla2g3,Epb41l4b,Grid2,Wwc1,Cdh2,Slc24a4,Atp2b4,Epha4,Pdgfc,Pex5l,Spred2,Pclo,Rock2,Oprm1,Crhr1,Nptx2,Kcnq1,…			TRUE	0.00934363	31	353	5	GO:1901385	GO:BP	regulation of voltage-gated calcium channel activity	24687	Cacna2d1,Cacnb2,Cacna1a,Gnb5,Cbarp
TRUE	0.000621753	164	108	8	GO:0030308	GO:BP	negative regulation of cell growth	7794	Epha7,Nrp1,Ptprs,Sema3e,Slit3,Inhba,Map2,Sema5b			TRUE	0.00934363	208	235	11	GO:0045926	GO:BP	negative regulation of growth	13634	Gnas,Slit3,Epha7,Ptprj,Map2,Vgll4,Inhba,Tnr,Sema3e,Ptprs,Sema6d
TRUE	0.000644691	77	397	10	GO:0098661	GO:BP	inorganic anion transmembrane transport	22014	Ano3,Gabrb1,Gabrb2,Slc12a5,Gabrd,Gabra2,Slc6a1,Gabrg2,Slc26a4,Gabra1			TRUE	0.00934363	12	414	4	GO:0036035	GO:BP	osteoclast development	10825	Fbn1,Src,Notch2,Gpr68
TRUE	0.000648679	3182	111	49	GO:0030154	GO:BP	cell differentiation	7716	Adgrl3,Grm7,Dlg2,Brinp1,Sorbs2,Adgrb3,Gabrb1,Nrg3,Dab1,Dscaml1,Syt1,Epha7,Ncam2,Rbfox1,Cacna1a,Cadm1,Nrp1,Ank2,Cdh4,Syne1,Nav2,Rfx3,Ptprs,Tmeff2,Sdk1,Ptprd,Nlgn1,Magi2,Tanc1,Ptprz1,Lrrc4c,Sema3e,Auts2,Pacsin1,Rims1,Acvr1c,Gabrb2,Nav1,Pde4d,Slit3,Slc4a10,Epha5,Akap13,Inhba,Nos1,Map2,Sema5b,Gpm6a,Bdnf			TRUE	0.00934363	129	246	9	GO:0006941	GO:BP	striated muscle contraction	2878	Pde4d,Ank2,Cacna2d1,Cacnb2,Nos1,Cacna1c,Kcnn2,Slc8a1,Slc8a3
TRUE	0.000666771	1283	1095	139	GO:1902531	GO:BP	regulation of intracellular signal transduction	25711	Epha7,Nrp1,Nlgn1,Magi2,Auts2,Pde4d,Akap13,Cdh13,Prkce,Rasgrf1,Rap1gap2,Sipa1l2,Dgki,Grm1,Wwc1,Cdh2,Slc24a4,Atp2b4,Epha4,Pdgfc,Pex5l,Spred2,Oprm1,Crhr1,Wnt7b,Iqsec1,Fgfr2,Rap1gap,Dgkz,Gnas,Zeb2,Sh3rf3,Npnt,Rasal1,Hdac7,Shank2,Adcyap1r1,Fbln1,Olfm4,Sez6l2,Itpr1,Prkcb,Grik2,Ube3a,Sema4d,Rasgef1a,Traf5,Bcr,Mef2c,Nedd4,Ntrk3,Dok6,Tle1,Fgfr1,Adra1a,Camta1,Rora,Sox11,Spry2,Ripor2,Inpp4b,Psd3,Sec14l1,Nec…			TRUE	0.00959157	45	355	6	GO:0021575	GO:BP	hindbrain morphogenesis	7116	Nrxn1,Grid2,Atp2b2,Cacna1a,Map2k1,Nfix
TRUE	0.000669104	14	9	2	GO:0007614	GO:BP	short-term memory	3474	Grm7,Brinp1			TRUE	0.00959157	16	188	3	GO:0086012	GO:BP	membrane depolarization during cardiac muscle cell action potential	20966	Cacna2d1,Cacnb2,Cacna1c
TRUE	0.00068518	284	1059	39	GO:0022604	GO:BP	regulation of cell morphogenesis	7596	Syt1,Nrp1,Ptprd,Sema3e,Rims1,Epb41,Efna5,Epha4,Arhgap15,Camk2b,Rasal1,Fbln1,Olfm4,Afdn,Sema4d,Carmil1,Rreb1,Ntng2,Cpne5,Epb41l3,Ptk2b,Ephb2,Lrp8,Akap5,Fgd4,Cpne6,Nedd4l,Grip1,Dnm2,Palm2,Smurf1,Unc13a,Baiap2,Plxna2,Fyn,Fbxw8,Map3k13,Actn4,Fermt2			TRUE	0.00974045	843	450	45	GO:0051270	GO:BP	regulation of cellular component movement	15719	Pde4d,Dock4,Ank2,Magi2,Ptprz1,Prkg1,Nrg3,Pcsk5,Nos1,Bcr,Cdh13,Ptprj,Ntng2,Map2,Rreb1,Acvr1c,Tnr,Sema3e,Cacna1c,Gpnmb,Cemip,Adarb1,Sema6d,Slc8a1,Prkca,Tiam1,Iqsec1,Ntrk3,Pdgfc,Fgfr1,Camk1d,Smad3,Unc5c,Actn4,Map2k1,Src,Ephb2,Stat3,Phactr1,Abhd2,Mgat3,Actn1,Nsmf,Slk,Rras2
TRUE	0.00068701	602	1034	68	GO:0051129	GO:BP	negative regulation of cellular component organization	15599	Dab1,Epha7,Nrp1,Ptprs,Tmeff2,Nlgn1,Ptprz1,Snca,Trim9,Sema3e,Pacsin1,Map2,Sema5b,Fat3,Mdga1,Rap1gap2,Ppp3ca,Epha4,Rock2,Dnm3,Rap1gap,Mbp,Thra,Kank3,Rps6ka2,Ube3a,Sema4d,Spock1,Trpc6,Slit1,Carmil1,Fhod3,Tjp1,Efnb3,Spry2,Necab2,Prkcz,Oprd1,Lmo4,Ephb2,Fstl4,Syt11,D130043K22Rik,Pacsin2,Arhgap44,Dip2b,Ntm,Rtn4rl1,Ctnna2,Nav3,Ngef,Dnm2,Ppargc1a,Arhgef2,Mapt,Limk2,Sptb,Baz1b,Crmp1,Sptbn2,Ryk,Eml2,Fyn,Spt…			TRUE	0.00997702	130	20	3	GO:0006937	GO:BP	regulation of muscle contraction	2875	Pde4d,Dock4,Ank2
TRUE	0.00068701	12	91	3	GO:0086067	GO:BP	AV node cell to bundle of His cell communication	21002	Ank2,Cacna1c,Cacnb2			TRUE	0.0101029	7	437	3	GO:0060385	GO:BP	axonogenesis involved in innervation	17158	Col25a1,Nptx1,Ece1
TRUE	0.000696495	99	973	19	GO:0048259	GO:BP	regulation of receptor-mediated endocytosis	14644	Magi2,Pacsin1,Iqsec1,Hap1,Nedd4,Necab2,Nsf,Ptpn5,Syt11,Akap5,Sgip1,Pard3,Dnm2,Snap91,Aak1,Arrb1,Dnajc6,Sh3gl2,Cd2ap			TRUE	0.010136	336	404	21	GO:0030900	GO:BP	forebrain development	8044	Prkg1,Slc4a10,Nrg3,Cdh2,Inhba,Zmiz1,Tnr,Ptprs,Slc8a1,Bcl11b,Rtn4rl1,Id2,Nrp2,Crhr1,Fgfr1,Dixdc1,Zeb1,Src,Ephb2,Ctnnb1,Phactr1
TRUE	0.000717156	440	479	32	GO:0090066	GO:BP	regulation of anatomical structure size	21090	Epha7,Nrp1,Cdh4,Ptprs,Dock4,Kcnma1,Sema3e,Cacna1c,Nos1,Map2,Sema5b,Bdnf,Prkce,Rap1gap2,Efna5,Slc12a5,Atp2b2,Pclo,Wnt7b,Bin1,Asic2,Dscam,Mgll,Kank3,Sema4d,Slit1,Carmil1,Fhod3,Ntrk3,Disc1,Fchsd2,Adra1a			TRUE	0.0103128	52	111	4	GO:1903307	GO:BP	positive regulation of regulated secretory pathway	26377	Syt1,Nlgn1,Cacnb2,Cadps
TRUE	0.000717156	217	564	24	GO:0046883	GO:BP	regulation of hormone secretion	14422	Rfx3,Nnat,Acvr1c,Epha5,Inhba,Nos1,Prkce,Efna5,Ppp3ca,Cacna1d,Pla2g3,Pex5l,Sybu,Crhr1,Kcnq1,Gnas,Syt7,Nell2,Mcu,Fgfr1,Sox11,Kcnb1,Camk2n1,Abcc8			TRUE	0.0104742	163	231	10	GO:0007188	GO:BP	adenylate cyclase-modulating G protein-coupled receptor signaling pathway	3086	Adgrb3,Gnas,Oprm1,Nos1,Glp2r,Adgrb2,Htr4,Rims2,Grm1,Gabbr2
TRUE	0.000733448	4728	146	80	GO:0032502	GO:BP	developmental process	8804	Lingo2,Adgrl3,Grm7,Dlg2,Brinp1,Cntn3,Sorbs2,Adgrb3,Fgf14,Gabrb1,Nrg3,Dab1,Dscaml1,Clstn2,Syt1,Epha7,Ncam2,Rbfox1,Cacna1a,Cadm1,Nrp1,Ank2,Cdh4,Syne1,Nav2,Rfx3,Cdh9,Ptprs,Tmeff2,Nnat,Sdk1,Ptprd,Nlgn1,Magi2,Tanc1,Ptprz1,Rbfox3,Kif26b,Plpp4,Mmp16,Snca,Nrxn3,Lrrc4c,Sema3e,Auts2,Cacna1c,Pacsin1,Rims1,Acvr1c,Gabrb2,Nav1,Pde4d,Slit3,Slc4a10,Epha5,Rgs7,Akap13,Inhba,Nos1,Map2,Sema5b,Gpm6a,Bdnf,Cdh13,Fat3,Z…			TRUE	0.0104859	143	111	6	GO:1903305	GO:BP	regulation of regulated secretory pathway	26375	Syt1,Syt6,Nlgn1,Cacnb2,Bcr,Cadps
TRUE	0.000736441	22	144	4	GO:0010880	GO:BP	regulation of release of sequestered calcium ion into cytosol by sarcoplasmic reticulum	5001	Ank2,Cacna1c,Pde4d,Slc8a1			TRUE	0.0105231	303	35	5	GO:0010038	GO:BP	response to metal ion	4312	Syt1,Kcnma1,Syt6,Nlgn1,Nrxn1
TRUE	0.000745503	704	488	51	GO:0051093	GO:BP	negative regulation of developmental process	15570	Brinp1,Adgrb3,Dab1,Epha7,Nrp1,Ptprs,Nlgn1,Ptprz1,Sema3e,Inhba,Map2,Sema5b,Bdnf,Fat3,Mdga1,Sulf1,Zfpm2,Abr,Efna5,Ppp3ca,Sort1,Wwc1,Zfp536,Atp2b4,Epha4,Spred2,Rock2,Dnm3,Prickle1,Wnt7b,Rap1gap,Nfatc2,Mbp,Pbx1,Gnas,Hdac7,Fbln1,Col5a1,Ube3a,Sema4d,Trpc6,Slit1,Bcr,Loxl2,Ntrk3,Plk2,Fgfr1,Efnb3,Trio,Rora,Sox11			TRUE	0.0105231	103	292	8	GO:0061387	GO:BP	regulation of extent of cell growth	18115	Cdh4,Epha7,Map2,Tnr,Sema3e,Ptprs,Sema6d,Ntrk3
TRUE	0.000752486	3	609	3	GO:0090292	GO:BP	nuclear matrix anchoring at nuclear membrane	21304	Syne1,Sun2,Sun1			TRUE	0.0105231	103	25	3	GO:0060048	GO:BP	cardiac muscle contraction	16865	Pde4d,Ank2,Cacna2d1
TRUE	0.000752486	3	609	3	GO:0043578	GO:BP	nuclear matrix organization	12419	Syne1,Sun2,Sun1			TRUE	0.0109978	45	238	5	GO:0070509	GO:BP	calcium ion import	18908	Cacnb2,Cacna1a,Plpp4,Cacna1c,Slc8a1
TRUE	0.000753068	61	856	14	GO:0021675	GO:BP	nerve development	7215	Nrp1,Nav2,Gabrb2,Bdnf,Sulf1,Slc24a4,Col25a1,Ephb2,Prkcg,Ephb1,Ece1,Chd7,Unc13a,Unc13b			TRUE	0.0110188	52	335	6	GO:0031103	GO:BP	axon regeneration	8151	Tnr,Ptprs,Rtn4rl1,Ntrk3,Chl1,Map2k1
TRUE	0.000753068	3207	111	49	GO:0048869	GO:BP	cellular developmental process	15158	Adgrl3,Grm7,Dlg2,Brinp1,Sorbs2,Adgrb3,Gabrb1,Nrg3,Dab1,Dscaml1,Syt1,Epha7,Ncam2,Rbfox1,Cacna1a,Cadm1,Nrp1,Ank2,Cdh4,Syne1,Nav2,Rfx3,Ptprs,Tmeff2,Sdk1,Ptprd,Nlgn1,Magi2,Tanc1,Ptprz1,Lrrc4c,Sema3e,Auts2,Pacsin1,Rims1,Acvr1c,Gabrb2,Nav1,Pde4d,Slit3,Slc4a10,Epha5,Akap13,Inhba,Nos1,Map2,Sema5b,Gpm6a,Bdnf			TRUE	0.0110541	8	60	2	GO:0060788	GO:BP	ectodermal placode formation	17542	Gnas,Nrg3
TRUE	0.000753068	34	1048	10	GO:0021799	GO:BP	cerebral cortex radially oriented cell migration	7336	Dab1,Mdga1,Disc1,Sun2,Sun1,Lrp8,Dab2ip,Dixdc1,Ctnnb1,P2ry12			TRUE	0.0110541	8	60	2	GO:0071697	GO:BP	ectodermal placode morphogenesis	19676	Gnas,Nrg3
TRUE	0.000756664	769	812	73	GO:2000145	GO:BP	regulation of cell motility	29369	Nrg3,Nrp1,Tmeff2,Dock4,Magi2,Ptprz1,Sema3e,Acvr1c,Pde4d,Sema5b,Cdh13,Prkce,Sulf1,Pcsk5,Prkca,Slc8a1,Abr,Ppp3ca,Tiam1,Epb41l4b,Limch1,Atp2b4,Epha4,Pdgfc,Srcin1,Rock2,Camk2a,Iqsec1,Phactr1,Camk2b,Acvr1,Hdac7,Fbln1,Smoc2,Afdn,Sema4d,Bcr,Carmil1,Rreb1,Mef2c,Ntrk3,Ntng2,Plk2,Itga6,Tjp1,Mcu,Fgfr1,Spry2,Sun2,Ripor2,Abcc8,Atp8a1,Ptprj,Lmo4,Ptk2b,Ephb2,Plcb1,Foxp1,Prox1,Podxl,Cd81,Camk1d,Jak2,Ctnna2,Nav3,…			TRUE	0.0110966	34	294	5	GO:0021879	GO:BP	forebrain neuron differentiation	7415	Slc4a10,Inhba,Zmiz1,Bcl11b,Nrp2
TRUE	0.000764361	165	564	20	GO:0030073	GO:BP	insulin secretion	7697	Rfx3,Nnat,Cacna1c,Acvr1c,Epha5,Nos1,Prkce,Efna5,Ppp3ca,Cacna1d,Pclo,Sybu,Kcnq1,Syt7,Mcu,Stxbp3,Kcnb1,Ptprn2,Camk2n1,Abcc8			TRUE	0.0110966	13	267	3	GO:0048681	GO:BP	negative regulation of axon regeneration	14981	Tnr,Ptprs,Rtn4rl1
TRUE	0.000788422	12	287	4	GO:0071872	GO:BP	cellular response to epinephrine stimulus	19775	Pde4d,Nos1,Atp2b4,Kcnq1			TRUE	0.0110973	3631	36	19	GO:0051234	GO:BP	establishment of localization	15692	Gria2,Trpm3,Lrp1b,Pde4d,Dpp6,Nell2,Gabrb1,Rims1,Kcnk9,Ank2,Syt1,Magi2,Cacna2d1,Kcnma1,Syne1,Syt6,Nlgn1,Nrxn1,Grid2
TRUE	0.000789245	302	1043	42	GO:1901214	GO:BP	regulation of neuron death	24533	Grm7,Epha7,Cacna1a,Nrp1,Ptprz1,Snca,Gabrb2,Nos1,Bdnf,Ppp2r2b,Pla2g3,Grid2,Crhr1,Itpr1,Grik2,Cntfr,Mef2c,Kcnb1,Ptpn5,Ptk2b,Epo,Prkcg,Ephb1,Agrn,Nos1ap,Jak2,Itsn1,Oxr1,Fbxw7,Cpeb4,Gpi1,Ppargc1a,Crlf1,Faim2,Mapt,Arrb1,Hdac4,Atg7,Fyn,Ctnnb1,Grik5,Agap2			TRUE	0.011105	731	450	40	GO:0030334	GO:BP	regulation of cell migration	7813	Pde4d,Dock4,Magi2,Ptprz1,Prkg1,Nrg3,Pcsk5,Bcr,Cdh13,Ptprj,Ntng2,Rreb1,Acvr1c,Tnr,Sema3e,Gpnmb,Cemip,Adarb1,Sema6d,Slc8a1,Prkca,Tiam1,Iqsec1,Ntrk3,Pdgfc,Fgfr1,Camk1d,Smad3,Unc5c,Actn4,Map2k1,Src,Ephb2,Stat3,Phactr1,Abhd2,Mgat3,Nsmf,Slk,Rras2
TRUE	0.000801492	31	324	6	GO:1901385	GO:BP	regulation of voltage-gated calcium channel activity	24687	Cacna2d1,Cacna1a,Cacnb2,Stac,Cabp1,Stac2			TRUE	0.0111139	34	20	2	GO:0086004	GO:BP	regulation of cardiac muscle cell contraction	20961	Pde4d,Ank2
TRUE	0.000842774	22	371	6	GO:0099622	GO:BP	cardiac muscle cell membrane repolarization	22383	Cacna2d1,Ank2,Cacna1d,Kcnq1,Kcnd3,Kcnn2			TRUE	0.0111625	29	105	3	GO:0071875	GO:BP	adrenergic receptor signaling pathway	19778	Pde4d,Gnas,Nos1
TRUE	0.000842774	233	1094	38	GO:0019932	GO:BP	second-messenger-mediated signaling	7017	Ank2,Cacna1c,Pde4d,Epha5,Nos1,Cdh13,Slc8a1,Ppp3ca,Cacna1d,Grm1,Slc24a4,Atp2b4,Pex5l,Oprm1,Crhr1,Nfatc2,Gnas,Adcyap1r1,Itpr1,Mcu,Camta1,Ptk2b,Camkk2,Cap1,Akap5,Pde10a,Ksr1,Ece1,Mapt,Hdac4,Cap2,Mgrn1,Tmem38a,Slc8a2,Adcy1,P2ry12,Sppl3,Ncald			TRUE	0.0111625	48	220	5	GO:0086001	GO:BP	cardiac muscle cell action potential	20958	Ank2,Cacna2d1,Cacnb2,Cacna1c,Kcnn2
TRUE	0.000843441	2344	1075	220	GO:0051641	GO:BP	cellular localization	16000	Grm7,Dlg2,Sorbs2,Dab1,Syt1,Kcnip4,Cacna1a,Nrp1,Ank2,Syne1,Nlgn1,Magi2,Snca,Nrxn3,Trim9,Cacna1c,Pacsin1,Rims1,Cacnb2,Pde4d,Epha5,Akap13,Nos1,Map2,Cdh13,Prkce,Erc2,Fam126b,Epb41,Slc8a1,Abr,Dync1i1,Efna5,Ppp2r2b,Ppp3ca,Pcdh17,Gramd1b,Cacna1d,Dgki,Syt6,Slc1a2,Camk2g,Pla2g3,Tanc2,Sort1,Atp9a,Grid2,Cdh2,Atp2b4,Stac,Sorcs2,Pex5l,Pclo,Grk3,Slc6a1,Rock2,Sybu,Ppfia2,Gphn,Crhr1,Dnm3,Nptx2,Camk2a,Prickle1,Iq…			TRUE	0.0111625	185	36	4	GO:1902115	GO:BP	regulation of organelle assembly	25365	Ptprd,Syne1,Nrxn1,Grid2
TRUE	0.000846626	7	397	4	GO:0071420	GO:BP	cellular response to histamine	19449	Gabrb1,Gabrb2,Gabrg2,Gabra1			TRUE	0.0111625	115	323	9	GO:0010811	GO:BP	positive regulation of cell-substrate adhesion	4945	Pcsk5,Npnt,Cdh13,Ptprj,Rreb1,Edil3,Prex1,Fbln2,Smad3
TRUE	0.000857411	712	742	65	GO:0045937	GO:BP	positive regulation of phosphate metabolic process	13645	Dab1,Epha7,Nrp1,Magi2,Ptprz1,Snca,Pde4d,Epha5,Akap13,Inhba,Nos1,Bdnf,Efna5,Ccnt2,Limch1,Atp2b4,Epha4,Pdgfc,Srcin1,Grk3,Rock2,Dgkz,Gnas,Zeb2,Npnt,Acvr1,Adcyap1r1,Dscam,Sema4d,Trpc6,Kndc1,Mef2c,Ntrk3,Itga6,Slc4a4,Fgfr1,Adra1a,Camta1,Neurl1a,Ppargc1b,Spry2,Camkk1,Ptpa,Prkcz,Oprd1,Lmo4,Smyd3,Ptpn5,Ptk2b,Ephb2,Mmd2,Lmtk2,Lrp8,Camkk2,Epo,Prox1,Akap5,Cd81,Tgfa,Prlr,Ephb1,Agrn,Jak2,Fgd4,Itsn1			TRUE	0.0111903	1127	414	54	GO:2000026	GO:BP	regulation of multicellular organismal development	29251	Ptprd,Cdh4,Lrrtm4,Nlgn1,Adgrb3,Nrxn1,Grid2,Ptprz1,Atxn1,Gnas,Lingo2,Oprm1,Rfx3,Epha7,Nos1,Cdh2,Map2,Baiap2,Vgll4,Fbn1,Inhba,Asic2,Adgrb2,Syndig1,Zmiz1,Tnr,Sema3e,Wnt9b,Mboat2,Trpc6,Ptprs,Sema6d,Slc8a1,Prkca,Id2,Ntrk3,Fgfr1,Smad3,Dixdc1,Zeb1,Map2k1,Klf13,Pim1,Jarid2,Ski,Ephb2,Mbp,Clstn1,Stat3,Bmp1,Ctnnb1,Notch2,Golga4,Gpr68
TRUE	0.000857411	712	742	65	GO:0010562	GO:BP	positive regulation of phosphorus metabolic process	4713	Dab1,Epha7,Nrp1,Magi2,Ptprz1,Snca,Pde4d,Epha5,Akap13,Inhba,Nos1,Bdnf,Efna5,Ccnt2,Limch1,Atp2b4,Epha4,Pdgfc,Srcin1,Grk3,Rock2,Dgkz,Gnas,Zeb2,Npnt,Acvr1,Adcyap1r1,Dscam,Sema4d,Trpc6,Kndc1,Mef2c,Ntrk3,Itga6,Slc4a4,Fgfr1,Adra1a,Camta1,Neurl1a,Ppargc1b,Spry2,Camkk1,Ptpa,Prkcz,Oprd1,Lmo4,Smyd3,Ptpn5,Ptk2b,Ephb2,Mmd2,Lmtk2,Lrp8,Camkk2,Epo,Prox1,Akap5,Cd81,Tgfa,Prlr,Ephb1,Agrn,Jak2,Fgd4,Itsn1			TRUE	0.0115249	4	222	2	GO:0021590	GO:BP	cerebellum maturation	7131	Cacna1a,Rere
TRUE	0.000867699	9	324	4	GO:1901387	GO:BP	positive regulation of voltage-gated calcium channel activity	24689	Cacna2d1,Cacnb2,Stac,Stac2			TRUE	0.0115249	22	25	2	GO:0099622	GO:BP	cardiac muscle cell membrane repolarization	22383	Ank2,Cacna2d1
TRUE	0.000870246	493	1029	59	GO:0007169	GO:BP	transmembrane receptor protein tyrosine kinase signaling pathway	3069	Nrg3,Epha7,Nrp1,Snca,Blnk,Epha5,Epha6,Bdnf,Cdh13,Sulf1,Efna5,Sort1,Epha4,Pdgfc,Ptpre,Fgfr2,Smoc2,Prkcb,Hap1,Bcr,Tmem108,Nedd4,Ntrk3,Dok6,Fgfr1,Efnb3,Neurl1a,Spry2,Prkcz,Grb2,Ptprj,Flt3,Ptk2b,Ephb2,Plcb1,Lmtk2,Fstl4,Sipa1l1,Tgfa,Prlr,Ephb1,Adamts3,Jak2,Zfyve28,Fgf12,Fbxw7,Ngef,Garem1,Dab2ip,Pik3cb,Ptpn12,Setx,Mapk14,Ryk,Plekha1,Fyn,Ndrg4,Ctnnb1,C2cd5			TRUE	0.0117569	98	67	4	GO:0014812	GO:BP	muscle cell migration	5240	Pde4d,Dock4,Prkg1,Pcsk5
TRUE	0.000875726	244	1043	36	GO:0051402	GO:BP	neuron apoptotic process	15823	Grm7,Epha7,Cacna1a,Nrp1,Ptprz1,Snca,Gabrb2,Nos1,Bdnf,Ppp2r2b,Pla2g3,Grid2,Scn2a,Grik2,Cntfr,Mef2c,Kcnb1,Ptk2b,Prkcg,Agrn,Usp53,Jak2,Itsn1,Oxr1,Fbxw7,Cpeb4,Gpi1,Ppargc1a,Crlf1,Faim2,Arrb1,Hdac4,Fyn,Ctnnb1,Grik5,Agap2			TRUE	0.0118951	232	246	12	GO:0006874	GO:BP	cellular calcium ion homeostasis	2817	Pde4d,Ank2,Atp2b2,Gria1,Cacna1a,Cacna1c,Cemip,Grm1,Trpc6,Slc8a1,Slc24a3,Slc8a3
TRUE	0.000875726	37	617	8	GO:0032228	GO:BP	regulation of synaptic transmission, GABAergic	8602	Nlgn1,Bdnf,Prkce,Phf24,Slc6a1,Hap1,Adra1a,Plcl1			TRUE	0.0119825	14	238	3	GO:0010882	GO:BP	regulation of cardiac muscle contraction by calcium ion signaling	5003	Ank2,Cacna1c,Slc8a1
TRUE	0.000899642	19	399	5	GO:0035641	GO:BP	locomotory exploration behavior	10521	Lsamp,Slc4a10,Prkce,Crhr1,Ube3a			TRUE	0.0123457	9	60	2	GO:0071696	GO:BP	ectodermal placode development	19675	Gnas,Nrg3
TRUE	0.000899846	92	2	2	GO:0009582	GO:BP	detection of abiotic stimulus	3959	Trpm3,Ano3			TRUE	0.0123486	182	390	13	GO:0010976	GO:BP	positive regulation of neuron projection development	5093	Magi2,Ptprz1,Dcc,Zfp804a,Baiap2,Negr1,Plppr5,Ntrk3,Fgfr1,Camk1d,Rap1a,Ephb2,Pacsin1
TRUE	0.000904113	2248	1099	228	GO:0009966	GO:BP	regulation of signal transduction	4266	Dlgap1,Dab1,Epha7,Nrp1,Kctd16,Ptprs,Ptprd,Nlgn1,Magi2,Dlgap2,Snca,Auts2,Pde4d,Slit3,Rgs7,Akap13,Inhba,Nos1,Bdnf,Cdh13,Prkce,Sulf1,Rasgrf1,Pcsk5,Rap1gap2,Prkca,Sipa1l2,Phf24,Dgki,Grm1,Wwc1,Cdh2,Zfp536,Slc24a4,Atp2b4,Epha4,Pdgfc,Pex5l,Rgs6,Ptpre,Wwox,Spred2,Pclo,Tgfbr3,Grk3,Oprm1,Crhr1,Nptx2,Camk2a,Prickle1,Wnt7b,Iqsec1,Fgfr2,Rap1gap,Dgkz,Cabp1,Camk2b,Gnas,Zfp423,Zeb2,Sh3rf3,Npnt,Acvr1,Rasal1,Hdac7…			TRUE	0.0124582	61	437	8	GO:0021675	GO:BP	nerve development	7215	Col25a1,Adarb1,Nrp2,Nav2,Nptx1,Ephb2,Ctnnb1,Ece1
TRUE	0.000907273	17	1006	7	GO:0032252	GO:BP	secretory granule localization	8626	Map2,Tanc2,Sybu,Ppfia2,Kif5a,Kif1b,Trim46			TRUE	0.01257	15	47	2	GO:0045986	GO:BP	negative regulation of smooth muscle contraction	13692	Dock4,Prkg1
TRUE	0.000907273	92	2	2	GO:0009581	GO:BP	detection of external stimulus	3958	Trpm3,Ano3			TRUE	0.0127512	26	25	2	GO:0060306	GO:BP	regulation of membrane repolarization	17082	Ank2,Cacna2d1
TRUE	0.000909476	52	1040	13	GO:0000381	GO:BP	regulation of alternative mRNA splicing, via spliceosome	160	Rbfox1,Rbfox3,Celf2,Rbfox2,Celf5,Khdrbs2,Srrm4,Rbm24,Mbnl2,Celf3,Zbtb7a,Srsf2,Khdrbs1			TRUE	0.0129	8	111	2	GO:0099525	GO:BP	presynaptic dense core vesicle exocytosis	22325	Syt6,Cadps
TRUE	0.000953881	77	755	14	GO:1904063	GO:BP	negative regulation of cation transmembrane transport	27060	Nos1,Prkce,Kcnq1,Slc43a2,Cabp1,Bin1,Nedd4,Ephb2,Kcnab1,Epo,Agrn,Rgs4,Fgf12,Nedd4l			TRUE	0.0129	8	111	2	GO:0099011	GO:BP	neuronal dense core vesicle exocytosis	22218	Syt6,Cadps
TRUE	0.000953882	53	481	9	GO:0050885	GO:BP	neuromuscular process controlling balance	15400	Rbfox1,Cacna1a,Abr,Rbfox2,Atp2b2,Camk2b,Jph4,Bcr,Camta1			TRUE	0.0129	20	33	2	GO:1902473	GO:BP	regulation of protein localization to synapse	25674	Magi2,Nlgn1
TRUE	0.000975792	439	654	40	GO:0030335	GO:BP	positive regulation of cell migration	7814	Nrp1,Dock4,Ptprz1,Sema3e,Pde4d,Sema5b,Cdh13,Prkce,Pcsk5,Prkca,Slc8a1,Ppp3ca,Tiam1,Epb41l4b,Epha4,Pdgfc,Rock2,Iqsec1,Acvr1,Hdac7,Fbln1,Smoc2,Sema4d,Carmil1,Rreb1,Ntrk3,Plk2,Itga6,Tjp1,Mcu,Fgfr1,Spry2,Sun2,Ripor2,Atp8a1,Ptk2b,Ephb2,Foxp1,Prox1,Podxl			TRUE	0.013023	9	73	2	GO:1901387	GO:BP	positive regulation of voltage-gated calcium channel activity	24689	Cacna2d1,Cacnb2
TRUE	0.00101351	455	889	59	GO:0006897	GO:BP	endocytosis	2840	Lrp1b,Syt1,Ank2,Nlgn1,Magi2,Snca,Pacsin1,Cdh13,Ppp3ca,Sort1,Atp9a,Grk3,Xkr6,Fnbp1,Dnm3,Iqsec1,Tln2,Bin1,Ube3a,Hap1,Carmil1,Syt7,Lrp1,Loxl2,Tmem108,Nedd4,Fchsd2,Ston2,Scarb1,Cacng3,Tpcn1,Necab2,Nsf,Grb2,Eea1,Ptpn5,Lrp8,Snx1,Syt11,Pacsin2,Cap1,Akap5,Cd81,Ehd3,Sgip1,Amph,Itsn1,Dnm1,Tub,Pard3,Elmo1,Cacng2,Myo18a,Dnm2,Snap91,Aak1,Pik3cb,Arrb1,Dennd1a			TRUE	0.0132075	5	188	2	GO:0086045	GO:BP	membrane depolarization during AV node cell action potential	20988	Cacnb2,Cacna1c
TRUE	0.00102264	40	978	10	GO:0090659	GO:BP	walking behavior	21542	Dab1,Cacna1a,Cacna1c,Epha4,Efnb3,Abhd12,Oxr1,Chd7,Mapt,Atg7			TRUE	0.0132075	439	380	24	GO:0030335	GO:BP	positive regulation of cell migration	7814	Pde4d,Dock4,Ptprz1,Pcsk5,Cdh13,Rreb1,Sema3e,Gpnmb,Cemip,Sema6d,Slc8a1,Prkca,Tiam1,Iqsec1,Ntrk3,Pdgfc,Fgfr1,Camk1d,Smad3,Actn4,Map2k1,Src,Ephb2,Stat3
TRUE	0.00103502	647	742	60	GO:0042327	GO:BP	positive regulation of phosphorylation	11670	Dab1,Epha7,Nrp1,Ptprz1,Snca,Pde4d,Epha5,Akap13,Inhba,Nos1,Bdnf,Efna5,Ccnt2,Limch1,Atp2b4,Epha4,Pdgfc,Srcin1,Grk3,Rock2,Dgkz,Gnas,Zeb2,Acvr1,Dscam,Sema4d,Trpc6,Kndc1,Mef2c,Ntrk3,Itga6,Slc4a4,Fgfr1,Adra1a,Neurl1a,Ppargc1b,Spry2,Camkk1,Prkcz,Oprd1,Lmo4,Smyd3,Ptpn5,Ptk2b,Ephb2,Mmd2,Lmtk2,Lrp8,Camkk2,Epo,Prox1,Akap5,Cd81,Tgfa,Prlr,Ephb1,Agrn,Jak2,Fgd4,Itsn1			TRUE	0.01345	38	21	2	GO:0097484	GO:BP	dendrite extension	21853	Rims1,Syt1
TRUE	0.00103502	44	940	11	GO:0021587	GO:BP	cerebellum morphogenesis	7128	Dab1,Cacna1a,Trnp1,Grid2,Atp2b2,Kndc1,Rora,Prox1,Nfix,Faim2,Sptbn2			TRUE	0.0135065	1	20	1	GO:0036309	GO:BP	protein localization to M-band	11009	Ank2
TRUE	0.0010384	9	144	3	GO:0010881	GO:BP	regulation of cardiac muscle contraction by regulation of the release of sequestered calcium ion	5002	Ank2,Cacna1c,Slc8a1			TRUE	0.0140778	1	21	1	GO:1903235	GO:BP	positive regulation of calcium ion-dependent exocytosis of neurotransmitter	26314	Syt1
TRUE	0.00104007	22	847	8	GO:0021533	GO:BP	cell differentiation in hindbrain	7074	Cacna1a,Grid2,Atp2b2,Kndc1,Rora,Prox1,Nfix,Faim2			TRUE	0.0140778	1	21	1	GO:0071911	GO:BP	synchronous neurotransmitter secretion	19808	Syt1
TRUE	0.00104037	430	906	48	GO:0044089	GO:BP	positive regulation of cellular component biogenesis	12630	Lingo2,Adgrl3,Adgrb3,Clstn2,Nrp1,Ptprd,Nlgn1,Snca,Auts2,Gpm6a,Bdnf,Prkce,Pcsk5,Efna5,Limch1,Grid2,Rock2,Arhgef10l,Dnm3,Bin1,Asic2,Hap1,Sema4d,Carmil1,Ntrk3,Fchsd2,Spag5,Neurl1a,Lrtm1,Clstn1,Ripor2,Dzip1,Grb2,Ptprj,Ptk2b,Ephb2,Syndig1,Ephb1,Agrn,Nav3,Dlg5,Dnm2,Dab2ip,Unc13b,Mapt,Slf2,Baiap2,Hdac4			TRUE	0.0140778	1	21	1	GO:0098746	GO:BP	fast, calcium ion-dependent exocytosis of neurotransmitter	22069	Syt1
TRUE	0.0010629	14	847	6	GO:0021681	GO:BP	cerebellar granular layer development	7221	Grid2,Atp2b2,Kndc1,Prox1,Nfix,Faim2			TRUE	0.0141154	51	15	2	GO:0014911	GO:BP	positive regulation of smooth muscle cell migration	5333	Pde4d,Dock4
TRUE	0.00107142	197	287	15	GO:0030072	GO:BP	peptide hormone secretion	7696	Rfx3,Nnat,Cacna1c,Acvr1c,Epha5,Nos1,Prkce,Efna5,Ppp3ca,Cacna1d,Pex5l,Pclo,Sybu,Crhr1,Kcnq1			TRUE	0.0142526	28	411	5	GO:0051491	GO:BP	positive regulation of filopodium assembly	15884	Nlgn1,Gpm6a,Myo3b,Plppr5,Rhoq
TRUE	0.00107173	4	37	2	GO:0097475	GO:BP	motor neuron migration	21848	Dab1,Nrp1			TRUE	0.0143609	39	20	2	GO:1903115	GO:BP	regulation of actin filament-based movement	26223	Pde4d,Ank2
TRUE	0.00107555	24	144	4	GO:0014808	GO:BP	release of sequestered calcium ion into cytosol by sarcoplasmic reticulum	5236	Ank2,Cacna1c,Pde4d,Slc8a1			TRUE	0.0143609	9	94	2	GO:0007191	GO:BP	adenylate cyclase-activating dopamine receptor signaling pathway	3089	Gnas,Oprm1
TRUE	0.00108474	31	795	8	GO:0099590	GO:BP	neurotransmitter receptor internalization	22370	Pacsin1,Dnm3,Iqsec1,Hap1,Nedd4,Cacng3,Akap5,Cacng2			TRUE	0.0145677	35	75	3	GO:0043268	GO:BP	positive regulation of potassium ion transport	12211	Dpp6,Ank2,Rgs7
TRUE	0.00110539	36	940	10	GO:0021696	GO:BP	cerebellar cortex morphogenesis	7236	Cacna1a,Trnp1,Grid2,Atp2b2,Kndc1,Rora,Prox1,Nfix,Faim2,Sptbn2			TRUE	0.0147342	62	167	5	GO:0003407	GO:BP	neural retina development	1976	Sdk2,Atp2b2,Gpm6a,Sdk1,Megf11
TRUE	0.00111723	26	457	6	GO:0098698	GO:BP	postsynaptic specialization assembly	22030	Ptprs,Ptprd,Nlgn1,Grid2,Ntrk3,Ntng2			TRUE	0.0147506	66	49	3	GO:0036465	GO:BP	synaptic vesicle recycling	11077	Syt1,Nlgn1,Pclo
TRUE	0.00112483	67	144	6	GO:0051279	GO:BP	regulation of release of sequestered calcium ion into cytosol	15727	Ank2,Snca,Cacna1c,Pde4d,Prkce,Slc8a1			TRUE	0.0148987	73	417	8	GO:0051899	GO:BP	membrane depolarization	16172	Cacna2d1,Cacnb2,Cacna1a,Cacna1c,Scn2a,Ptpn3,Src,Kmt2a
TRUE	0.00112483	91	709	15	GO:0015837	GO:BP	amine transport	5501	Grm7,Syt1,Cacna1a,Snca,Syt6,Slc6a1,Crhr1,Slc43a2,Prkcb,Syt7,Kcnb1,Syt13,Sv2a,Syt11,Rgs4			TRUE	0.0149323	263	452	17	GO:0072659	GO:BP	protein localization to plasma membrane	20371	Dpp6,Ank2,Nrxn1,Ank1,Cacnb2,Kcnip4,Cdh2,Kcnip3,Pid1,Nectin3,Rap1a,Ephb2,Pacsin1,Golga4,Rhoq,Acsl3,Ttc7b
TRUE	0.00113562	6	225	3	GO:2000809	GO:BP	positive regulation of synaptic vesicle clustering	30011	Nlgn1,Magi2,Cdh2			TRUE	0.0149323	82	299	7	GO:0008344	GO:BP	adult locomotory behavior	3589	Oxr1,Atxn1,Cacna1a,Cacna1c,Id2,Shank2,Chl1
TRUE	0.00113828	101	1046	19	GO:0048640	GO:BP	negative regulation of developmental growth	14941	Epha7,Nrp1,Ptprs,Sema3e,Map2,Sema5b,Wwc1,Gnas,Sema4d,Slit1,Foxp1,Fstl4,D130043K22Rik,Dip2b,Rgs4,Kcnk2,Ryk,Trim46,Vgll4			TRUE	0.0155823	291	447	19	GO:0043087	GO:BP	regulation of GTPase activity	12131	Prkg1,Gnas,Rgs7,Bcr,Rasgrf1,Rap1gap,Tiam1,Prex1,Iqsec1,Ntrk3,Arhgap15,Gnb5,Map2k1,Rap1a,Rasa3,Evi5,Tbc1d22a,Rapgef5,Chn2
TRUE	0.00115005	339	1043	45	GO:0070997	GO:BP	neuron death	19190	Grm7,Epha7,Cacna1a,Nrp1,Ptprz1,Snca,Gabrb2,Nos1,Bdnf,Ppp2r2b,Pla2g3,Grid2,Crhr1,Scn2a,Itpr1,Grik2,Cntfr,Mef2c,Kcnb1,Ptpn5,Ptk2b,Epo,Prkcg,Ephb1,Agrn,Nos1ap,Usp53,Jak2,Itsn1,Oxr1,Fbxw7,Cpeb4,Gpi1,Ppargc1a,Crlf1,Faim2,Mapt,Arrb1,Hdac4,Dpysl4,Atg7,Fyn,Ctnnb1,Grik5,Agap2			TRUE	0.0155823	15	267	3	GO:0070571	GO:BP	negative regulation of neuron projection regeneration	18932	Tnr,Ptprs,Rtn4rl1
TRUE	0.00115005	133	1044	22	GO:0051592	GO:BP	response to calcium ion	15955	Syt1,Kcnma1,Nlgn1,Ppp3ca,Kcnh1,Syt6,Slc6a1,Rasal1,Slc25a23,Mef2a,Syt7,Mef2c,Cpne5,Syt13,Ptk2b,Syt11,Cpne6,Cacng2,Cpne4,Add1,Adcy1,Ryr3			TRUE	0.0155838	44	444	6	GO:2001222	GO:BP	regulation of neuron migration	30387	Ptprz1,Nrg3,Ntng2,Stat3,Phactr1,Nsmf
TRUE	0.00115762	8	499	4	GO:0010692	GO:BP	regulation of alkaline phosphatase activity	4835	Npnt,Sema4d,Mef2c,Ppargc1b			TRUE	0.0156167	28	246	4	GO:0060402	GO:BP	calcium ion transport into cytosol	17172	Cacna2d1,Cacna1c,Slc8a1,Slc8a3
TRUE	0.00117999	7	229	3	GO:0086023	GO:BP	adenylate cyclase-activating adrenergic receptor signaling pathway involved in heart process	20976	Akap13,Nos1,Atp2b4			TRUE	0.0162657	59	444	7	GO:0048168	GO:BP	regulation of neuronal synaptic plasticity	14593	Slc4a10,Kcnn2,Rasgrf1,Shisa6,Ephb2,Kmt2a,Nsmf
TRUE	0.00117999	458	552	37	GO:0055080	GO:BP	cation homeostasis	16784	Cacna1a,Ank2,Kcnma1,Snca,Cacna1c,Pde4d,Slc4a10,Prkce,Slc8a1,Grm1,Tmtc2,Slc12a5,Atp2b2,Slc24a4,Atp2b4,Kcnq1,Gnas,Slc26a4,Slc25a23,Tspoap1,Steap3,Itpr1,Prkcb,Grik2,Ube3a,Hap1,Slc4a3,Trpc6,Disc1,Slc9a9,Slc4a4,Mcu,Fgfr1,Clstn1,Inpp4b,Tpcn1,Camk2n1			TRUE	0.0165275	71	46	3	GO:0048814	GO:BP	regulation of dendrite morphogenesis	15105	Ptprd,Adgrb3,Ptprz1
TRUE	0.00118508	19	999	7	GO:0048791	GO:BP	calcium ion-regulated exocytosis of neurotransmitter	15082	Syt1,Cacna1a,Syt6,Syt7,Unc13a,Unc13b,Doc2b			TRUE	0.0166709	76	49	3	GO:0140029	GO:BP	exocytic process	22957	Syt1,Nlgn1,Pclo
TRUE	0.00118731	20	812	7	GO:0032354	GO:BP	response to follicle-stimulating hormone	8704	Epha5,Inhba,Efna5,Tgfbr3,Pappa,Srd5a1,Ppargc1a			TRUE	0.0166949	19	1	1	GO:0060444	GO:BP	branching involved in mammary gland duct morphogenesis	17210	Csmd1
TRUE	0.0011982	24	144	4	GO:1903514	GO:BP	release of sequestered calcium ion into cytosol by endoplasmic reticulum	26568	Ank2,Cacna1c,Pde4d,Slc8a1			TRUE	0.0167362	468	380	25	GO:0051272	GO:BP	positive regulation of cellular component movement	15721	Pde4d,Dock4,Ptprz1,Pcsk5,Cdh13,Map2,Rreb1,Sema3e,Gpnmb,Cemip,Sema6d,Slc8a1,Prkca,Tiam1,Iqsec1,Ntrk3,Pdgfc,Fgfr1,Camk1d,Smad3,Actn4,Map2k1,Src,Ephb2,Stat3
TRUE	0.0011982	11	731	5	GO:0021683	GO:BP	cerebellar granular layer morphogenesis	7223	Grid2,Atp2b2,Kndc1,Prox1,Nfix			TRUE	0.0167362	13	73	2	GO:1901841	GO:BP	regulation of high voltage-gated calcium channel activity	25105	Cacna2d1,Cacnb2
TRUE	0.0011982	44	1004	11	GO:2001222	GO:BP	regulation of neuron migration	30387	Nrg3,Ptprz1,Camk2a,Phactr1,Camk2b,Ntng2,Ctnna2,Dab2ip,Arhgef2,Shtn1,Ulk4			TRUE	0.0172946	50	369	6	GO:0010812	GO:BP	negative regulation of cell-substrate adhesion	4946	Ptprz1,Spock1,Sema3e,Actn4,Src,Coro2b
TRUE	0.0012033	20	676	6	GO:1905874	GO:BP	regulation of postsynaptic density organization	28725	Ptprs,Ptprd,Grid2,Cdh2,Ntrk3,Sipa1l1			TRUE	0.0175767	1153	450	57	GO:0016477	GO:BP	cell migration	5816	Pde4d,Dock4,Magi2,Mdga2,Ptprz1,Prkg1,Nrg3,Pcsk5,Dcc,Gpm6a,Bcr,Cdh2,Cdh13,Ptprj,Ntng2,Cadm1,Rreb1,Acvr1c,Zmiz1,Tnr,Sema3e,Gpnmb,Cemip,Rere,Adarb1,Sema6d,Slc8a1,Prkca,Bcl11b,Tiam1,Prex1,Iqsec1,Ntrk3,Pdgfc,Nrp2,Fat3,Chl1,Fgfr1,Camk1d,Smad3,Unc5c,Dixdc1,Actn4,Map2k1,Src,Ephb2,Stat3,Ctnnb1,Phactr1,Rhoq,Abhd2,Mgat3,Spns2,Nsmf,Rbfox2,Slk,Rras2
TRUE	0.00122254	536	564	42	GO:0055082	GO:BP	cellular chemical homeostasis	16786	Cacna1a,Ank2,Kcnma1,Snca,Cacna1c,Pde4d,Slc4a10,Epha5,Prkce,Slc8a1,Efna5,Ppp3ca,Cacna1d,Grm1,Slc12a5,Atp2b2,Slc24a4,Atp2b4,Sybu,Kcnq1,Slc25a23,Tspoap1,Itpr1,Prkcb,Grik2,Ube3a,Hap1,Slc4a3,Trpc6,Disc1,Slc9a9,Slc4a4,Tjp1,Mcu,Stxbp3,Kcnb1,Ptprn2,Clstn1,Inpp4b,Tpcn1,Camk2n1,Abcc8			TRUE	0.0179067	56	398	7	GO:1904888	GO:BP	cranial skeletal system development	27817	Gnas,Chst11,Mmp16,Wnt9b,Foxn3,Smad3,Ctnnb1
TRUE	0.00125384	3	91	2	GO:0098912	GO:BP	membrane depolarization during atrial cardiac muscle cell action potential	22158	Cacna1c,Cacnb2			TRUE	0.0184352	68	94	4	GO:0019935	GO:BP	cyclic-nucleotide-mediated signaling	7020	Pde4d,Prkg1,Gnas,Oprm1
TRUE	0.00125384	3	91	2	GO:1901843	GO:BP	positive regulation of high voltage-gated calcium channel activity	25107	Cacna2d1,Cacnb2			TRUE	0.0185595	338	437	24	GO:0048568	GO:BP	embryonic organ development	14880	Gnas,Chst11,Pcsk5,Atp2b2,Bcr,Mmp16,Mical2,Fbn1,Wnt9b,Myo3b,Id2,Tshz1,Dscaml1,Pdgfc,Fgfr1,Smad3,Zeb1,Map2k1,Ephb2,Ctnnb1,Rtl1,Notch2,Kmt2a,Ece1
TRUE	0.00126777	226	1022	35	GO:0045927	GO:BP	positive regulation of growth	13635	Syt1,Nrp1,Cdh4,Rims1,Bdnf,Zfpm2,Efna5,Tead1,Atp8a2,Rasal1,Dscam,Afdn,Sema4d,Mef2c,Ntrk3,Disc1,Cpne5,Fgfr1,Lgi1,Ptk2b,Plcb1,Prox1,Cd81,Agrn,Sgip1,Cpne6,Nedd4l,Smurf1,Chd7,Unc13a,Mapt,Mapk14,Shtn1,Map3k13,Twf2			TRUE	0.0186912	190	226	10	GO:0034764	GO:BP	positive regulation of transmembrane transport	10040	Dpp6,Ank2,Cacna2d1,Cacnb2,Rgs7,Nos1,Asic2,Cacna1c,Cemip,Trpc6
TRUE	0.00128284	14	287	4	GO:0071871	GO:BP	response to epinephrine	19774	Pde4d,Nos1,Atp2b4,Kcnq1			TRUE	0.0186912	152	21	3	GO:0030307	GO:BP	positive regulation of cell growth	7793	Cdh4,Rims1,Syt1
TRUE	0.00128354	73	355	9	GO:0051899	GO:BP	membrane depolarization	16172	Cacna2d1,Cacna1a,Cacna1c,Cacnb2,Kmt2a,Cacna1d,Scn2a,Cacna1i,Scn3a			TRUE	0.0187262	31	358	5	GO:0032924	GO:BP	activin receptor signaling pathway	9121	Magi2,Inhba,Acvr1c,Smad3,Ski
TRUE	0.00128742	17	587	6	GO:0010842	GO:BP	retina layer formation	4976	Sdk1,Fat3,Atp8a2,Dscam,Megf11,Sdk2			TRUE	0.0187262	4	5	1	GO:1901844	GO:BP	regulation of cell communication by electrical coupling involved in cardiac conduction	25108	Pde4d
TRUE	0.0013205	200	287	15	GO:0002790	GO:BP	peptide secretion	1425	Rfx3,Nnat,Cacna1c,Acvr1c,Epha5,Nos1,Prkce,Efna5,Ppp3ca,Cacna1d,Pex5l,Pclo,Sybu,Crhr1,Kcnq1			TRUE	0.0187262	4	5	1	GO:1901078	GO:BP	negative regulation of relaxation of muscle	24402	Pde4d
TRUE	0.00134078	72	93	5	GO:1901019	GO:BP	regulation of calcium ion transmembrane transporter activity	24344	Cacna2d1,Cacna1a,Ank2,Cacnb2,Pde4d			TRUE	0.0190867	372	450	22	GO:0007264	GO:BP	small GTPase mediated signal transduction	3155	Dock4,Bcr,Cdh2,Cdh13,Baiap2,Rasgrf1,Rap1gap,Tiam1,Iqsec1,Map2k1,Ccdc88c,Src,Rap1a,Rasa3,Ephb2,Notch2,Rhoq,Arhgef18,Rapgef5,Arhgap17,Chn2,Rras2
TRUE	0.00136299	52	494	9	GO:1903307	GO:BP	positive regulation of regulated secretory pathway	26377	Syt1,Nlgn1,Cacnb2,Cacna1d,Pla2g3,Crhr1,Cacna1i,Syt7,Kcnb1			TRUE	0.019095	1451	36	10	GO:0034613	GO:BP	cellular protein localization	9981	Dpp6,Sorbs2,Rims1,Ank2,Magi2,Lrrtm4,Syne1,Nlgn1,Nrxn1,Grid2
TRUE	0.00137923	30	416	6	GO:0048841	GO:BP	regulation of axon extension involved in axon guidance	15131	Nrp1,Sema3e,Sema5b,Dscam,Sema4d,Slit1			TRUE	0.0191481	3	306	2	GO:2000828	GO:BP	regulation of parathyroid hormone secretion	30028	Gnas,Fgfr1
TRUE	0.00137923	24	1048	8	GO:0021801	GO:BP	cerebral cortex radial glia-guided migration	7338	Dab1,Disc1,Sun2,Sun1,Lrp8,Dab2ip,Ctnnb1,P2ry12			TRUE	0.0191481	159	21	3	GO:0048639	GO:BP	positive regulation of developmental growth	14940	Cdh4,Rims1,Syt1
TRUE	0.00137923	135	174	9	GO:0050796	GO:BP	regulation of insulin secretion	15327	Rfx3,Nnat,Acvr1c,Epha5,Nos1,Prkce,Efna5,Ppp3ca,Cacna1d			TRUE	0.0191723	4	238	2	GO:0098735	GO:BP	positive regulation of the force of heart contraction	22062	Nos1,Slc8a1
TRUE	0.00137923	24	1048	8	GO:0022030	GO:BP	telencephalon glial cell migration	7566	Dab1,Disc1,Sun2,Sun1,Lrp8,Dab2ip,Ctnnb1,P2ry12			TRUE	0.0193815	175	235	9	GO:0008361	GO:BP	regulation of cell size	3600	Cdh4,Kcnma1,Atp2b2,Epha7,Map2,Tnr,Sema3e,Ptprs,Sema6d
TRUE	0.00137923	1101	665	79	GO:0010648	GO:BP	negative regulation of cell communication	4793	Dab1,Nrp1,Ptprs,Ptprd,Magi2,Snca,Acvr1c,Pde4d,Slit3,Rgs7,Nos1,Bdnf,Sulf1,Grik3,Ppp3ca,Pcdh17,Sorcs3,Dgki,Grid2,Wwc1,Cdh2,Zfp536,Slc24a4,Atp2b4,Epha4,Sorcs2,Rgs6,Ptpre,Wwox,Spred2,Tgfbr3,Grk3,Slc6a1,Oprm1,Kcnq1,Prickle1,Wnt7b,Dgkz,Cabp1,Camk2b,Acvr1,Rasal1,Hdac7,Shank2,Fbln1,Mgll,Olfm4,Itpr1,Prkcb,Grik2,Nedd4,Plk2,Itga6,Tle1,Adra1a,Rora,Kcnb1,Neurl1a,Spry2,Ripor2,Sec14l1,Traip,Necab2,Prkcz,Abcc8,P…			TRUE	0.0194397	20	361	4	GO:0007274	GO:BP	neuromuscular synaptic transmission	3165	Rimbp2,Cacna1a,Adarb1,Kif1b
TRUE	0.00140423	8	185	3	GO:0007196	GO:BP	adenylate cyclase-inhibiting G protein-coupled glutamate receptor signaling pathway	3094	Grm7,Grik3,Grm1			TRUE	0.0194908	60	335	6	GO:0031102	GO:BP	neuron projection regeneration	8150	Tnr,Ptprs,Rtn4rl1,Ntrk3,Chl1,Map2k1
TRUE	0.00143895	468	661	42	GO:0040017	GO:BP	positive regulation of locomotion	11464	Nrp1,Dock4,Ptprz1,Sema3e,Pde4d,Sema5b,Cdh13,Prkce,Pcsk5,Prkca,Slc8a1,Ppp3ca,Tiam1,Epb41l4b,Epha4,Pdgfc,Rock2,Iqsec1,Acvr1,Hdac7,Fbln1,Smoc2,Dscam,Sema4d,Carmil1,Rreb1,Ntrk3,Plk2,Itga6,Tjp1,Mcu,Fgfr1,Spry2,Sun2,Ripor2,Atp8a1,Ptk2b,Ephb2,Foxp1,Prox1,Podxl,Scg2			TRUE	0.0194908	1459	36	10	GO:0070727	GO:BP	cellular macromolecule localization	19028	Dpp6,Sorbs2,Rims1,Ank2,Magi2,Lrrtm4,Syne1,Nlgn1,Nrxn1,Grid2
TRUE	0.0014836	110	978	19	GO:0022037	GO:BP	metencephalon development	7573	Dab1,Cacna1a,Nav2,Ptprs,Trnp1,Grid2,Atp2b2,Sez6l2,Hap1,Kndc1,Rora,Prox1,Nfix,Faim2,Sptbn2,Kcnc1,Sez6,Dixdc1,Atg7			TRUE	0.0195052	207	447	15	GO:0043547	GO:BP	positive regulation of GTPase activity	12395	Gnas,Rgs7,Bcr,Rasgrf1,Rap1gap,Tiam1,Prex1,Iqsec1,Ntrk3,Gnb5,Map2k1,Rap1a,Tbc1d22a,Rapgef5,Chn2
TRUE	0.0014836	100	344	10	GO:0008306	GO:BP	associative learning	3579	Grm7,Tanc1,Cacna1c,Bdnf,Kmt2a,Csmd1,Slc6a1,Crhr1,Nptx2,Shank2			TRUE	0.0198857	2675	404	113	GO:0048513	GO:BP	animal organ development	14835	Csmd1,Sorbs2,Ank2,Syt1,Magi2,Nrxn1,Grid2,Tmem132e,Ptprz1,Prkg1,Atxn1,Gnas,Chst11,Slc4a10,Nrg3,Plppr4,Pcsk5,Ank1,Sdk2,Rgs7,Nnat,Atp2b2,Slit3,Npnt,Dcc,Gpm6a,Jph1,Rfx3,Epha7,Bcr,Cdh2,Robo2,Foxo1,Hivep3,Ntng2,Cadm1,Mmp16,Mical2,Baiap2,Vgll4,Fbn1,Rreb1,Inhba,Sdk1,Cacna1a,Ghr,Megf11,Zmiz1,Tnr,Sema3e,Cacna1c,Gpnmb,Negr1,Wnt9b,Plagl1,Myo3b,Mboat2,Rere,Ptprs,Adarb1,Sema6d,Slc8a1,Slc24a3,Slc8a3,Rap1gap,Bcl…
TRUE	0.00148646	150	325	13	GO:0051048	GO:BP	negative regulation of secretion	15539	Grm7,Snca,Trim9,Acvr1c,Nos1,Abr,Ppp3ca,Atp9a,Srcin1,Oprm1,Crhr1,Kcnq1,Gnas			TRUE	0.0198857	1	33	1	GO:0048789	GO:BP	cytoskeletal matrix organization at active zone	15080	Nlgn1
TRUE	0.00153782	103	371	11	GO:0060048	GO:BP	cardiac muscle contraction	16865	Cacna2d1,Ank2,Cacna1c,Cacnb2,Pde4d,Slc8a1,Cacna1d,Kcnq1,Bin1,Kcnd3,Kcnn2			TRUE	0.0198857	1	33	1	GO:1905518	GO:BP	regulation of presynaptic active zone assembly	28406	Nlgn1
TRUE	0.00153921	74	402	10	GO:1904427	GO:BP	positive regulation of calcium ion transmembrane transport	27399	Cacna2d1,Ank2,Snca,Cacna1c,Cacnb2,Cacna1d,Stac,Stac2,Adcyap1r1,Hap1			TRUE	0.0198857	1	33	1	GO:1905520	GO:BP	positive regulation of presynaptic active zone assembly	28408	Nlgn1
TRUE	0.00154345	27	847	8	GO:0021697	GO:BP	cerebellar cortex formation	7237	Cacna1a,Grid2,Atp2b2,Kndc1,Rora,Prox1,Nfix,Faim2			TRUE	0.0198857	1	33	1	GO:0097115	GO:BP	neurexin clustering involved in presynaptic membrane assembly	21665	Nlgn1
TRUE	0.00158484	82	672	13	GO:0033555	GO:BP	multicellular organismal response to stress	9519	Grm7,Brinp1,Cacna1a,Nos1,Bdnf,Ppp3ca,Crhr1,Adcyap1r1,Grik2,Mef2c,Ephb2,D130043K22Rik,Prkcg			TRUE	0.0198857	1	33	1	GO:1905608	GO:BP	positive regulation of presynapse assembly	28486	Nlgn1
TRUE	0.00158484	30	881	8	GO:0048169	GO:BP	regulation of long-term neuronal synaptic plasticity	14594	Snca,Bdnf,Camk2b,Grik2,Neurl1a,Ephb2,Neto1,Syngr1			TRUE	0.0199878	52	398	8	GO:0048704	GO:BP	embryonic skeletal system morphogenesis	15004	Gnas,Chst11,Mmp16,Wnt9b,Dscaml1,Smad3,Zeb1,Ctnnb1
TRUE	0.00158613	134	755	19	GO:0043271	GO:BP	negative regulation of ion transport	12214	Grm7,Snca,Nos1,Prkce,Kcnq1,Slc43a2,Cabp1,Bin1,Nedd4,Ptk2b,Ephb2,Kcnab1,Epo,Syt11,Akap5,Agrn,Rgs4,Fgf12,Nedd4l			TRUE	0.0199878	93	292	7	GO:0030516	GO:BP	regulation of axon extension	7886	Cdh4,Map2,Tnr,Sema3e,Ptprs,Sema6d,Ntrk3
TRUE	0.00159462	45	940	11	GO:0021575	GO:BP	hindbrain morphogenesis	7116	Dab1,Cacna1a,Trnp1,Grid2,Atp2b2,Kndc1,Rora,Prox1,Nfix,Faim2,Sptbn2			TRUE	0.0202319	36	25	2	GO:0086009	GO:BP	membrane repolarization	20963	Ank2,Cacna2d1
TRUE	0.00159858	51	414	8	GO:0051480	GO:BP	regulation of cytosolic calcium ion concentration	15875	Cacna1a,Slc8a1,Grm1,Atp2b2,Atp2b4,Tspoap1,Itpr1,Trpc6			TRUE	0.0203098	26	1	1	GO:0060603	GO:BP	mammary gland duct morphogenesis	17362	Csmd1
TRUE	0.00159858	206	1043	31	GO:1901215	GO:BP	negative regulation of neuron death	24534	Grm7,Cacna1a,Nrp1,Ptprz1,Snca,Gabrb2,Nos1,Bdnf,Pla2g3,Crhr1,Itpr1,Grik2,Cntfr,Mef2c,Ptk2b,Epo,Prkcg,Nos1ap,Jak2,Itsn1,Oxr1,Cpeb4,Gpi1,Ppargc1a,Crlf1,Faim2,Arrb1,Atg7,Fyn,Ctnnb1,Agap2			TRUE	0.020491	36	323	5	GO:0048701	GO:BP	embryonic cranial skeleton morphogenesis	15001	Gnas,Chst11,Mmp16,Wnt9b,Smad3
TRUE	0.00162841	465	552	37	GO:0098771	GO:BP	inorganic ion homeostasis	22088	Cacna1a,Ank2,Kcnma1,Snca,Cacna1c,Pde4d,Slc4a10,Prkce,Slc8a1,Grm1,Tmtc2,Slc12a5,Atp2b2,Slc24a4,Atp2b4,Kcnq1,Gnas,Slc26a4,Slc25a23,Tspoap1,Steap3,Itpr1,Prkcb,Grik2,Ube3a,Hap1,Slc4a3,Trpc6,Disc1,Slc9a9,Slc4a4,Mcu,Fgfr1,Clstn1,Inpp4b,Tpcn1,Camk2n1			TRUE	0.0208164	1	35	1	GO:0090126	GO:BP	protein-containing complex assembly involved in synapse maturation	21145	Nrxn1
TRUE	0.00164157	38	622	8	GO:0038179	GO:BP	neurotrophin signaling pathway	11240	Magi2,Bdnf,Sort1,Hap1,Tmem108,Ntrk3,Spry2,Lmtk2			TRUE	0.0208853	34	94	3	GO:0043949	GO:BP	regulation of cAMP-mediated signaling	12528	Pde4d,Gnas,Oprm1
TRUE	0.00167447	59	1048	13	GO:0022029	GO:BP	telencephalon cell migration	7565	Nrg3,Dab1,Mdga1,Slit1,Disc1,Fgfr1,Sun2,Sun1,Lrp8,Dab2ip,Dixdc1,Ctnnb1,P2ry12			TRUE	0.0210165	253	246	12	GO:0072503	GO:BP	cellular divalent inorganic cation homeostasis	20303	Pde4d,Ank2,Atp2b2,Gria1,Cacna1a,Cacna1c,Cemip,Grm1,Trpc6,Slc8a1,Slc24a3,Slc8a3
TRUE	0.00167447	16	80	3	GO:0071625	GO:BP	vocalization behavior	19616	Brinp1,Nrxn3,Auts2			TRUE	0.0211265	134	25	3	GO:0097553	GO:BP	calcium ion transmembrane import into cytosol	21882	Pde4d,Ank2,Cacna2d1
TRUE	0.0017134	152	2	2	GO:0009266	GO:BP	response to temperature stimulus	3863	Trpm3,Ano3			TRUE	0.0215737	11	111	2	GO:1990504	GO:BP	dense core granule exocytosis	28998	Syt6,Cadps
TRUE	0.0017134	253	634	26	GO:0072503	GO:BP	cellular divalent inorganic cation homeostasis	20303	Cacna1a,Ank2,Snca,Cacna1c,Pde4d,Prkce,Slc8a1,Grm1,Atp2b2,Slc24a4,Atp2b4,Slc25a23,Tspoap1,Itpr1,Prkcb,Grik2,Hap1,Trpc6,Disc1,Mcu,Clstn1,Inpp4b,Tpcn1,Ptk2b,Slc8a3,Sv2a			TRUE	0.0216408	17	67	2	GO:1904754	GO:BP	positive regulation of vascular associated smooth muscle cell migration	27696	Dock4,Pcsk5
TRUE	0.00177162	79	494	11	GO:0045921	GO:BP	positive regulation of exocytosis	13629	Syt1,Nlgn1,Snca,Cacnb2,Cacna1d,Pla2g3,Crhr1,Cacna1i,Syt7,Stxbp5,Kcnb1			TRUE	0.0218019	453	380	24	GO:2000147	GO:BP	positive regulation of cell motility	29371	Pde4d,Dock4,Ptprz1,Pcsk5,Cdh13,Rreb1,Sema3e,Gpnmb,Cemip,Sema6d,Slc8a1,Prkca,Tiam1,Iqsec1,Ntrk3,Pdgfc,Fgfr1,Camk1d,Smad3,Actn4,Map2k1,Src,Ephb2,Stat3
TRUE	0.00177793	17	697	6	GO:0031290	GO:BP	retinal ganglion cell axon guidance	8244	Epha7,Nrp1,Efna5,Slit1,Ephb2,Ephb1			TRUE	0.0218948	60	402	7	GO:0014855	GO:BP	striated muscle cell proliferation	5281	Vgll4,Fgfr1,Pim1,Jarid2,Stat3,Ctnnb1,Rtl1
TRUE	0.0018171	64	1041	13	GO:0099518	GO:BP	vesicle cytoskeletal trafficking	22323	Map2,Dync1i1,Tanc2,Sybu,Ppfia2,Hap1,Prkcz,Kif5a,Kif1b,Bicdl1,Trim46,Myrip,Actn4			TRUE	0.0222418	19	380	4	GO:1900373	GO:BP	positive regulation of purine nucleotide biosynthetic process	23711	Nos1,Pid1,Map2k1,Stat3
TRUE	0.00182801	3	81	2	GO:0060083	GO:BP	smooth muscle contraction involved in micturition	16896	Kcnma1,Cacna1c			TRUE	0.0222418	19	380	4	GO:0030810	GO:BP	positive regulation of nucleotide biosynthetic process	7983	Nos1,Pid1,Map2k1,Stat3
TRUE	0.00189067	472	1041	54	GO:0051640	GO:BP	organelle localization	15999	Dab1,Syt1,Syne1,Nlgn1,Magi2,Snca,Map2,Dync1i1,Pcdh17,Pla2g3,Tanc2,Atp9a,Cdh2,Pclo,Sybu,Ppfia2,Crhr1,Dnm3,Camk2a,Bin1,Syn3,Hap1,Slit1,Mef2a,Stxbp3,Spag5,Kcnb1,Spry2,Sun2,Prkcz,Cdc42bpa,Uvrag,Sun1,Syt11,Syndig1,Kif5a,Dnm1,Kif1b,Pard3,Arhgef2,Atcay,Unc13a,Unc13b,Mapt,Bicdl1,Limk2,Ppfia3,Ndrg4,Tacc2,Trim46,Esyt2,Ctnnb1,Myrip,Actn4			TRUE	0.0224879	34	380	5	GO:1900544	GO:BP	positive regulation of purine nucleotide metabolic process	23875	Zbtb20,Nos1,Pid1,Map2k1,Stat3
TRUE	0.00194686	44	1048	11	GO:0021795	GO:BP	cerebral cortex cell migration	7332	Dab1,Mdga1,Disc1,Fgfr1,Sun2,Sun1,Lrp8,Dab2ip,Dixdc1,Ctnnb1,P2ry12			TRUE	0.0224879	9	316	3	GO:0021783	GO:BP	preganglionic parasympathetic fiber development	7320	Adarb1,Nrp2,Nav2
TRUE	0.00197004	134	657	18	GO:0097553	GO:BP	calcium ion transmembrane import into cytosol	21882	Cacna2d1,Ank2,Snca,Cacna1c,Pde4d,Prkce,Slc8a1,Slc24a4,Cacna1i,Adcyap1r1,Itpr1,Hap1,Adra1a,Tpcn1,Ptk2b,Slc8a3,Epo,Akap5			TRUE	0.0224879	34	380	5	GO:0045981	GO:BP	positive regulation of nucleotide metabolic process	13687	Zbtb20,Nos1,Pid1,Map2k1,Stat3
TRUE	0.00206724	31	58	3	GO:1904861	GO:BP	excitatory synapse assembly	27790	Ptprs,Ptprd,Nlgn1			TRUE	0.0226561	24	186	3	GO:0060004	GO:BP	reflex	16821	Npnt,Cacna1a,Shank1
TRUE	0.00208268	5	1006	4	GO:1990048	GO:BP	anterograde neuronal dense core vesicle transport	28822	Map2,Sybu,Kif1b,Trim46			TRUE	0.0226561	146	25	3	GO:1903169	GO:BP	regulation of calcium ion transmembrane transport	26252	Pde4d,Ank2,Cacna2d1
TRUE	0.00209072	102	1059	18	GO:0010769	GO:BP	regulation of cell morphogenesis involved in differentiation	4906	Nrp1,Ptprd,Efna5,Epha4,Camk2b,Fbln1,Olfm4,Afdn,Carmil1,Rreb1,Ephb2,Lrp8,Akap5,Dnm2,Baiap2,Fbxw8,Actn4,Fermt2			TRUE	0.0228839	8	5	1	GO:1901897	GO:BP	regulation of relaxation of cardiac muscle	25161	Pde4d
TRUE	0.00213784	39	103	4	GO:1903115	GO:BP	regulation of actin filament-based movement	26223	Ank2,Cacna1c,Pde4d,Nos1			TRUE	0.0228839	26	32	2	GO:0007340	GO:BP	acrosome reaction	3219	Rims1,Syt6
TRUE	0.00214878	756	557	54	GO:0051336	GO:BP	regulation of hydrolase activity	15776	Epha7,Spock3,Magi2,St18,Snca,Acvr1c,Epha5,Rgs7,Nos1,Rasgrf1,Rap1gap2,Abr,Efna5,Sipa1l2,Ppp2r2b,Tiam1,Dgki,Sort1,Epha4,Rgs6,Rock2,Rgl1,Camk2a,Iqgap2,Iqsec1,Fgfr2,Arhgap15,Rap1gap,Mbp,Camk2b,Gnas,Bin1,Npnt,Rasal1,Adcyap1r1,Fbln1,Afdn,Sema4d,Spock1,Rasgef1a,Bcr,Mef2c,Ntrk3,Itga6,Fgfr1,Adra1a,Ppp4r4,Ppargc1b,Ptprn2,Spry2,Ripor2,Ptpa,Sgsm1,Prkcz			TRUE	0.0228839	100	226	7	GO:0051928	GO:BP	positive regulation of calcium ion transport	16190	Ank2,Cacna2d1,Cacnb2,Atp2b2,Cacna1c,Cemip,Trpc6
TRUE	0.00216485	141	476	15	GO:0015698	GO:BP	inorganic anion transport	5371	Ano3,Gabrb1,Gabrb2,Slc4a10,Slc12a5,Gabrd,Gabra2,Slc6a1,Gabrg2,Kcnq1,Slc26a4,Gabra1,Slc4a3,Slc4a4,Fgfr1			TRUE	0.0228839	2	20	1	GO:0036371	GO:BP	protein localization to T-tubule	11047	Ank2
TRUE	0.00216485	468	654	41	GO:0051272	GO:BP	positive regulation of cellular component movement	15721	Nrp1,Dock4,Ptprz1,Sema3e,Pde4d,Map2,Sema5b,Cdh13,Prkce,Pcsk5,Prkca,Slc8a1,Ppp3ca,Tiam1,Epb41l4b,Epha4,Pdgfc,Rock2,Iqsec1,Acvr1,Hdac7,Fbln1,Smoc2,Sema4d,Carmil1,Rreb1,Ntrk3,Plk2,Itga6,Tjp1,Mcu,Fgfr1,Spry2,Sun2,Ripor2,Atp8a1,Ptk2b,Ephb2,Foxp1,Prox1,Podxl			TRUE	0.0232093	30	35	2	GO:0051968	GO:BP	positive regulation of synaptic transmission, glutamatergic	16229	Nlgn1,Nrxn1
TRUE	0.00216485	780	775	73	GO:0009887	GO:BP	animal organ morphogenesis	4207	Nrg3,Dscaml1,Nrp1,Tmeff2,Sdk1,Kif26b,Mmp16,Slit3,Slc4a10,Inhba,Bdnf,Fat3,Sulf1,Zfpm2,Abr,Ppp3ca,Atp2b2,Cdh2,Slc24a4,Csmd1,Pdgfc,Wwox,Tgfbr3,Kcnq1,Atp8a2,Wnt7b,Fgfr2,Mical2,Pbx1,Gnas,Npnt,Slc26a4,Acvr1,Asxl3,Dscam,Thra,Itpr1,Ajap1,Col5a1,Afdn,Bcr,Thbs3,Mef2c,Nedd4,Ntng2,Itga6,Fgfr1,Sox11,Ppargc1b,Spry2,Ripor2,Mef2d,Nectin3,Megf11,Sdk2,Pdcd4,Ankrd6,Btrc,Ephb2,Miat,Epo,Prox1,Tgfa,Foxn3,Ephb1,Agrn,Nf…			TRUE	0.0234842	178	35	4	GO:0071241	GO:BP	cellular response to inorganic substance	19276	Syt1,Syt6,Nlgn1,Nrxn1
TRUE	0.00218058	387	721	39	GO:0008015	GO:BP	blood circulation	3500	Cacna2d1,Ank2,Nav2,Dock4,Cacna1c,Cacnb2,Pde4d,Nos1,Slc8a1,Abr,Cacna1d,Atp2b4,Kcnq1,Gnas,Bin1,Trhde,Asic2,Kcnd3,Kcnn2,Mgll,Thra,Sgcz,Rps6ka2,Slc4a3,Bcr,Mef2a,Tjp1,Adra1a,Arhgef12,Camk2n1,Abcc8,Ptprj,Ehd3,Faah,Agrn,Nos1ap,Rgs4,Ece1,Jak2			TRUE	0.0234842	121	366	10	GO:1903034	GO:BP	regulation of response to wounding	26147	Prkg1,Rreb1,Tnr,Ptprs,Rtn4rl1,Ntrk3,Adamts18,Smad3,Map2k1,Ephb2
TRUE	0.00229156	474	552	37	GO:0050801	GO:BP	ion homeostasis	15330	Cacna1a,Ank2,Kcnma1,Snca,Cacna1c,Pde4d,Slc4a10,Prkce,Slc8a1,Grm1,Tmtc2,Slc12a5,Atp2b2,Slc24a4,Atp2b4,Kcnq1,Gnas,Slc26a4,Slc25a23,Tspoap1,Steap3,Itpr1,Prkcb,Grik2,Ube3a,Hap1,Slc4a3,Trpc6,Disc1,Slc9a9,Slc4a4,Mcu,Fgfr1,Clstn1,Inpp4b,Tpcn1,Camk2n1			TRUE	0.0237401	36	32	2	GO:0014059	GO:BP	regulation of dopamine secretion	5173	Syt1,Syt6
TRUE	0.00229792	453	654	40	GO:2000147	GO:BP	positive regulation of cell motility	29371	Nrp1,Dock4,Ptprz1,Sema3e,Pde4d,Sema5b,Cdh13,Prkce,Pcsk5,Prkca,Slc8a1,Ppp3ca,Tiam1,Epb41l4b,Epha4,Pdgfc,Rock2,Iqsec1,Acvr1,Hdac7,Fbln1,Smoc2,Sema4d,Carmil1,Rreb1,Ntrk3,Plk2,Itga6,Tjp1,Mcu,Fgfr1,Spry2,Sun2,Ripor2,Atp8a1,Ptk2b,Ephb2,Foxp1,Prox1,Podxl			TRUE	0.0237401	36	32	2	GO:0014046	GO:BP	dopamine secretion	5160	Syt1,Syt6
TRUE	0.00229792	351	480	27	GO:0045785	GO:BP	positive regulation of cell adhesion	13511	Nrp1,Kif26b,Fbln2,Pde4d,Cdh13,Prkce,Edil3,Pcsk5,Prkca,Ppp3ca,Epb41l4b,Epha4,Plekha2,Spock2,Rap1gap,Npnt,Fbln1,Smoc2,Olfm4,Afdn,Carmil1,Rreb1,Magi1,Disc1,Itga6,Tjp1,Efnb3			TRUE	0.0239237	7	414	3	GO:2001204	GO:BP	regulation of osteoclast development	30369	Fbn1,Notch2,Gpr68
TRUE	0.00229792	573	1030	63	GO:0051668	GO:BP	localization within membrane	16026	Dlg2,Sorbs2,Kcnip4,Cacna1a,Ank2,Nlgn1,Magi2,Pacsin1,Cacnb2,Cdh13,Fam126b,Camk2g,Pla2g3,Atp9a,Cdh2,Atp2b4,Stac,Rock2,Gphn,Nptx2,Camk2a,Camk2b,Stac2,Dpp6,Afdn,Grik2,Lrp1,Kcnb1,Clstn1,Cacng3,Necab2,Epb41l3,Prkcz,Nsf,Nectin3,Lgi1,Ephb2,Lmtk2,Tesc,Akap5,Cd81,Arhgap44,Ehd3,Agrn,Zdhhc14,Shisa7,Tub,Grip1,Pard3,Cacng2,Dnm2,Efr3b,Pacs1,Adam22,Dennd1a,Mtcl1,Rab40c,Fyn,Lrrc4,Sptbn1,Ndrg4,C2cd5,Grik5			TRUE	0.024115	240	404	15	GO:0021537	GO:BP	telencephalon development	7078	Nrg3,Cdh2,Inhba,Zmiz1,Tnr,Ptprs,Slc8a1,Bcl11b,Rtn4rl1,Id2,Fgfr1,Dixdc1,Ephb2,Ctnnb1,Phactr1
TRUE	0.00229833	40	1074	10	GO:0072583	GO:BP	clathrin-dependent endocytosis	20345	Fchsd2,Syt11,Sgip1,Itsn1,Dnm2,Snap91,Aak1,Dnajc6,Sh3gl2,Canx			TRUE	0.024115	10	110	2	GO:0070445	GO:BP	regulation of oligodendrocyte progenitor proliferation	18864	Ptprz1,Cdh2
TRUE	0.00229833	1105	665	78	GO:0023057	GO:BP	negative regulation of signaling	7653	Dab1,Nrp1,Ptprs,Ptprd,Magi2,Snca,Acvr1c,Pde4d,Slit3,Rgs7,Nos1,Bdnf,Sulf1,Grik3,Ppp3ca,Pcdh17,Sorcs3,Dgki,Grid2,Wwc1,Cdh2,Zfp536,Slc24a4,Atp2b4,Epha4,Sorcs2,Rgs6,Ptpre,Wwox,Spred2,Tgfbr3,Grk3,Slc6a1,Oprm1,Kcnq1,Prickle1,Wnt7b,Dgkz,Camk2b,Acvr1,Rasal1,Hdac7,Shank2,Fbln1,Mgll,Olfm4,Itpr1,Prkcb,Grik2,Nedd4,Plk2,Itga6,Tle1,Adra1a,Rora,Kcnb1,Neurl1a,Spry2,Ripor2,Sec14l1,Traip,Necab2,Prkcz,Abcc8,Ptprj,P…			TRUE	0.024115	10	110	2	GO:0070444	GO:BP	oligodendrocyte progenitor proliferation	18863	Ptprz1,Cdh2
TRUE	0.00229833	29	144	4	GO:0070296	GO:BP	sarcoplasmic reticulum calcium ion transport	18777	Ank2,Cacna1c,Pde4d,Slc8a1			TRUE	0.024115	465	246	18	GO:0098771	GO:BP	inorganic ion homeostasis	22088	Pde4d,Ank2,Kcnma1,Car12,Gnas,Slc4a10,Ank1,Atp2b2,Gria1,Camk2n1,Cacna1a,Cacna1c,Cemip,Grm1,Trpc6,Slc8a1,Slc24a3,Slc8a3
TRUE	0.00232396	85	755	14	GO:0034766	GO:BP	negative regulation of ion transmembrane transport	10042	Nos1,Prkce,Kcnq1,Slc43a2,Cabp1,Bin1,Nedd4,Ephb2,Kcnab1,Epo,Agrn,Rgs4,Fgf12,Nedd4l			TRUE	0.0244537	4	283	2	GO:0060024	GO:BP	rhythmic synaptic transmission	16841	Cacna1a,Cacna2d2
TRUE	0.00235487	274	694	29	GO:0018209	GO:BP	peptidyl-serine modification	6089	Spock3,Snca,Pde4d,Nos1,Bdnf,Prkce,Mgat5b,Atp2b4,Rock2,Spock2,Camk2a,Mast3,Camk2b,Galnt16,Prkcb,Rps6ka2,Camkv,Ntrk3,Plk2,Spry2,Prkcz,Oprd1,Smyd3,Plcl1,Lmtk2,Epo,Prkcg,Camk1d,Dyrk3			TRUE	0.0245155	154	385	11	GO:0007179	GO:BP	transforming growth factor beta receptor signaling pathway	3078	Chst11,Npnt,Fbn1,Acvr1c,Zmiz1,Smad3,Zeb1,Src,Ski,Stat3,Tab1
TRUE	0.00241099	23	74	3	GO:0031338	GO:BP	regulation of vesicle fusion	8269	Syt1,Snca,Trim9			TRUE	0.0246271	1	45	1	GO:0048881	GO:BP	mechanosensory lateral line system development	15169	Tmem132e
TRUE	0.00241197	437	114	13	GO:0006935	GO:BP	chemotaxis	2873	Nrg3,Dscaml1,Epha7,Nrp1,Cdh4,Dock4,Sema3e,Pde4d,Slit3,Epha5,Sema5b,Bdnf,Cdh13			TRUE	0.0246271	1	45	1	GO:0048915	GO:BP	posterior lateral line system development	15203	Tmem132e
TRUE	0.00246773	15	676	5	GO:0099151	GO:BP	regulation of postsynaptic density assembly	22283	Ptprs,Ptprd,Grid2,Ntrk3,Sipa1l1			TRUE	0.0246271	1	45	1	GO:0048916	GO:BP	posterior lateral line development	15204	Tmem132e
TRUE	0.00247971	438	114	13	GO:0042330	GO:BP	taxis	11671	Nrg3,Dscaml1,Epha7,Nrp1,Cdh4,Dock4,Sema3e,Pde4d,Slit3,Epha5,Sema5b,Bdnf,Cdh13			TRUE	0.0246271	1	45	1	GO:0048919	GO:BP	posterior lateral line neuromast development	15207	Tmem132e
TRUE	0.00248496	34	978	9	GO:0021680	GO:BP	cerebellar Purkinje cell layer development	7220	Cacna1a,Atp2b2,Sez6l2,Rora,Nfix,Faim2,Sptbn2,Sez6,Atg7			TRUE	0.0246271	1	45	1	GO:0048923	GO:BP	posterior lateral line neuromast hair cell differentiation	15211	Tmem132e
TRUE	0.00250315	62	1048	13	GO:0021885	GO:BP	forebrain cell migration	7421	Nrg3,Dab1,Mdga1,Slit1,Disc1,Fgfr1,Sun2,Sun1,Lrp8,Dab2ip,Dixdc1,Ctnnb1,P2ry12			TRUE	0.0246271	9	5	1	GO:0006198	GO:BP	cAMP catabolic process	2218	Pde4d
TRUE	0.00251892	53	834	11	GO:1902305	GO:BP	regulation of sodium ion transmembrane transport	25535	Nos1,Atp2b4,Kcnq1,Nedd4,Plcb1,Tesc,Agrn,Fgf12,Nedd4l,Dnm2,Neto1			TRUE	0.0246271	120	35	3	GO:1904375	GO:BP	regulation of protein localization to cell periphery	27350	Dpp6,Magi2,Nrxn1
TRUE	0.00256645	208	108	8	GO:0045926	GO:BP	negative regulation of growth	13634	Epha7,Nrp1,Ptprs,Sema3e,Slit3,Inhba,Map2,Sema5b			TRUE	0.0246271	24	47	2	GO:0045932	GO:BP	negative regulation of muscle contraction	13640	Dock4,Prkg1
TRUE	0.00258645	218	468	18	GO:0098656	GO:BP	anion transmembrane transport	22009	Ano3,Gabrb1,Gabrb2,Slc4a10,Grm1,Slc1a2,Slc12a5,Slc24a4,Gabrd,Gabra2,Slc6a1,Gabrg2,Slc43a2,Slc26a4,Gabra1,Slc4a3,Slc9a9,Slc4a4			TRUE	0.0246271	1	45	1	GO:0035677	GO:BP	posterior lateral line neuromast hair cell development	10544	Tmem132e
TRUE	0.00259082	219	287	15	GO:0015833	GO:BP	peptide transport	5497	Rfx3,Nnat,Cacna1c,Acvr1c,Epha5,Nos1,Prkce,Efna5,Ppp3ca,Cacna1d,Pex5l,Pclo,Sybu,Crhr1,Kcnq1			TRUE	0.0246271	3	15	1	GO:1904694	GO:BP	negative regulation of vascular associated smooth muscle contraction	27640	Dock4
TRUE	0.00259751	1127	510	67	GO:2000026	GO:BP	regulation of multicellular organismal development	29251	Lingo2,Adgrl3,Brinp1,Adgrb3,Dab1,Clstn2,Epha7,Nrp1,Cdh4,Rfx3,Ptprs,Ptprd,Nlgn1,Ptprz1,Sema3e,Inhba,Nos1,Map2,Sema5b,Bdnf,Mdga1,Sulf1,Zfpm2,Prkca,Slc8a1,Efna5,Ppp3ca,Rbfox2,Pla2g3,Grid2,Cdh2,Atp2b4,Epha4,Spred2,Rock2,Oprm1,Wnt7b,Mbp,Camk2b,Gnas,Zeb2,Bin1,Acvr1,Asic2,Smoc2,Dscam,Ajap1,Prkcb,Afdn,Hap1,Sema4d,Trpc6,Slit1,Loxl2,Mef2c,Ntrk3,Plk2,Disc1,Tjp1,Fgfr1,Efnb3,Sox11,Neurl1a,Ppargc1b,Lrtm1,Clstn…			TRUE	0.0248235	143	25	3	GO:0008016	GO:BP	regulation of heart contraction	3501	Pde4d,Ank2,Cacna2d1
TRUE	0.00262072	4	479	3	GO:0003025	GO:BP	regulation of systemic arterial blood pressure by baroreceptor feedback	1601	Nav2,Asic2,Adra1a			TRUE	0.0248235	200	20	3	GO:0090257	GO:BP	regulation of muscle system process	21269	Pde4d,Dock4,Ank2
TRUE	0.00265973	146	1041	22	GO:0051650	GO:BP	establishment of vesicle localization	16009	Nlgn1,Snca,Map2,Dync1i1,Tanc2,Atp9a,Pclo,Sybu,Ppfia2,Dnm3,Hap1,Prkcz,Syt11,Kif5a,Dnm1,Kif1b,Bicdl1,Limk2,Trim46,Ctnnb1,Myrip,Actn4			TRUE	0.0249586	12	105	2	GO:0071872	GO:BP	cellular response to epinephrine stimulus	19775	Pde4d,Nos1
TRUE	0.0027266	33	402	6	GO:1902003	GO:BP	regulation of amyloid-beta formation	25261	Slc2a13,Spon1,Epha4,Rock2,Bin1,Hap1			TRUE	0.0249586	10	105	2	GO:0045906	GO:BP	negative regulation of vasoconstriction	13616	Dock4,Nos1
TRUE	0.00273631	88	397	10	GO:0006821	GO:BP	chloride transport	2775	Ano3,Gabrb1,Gabrb2,Slc12a5,Gabrd,Gabra2,Slc6a1,Gabrg2,Slc26a4,Gabra1			TRUE	0.0249586	87	262	6	GO:0035335	GO:BP	peptidyl-tyrosine dephosphorylation	10316	Ptprd,Ptprz1,Ptpre,Ptprj,Ptprs,Ptpn3
TRUE	0.00273836	3	103	2	GO:0051581	GO:BP	negative regulation of neurotransmitter uptake	15944	Snca,Nos1			TRUE	0.0249586	43	296	5	GO:0035176	GO:BP	social behavior	10200	Nrxn1,Atxn1,Shank1,Gad1,Shank2
TRUE	0.00273836	3	103	2	GO:0051612	GO:BP	negative regulation of serotonin uptake	15974	Snca,Nos1			TRUE	0.025039	3	292	2	GO:0048690	GO:BP	regulation of axon extension involved in regeneration	14990	Tnr,Ntrk3
TRUE	0.00281904	168	797	30	GO:0050806	GO:BP	positive regulation of synaptic transmission	15335	Clstn2,Syt1,Nlgn1,Snca,Cacnb2,Nos1,Prkce,Cacna1d,Epha4,Crhr1,Camk2b,Shank2,Grik2,Hap1,Plk2,Adra1a,Clstn1,Cacng3,Prkcz,Lgi1,Ptpn5,Ptk2b,Ephb2,Slc8a3,Akap5,Prkcg,Shisa7,Crtc1,Cacng2,Slc4a8			TRUE	0.025039	3	292	2	GO:0048686	GO:BP	regulation of sprouting of injured axon	14986	Tnr,Ntrk3
TRUE	0.00285492	11	397	4	GO:0034776	GO:BP	response to histamine	10050	Gabrb1,Gabrb2,Gabrg2,Gabra1			TRUE	0.0254288	51	89	3	GO:0007215	GO:BP	glutamate receptor signaling pathway	3113	Gria2,Grid2,Gria1
TRUE	0.00291238	5	499	3	GO:0010694	GO:BP	positive regulation of alkaline phosphatase activity	4837	Npnt,Mef2c,Ppargc1b			TRUE	0.0254387	769	450	40	GO:2000145	GO:BP	regulation of cell motility	29369	Pde4d,Dock4,Magi2,Ptprz1,Prkg1,Nrg3,Pcsk5,Bcr,Cdh13,Ptprj,Ntng2,Rreb1,Acvr1c,Tnr,Sema3e,Gpnmb,Cemip,Adarb1,Sema6d,Slc8a1,Prkca,Tiam1,Iqsec1,Ntrk3,Pdgfc,Fgfr1,Camk1d,Smad3,Unc5c,Actn4,Map2k1,Src,Ephb2,Stat3,Phactr1,Abhd2,Mgat3,Nsmf,Slk,Rras2
TRUE	0.00294379	788	642	62	GO:0051241	GO:BP	negative regulation of multicellular organismal process	15699	Brinp1,Adgrb3,Dab1,Epha7,Nrp1,Ptprs,Dock4,Sema3e,Acvr1c,Pde4d,Inhba,Nos1,Map2,Sema5b,Bdnf,Mdga1,Sulf1,Zfpm2,Abr,Ppp3ca,Adamts18,Pla2g3,Wwc1,Atp2b4,Epha4,Spred2,Rock2,Crhr1,Prickle1,Wnt7b,Rap1gap,Mbp,Gnas,Zfp423,Bin1,Hdac7,Fbln1,Sema4d,Trpc6,Slit1,Bcr,Loxl2,Mef2c,Ntrk3,Plk2,Fgfr1,Adra1a,Efnb3,Sox11,Spry2,Inpp4b,Traip,Abcc8,Napepld,Pdcd4,Ptk2b,Ephb2,Plcl1,Foxp1,Fstl4,Syt11,D130043K22Rik			TRUE	0.0260727	2344	36	13	GO:0051641	GO:BP	cellular localization	16000	Pde4d,Dpp6,Sorbs2,Rims1,Ank2,Syt1,Magi2,Lrrtm4,Syne1,Syt6,Nlgn1,Nrxn1,Grid2
TRUE	0.00295458	1068	843	97	GO:0051094	GO:BP	positive regulation of developmental process	15571	Lingo2,Adgrl3,Brinp1,Adgrb3,Dab1,Clstn2,Syt1,Nrp1,Cdh4,Rfx3,Ptprd,Nlgn1,Ptprz1,Pacsin1,Rims1,Inhba,Bdnf,Zfpm2,Prkca,Slc8a1,Efna5,Ppp3ca,Pla2g3,Olfm2,Grid2,Epha4,Rgs6,Oprm1,Atp8a2,Wnt7b,Nfatc2,Camk2b,Gnas,Zeb2,Bin1,Npnt,Acvr1,Rasal1,Asic2,Smoc2,Dscam,Olfm4,Prkcb,Afdn,Hap1,Sema4d,Trpc6,Carmil1,Rreb1,Loxl2,Mef2c,Ntrk3,Disc1,Cpne5,Tjp1,Mcu,Fgfr1,Sox11,Neurl1a,Ppargc1b,Lrtm1,Clstn1,Ripor2,Prkcz,Napepl…			TRUE	0.0263359	743	174	19	GO:0007167	GO:BP	enzyme-linked receptor protein signaling pathway	3067	Magi2,Nrxn1,Atxn1,Chst11,Nrg3,Npnt,Ptpre,Epha7,Bcr,Epha6,Cdh13,Foxo1,Ptprj,Palm2,Fbn1,Inhba,Acvr1c,Ghr,Zmiz1
TRUE	0.00297908	387	540	31	GO:0006873	GO:BP	cellular ion homeostasis	2816	Cacna1a,Ank2,Kcnma1,Snca,Cacna1c,Pde4d,Slc4a10,Prkce,Slc8a1,Grm1,Slc12a5,Atp2b2,Slc24a4,Atp2b4,Kcnq1,Slc25a23,Tspoap1,Itpr1,Prkcb,Grik2,Ube3a,Hap1,Slc4a3,Trpc6,Disc1,Slc9a9,Slc4a4,Mcu,Clstn1,Inpp4b,Tpcn1			TRUE	0.0264625	11	94	2	GO:0043951	GO:BP	negative regulation of cAMP-mediated signaling	12530	Pde4d,Oprm1
TRUE	0.00299924	74	517	10	GO:0019226	GO:BP	transmission of nerve impulse	6475	Grm7,Cacna1a,Kcnd2,Scn2a,Cacna1i,Scn3a,Dpp6,Grik2,Ntrk3,Cacng3			TRUE	0.0270109	395	246	16	GO:0055065	GO:BP	metal ion homeostasis	16770	Pde4d,Ank2,Kcnma1,Gnas,Ank1,Atp2b2,Gria1,Camk2n1,Cacna1a,Cacna1c,Cemip,Grm1,Trpc6,Slc8a1,Slc24a3,Slc8a3
TRUE	0.00300231	413	721	40	GO:0003013	GO:BP	circulatory system process	1589	Cacna2d1,Ank2,Nav2,Dock4,Cacna1c,Cacnb2,Pde4d,Akap13,Nos1,Slc8a1,Abr,Cacna1d,Atp2b4,Kcnq1,Gnas,Bin1,Trhde,Asic2,Kcnd3,Kcnn2,Mgll,Thra,Sgcz,Rps6ka2,Slc4a3,Bcr,Mef2a,Tjp1,Adra1a,Arhgef12,Camk2n1,Abcc8,Ptprj,Ehd3,Faah,Agrn,Nos1ap,Rgs4,Ece1,Jak2			TRUE	0.0272408	133	262	8	GO:0035725	GO:BP	sodium ion transmembrane transport	10584	Slc4a10,Nos1,Asic2,Scn2a,Slc8a1,Slc24a3,Slc8a3,Ptpn3
TRUE	0.0030114	14	144	3	GO:0010882	GO:BP	regulation of cardiac muscle contraction by calcium ion signaling	5003	Ank2,Cacna1c,Slc8a1			TRUE	0.0272954	28	49	2	GO:1903421	GO:BP	regulation of synaptic vesicle recycling	26482	Nlgn1,Pclo
TRUE	0.00304774	10	1029	5	GO:0031340	GO:BP	positive regulation of vesicle fusion	8271	Syt1,Snca,Syt7,Doc2b,C2cd5			TRUE	0.0273906	150	360	11	GO:0051048	GO:BP	negative regulation of secretion	15539	Gnas,Oprm1,Nos1,Bcr,Frmd4a,Acvr1c,Vsnl1,Crhr1,Cbarp,Rap1a,Cry2
TRUE	0.00305126	112	755	16	GO:0034763	GO:BP	negative regulation of transmembrane transport	10039	Nos1,Prkce,Kcnq1,Slc43a2,Cabp1,Bin1,Prkcb,Nedd4,Stxbp3,Ephb2,Kcnab1,Epo,Agrn,Rgs4,Fgf12,Nedd4l			TRUE	0.0274182	1	52	1	GO:0040032	GO:BP	post-embryonic body morphogenesis	11478	Gnas
TRUE	0.00305262	8	225	3	GO:0097104	GO:BP	postsynaptic membrane assembly	21657	Nlgn1,Magi2,Cdh2			TRUE	0.0274182	39	1	1	GO:0060443	GO:BP	mammary gland morphogenesis	17209	Csmd1
TRUE	0.0030714	78	93	5	GO:0002027	GO:BP	regulation of heart rate	746	Cacna2d1,Ank2,Cacna1c,Cacnb2,Pde4d			TRUE	0.0276136	7	215	2	GO:0048790	GO:BP	maintenance of presynaptic active zone structure	15081	Pclo,Rims2
TRUE	0.00309546	62	737	11	GO:0046847	GO:BP	filopodium assembly	14401	Nrp1,Nlgn1,Gpm6a,Dnm3,Itga6,Neurl1a,Ripor2,Ephb2,Arhgap44,Agrn,Fgd4			TRUE	0.0276972	156	310	11	GO:0007204	GO:BP	positive regulation of cytosolic calcium ion concentration	3102	Cacna2d1,Cacnb2,Oprm1,Cacna1a,Cacna1c,Grm1,Trpc6,Slc8a1,Slc8a3,Crhr1,Cd52
TRUE	0.00310636	7	785	4	GO:0061002	GO:BP	negative regulation of dendritic spine morphogenesis	17752	Nlgn1,Dnm3,Ube3a,Ngef			TRUE	0.0276972	474	246	18	GO:0050801	GO:BP	ion homeostasis	15330	Pde4d,Ank2,Kcnma1,Car12,Gnas,Slc4a10,Ank1,Atp2b2,Gria1,Camk2n1,Cacna1a,Cacna1c,Cemip,Grm1,Trpc6,Slc8a1,Slc24a3,Slc8a3
TRUE	0.00312628	8	46	2	GO:0048671	GO:BP	negative regulation of collateral sprouting	14972	Epha7,Ptprs			TRUE	0.0281541	62	20	2	GO:0055117	GO:BP	regulation of cardiac muscle contraction	16810	Pde4d,Ank2
TRUE	0.00317184	78	1022	15	GO:0050772	GO:BP	positive regulation of axonogenesis	15309	Nrp1,Cdh4,Bdnf,Efna5,Zeb2,Dscam,Sema4d,Ntrk3,Disc1,Mapt,Dixdc1,Plxna2,Shtn1,Map3k13,Twf2			TRUE	0.0283522	175	423	13	GO:0071902	GO:BP	positive regulation of protein serine/threonine kinase activity	19800	Nrxn1,Ghr,Cemip,Ntrk3,Pdgfc,Fgfr1,Taok3,Map2k1,Rptor,Src,Pim1,Tab1,Mnat1
TRUE	0.00317184	232	1027	32	GO:0050769	GO:BP	positive regulation of neurogenesis	15306	Nrp1,Cdh4,Ptprd,Ptprz1,Bdnf,Efna5,Epha4,Oprm1,Camk2b,Zeb2,Bin1,Dscam,Afdn,Hap1,Sema4d,Ntrk3,Disc1,Sox11,Neurl1a,Ephb2,Lrp8,Akap5,Mapt,Ppp1cc,Baiap2,Dixdc1,Plxna2,Shtn1,Fbxw8,Map3k13,Twf2,Ctnnb1			TRUE	0.0283522	4	316	2	GO:0003025	GO:BP	regulation of systemic arterial blood pressure by baroreceptor feedback	1601	Asic2,Nav2
TRUE	0.0031727	7	229	3	GO:0014832	GO:BP	urinary bladder smooth muscle contraction	5260	Kcnma1,Cacna1c,Atp2b4			TRUE	0.0284341	468	380	24	GO:0040017	GO:BP	positive regulation of locomotion	11464	Pde4d,Dock4,Ptprz1,Pcsk5,Cdh13,Rreb1,Sema3e,Gpnmb,Cemip,Sema6d,Slc8a1,Prkca,Tiam1,Iqsec1,Ntrk3,Pdgfc,Fgfr1,Camk1d,Smad3,Actn4,Map2k1,Src,Ephb2,Stat3
TRUE	0.00325221	294	498	23	GO:0010720	GO:BP	positive regulation of cell development	4860	Nrp1,Cdh4,Rfx3,Ptprd,Ptprz1,Bdnf,Efna5,Epha4,Oprm1,Camk2b,Zeb2,Bin1,Dscam,Olfm4,Afdn,Hap1,Sema4d,Carmil1,Rreb1,Ntrk3,Disc1,Sox11,Neurl1a			TRUE	0.0285276	8	5	1	GO:0086064	GO:BP	cell communication by electrical coupling involved in cardiac conduction	20999	Pde4d
TRUE	0.00325221	890	661	68	GO:0048646	GO:BP	anatomical structure formation involved in morphogenesis	14947	Adgrb3,Nrg3,Cacna1a,Nrp1,Ank2,Sdk1,Tanc1,Kif26b,Nrxn3,Sema3e,Akap13,Inhba,Cdh13,Fat3,Sulf1,Zfpm2,Prkca,Pcdh8,Pla2g3,Grid2,Atp2b2,Slc24a4,Atp2b4,Rock2,Prickle1,Atp8a2,Wnt7b,Fgfr2,Nfatc2,B4galt1,Gnas,Zeb2,Acvr1,Hdac7,Smoc2,Dscam,Prkcb,Col5a1,Sh3pxd2a,Thbs3,Mef2a,Fhod3,Kndc1,Loxl2,Mef2c,Plk2,Tjp1,Fgfr1,Rora,Sox11,Ppargc1b,Spry2,Ripor2,Epb41l3,Abcc8,Grb2,Megf11,Lmo4,Sdk2,Ptk2b,Ephb2,Lrp8,Foxp1,Epo,Pr…			TRUE	0.0285276	17	295	3	GO:0048148	GO:BP	behavioral response to cocaine	14577	Nos1,Sdk1,Crhr1
TRUE	0.00325968	30	942	9	GO:1901381	GO:BP	positive regulation of potassium ion transmembrane transport	24683	Ank2,Rgs7,Kcnq1,Kcnip2,Dpp6,Abcc8,Akap7,Dnm2,Kcnc1			TRUE	0.028907	7	222	2	GO:0021578	GO:BP	hindbrain maturation	7119	Cacna1a,Rere
TRUE	0.00331501	23	416	5	GO:0048843	GO:BP	negative regulation of axon extension involved in axon guidance	15133	Nrp1,Sema3e,Sema5b,Sema4d,Slit1			TRUE	0.0289275	133	360	10	GO:1903531	GO:BP	negative regulation of secretion by cell	26585	Oprm1,Nos1,Bcr,Frmd4a,Acvr1c,Vsnl1,Crhr1,Cbarp,Rap1a,Cry2
TRUE	0.00335014	35	942	10	GO:0043268	GO:BP	positive regulation of potassium ion transport	12211	Ank2,Rgs7,Kcnq1,Kcnip2,Kcnn2,Dpp6,Abcc8,Akap7,Dnm2,Kcnc1			TRUE	0.0289275	74	292	6	GO:0019226	GO:BP	transmission of nerve impulse	6475	Dpp6,Gria1,Cacna1a,Tnr,Scn2a,Ntrk3
TRUE	0.00335014	4	74	2	GO:0035542	GO:BP	regulation of SNARE complex assembly	10454	Snca,Trim9			TRUE	0.028939	55	80	3	GO:0006940	GO:BP	regulation of smooth muscle contraction	2877	Dock4,Prkg1,Npnt
TRUE	0.00337697	5	91	2	GO:0086045	GO:BP	membrane depolarization during AV node cell action potential	20988	Cacna1c,Cacnb2			TRUE	0.0289586	35	294	4	GO:1902284	GO:BP	neuron projection extension involved in neuron projection guidance	25519	Slit3,Sema3e,Sema6d,Nrp2
TRUE	0.00344381	7	811	4	GO:0086036	GO:BP	regulation of cardiac muscle cell membrane potential	20984	Ank2,Ehd3,Agrn,Atp1a3			TRUE	0.0289586	35	294	4	GO:0048846	GO:BP	axon extension involved in axon guidance	15136	Slit3,Sema3e,Sema6d,Nrp2
TRUE	0.00346318	152	1022	25	GO:0030307	GO:BP	positive regulation of cell growth	7793	Syt1,Nrp1,Cdh4,Rims1,Bdnf,Efna5,Tead1,Rasal1,Dscam,Afdn,Sema4d,Ntrk3,Disc1,Cpne5,Lgi1,Ptk2b,Cd81,Cpne6,Nedd4l,Smurf1,Unc13a,Mapt,Shtn1,Map3k13,Twf2			TRUE	0.0289586	311	111	8	GO:0006887	GO:BP	exocytosis	2830	Rims1,Syt1,Syt6,Nlgn1,Pclo,Cacnb2,Bcr,Cadps
TRUE	0.00347944	607	564	44	GO:0019725	GO:BP	cellular homeostasis	6935	Cacna1a,Ank2,Kcnma1,Snca,Cacna1c,Pde4d,Slc4a10,Epha5,Prkce,Large1,Slc8a1,Efna5,Ppp3ca,Cacna1d,Grm1,Slc12a5,Atp2b2,Slc24a4,Atp2b4,Sybu,Kcnq1,Slc25a23,Tspoap1,Itpr1,Prkcb,Grik2,Ube3a,Hap1,Slc4a3,Trpc6,Nell2,Disc1,Slc9a9,Slc4a4,Tjp1,Mcu,Stxbp3,Kcnb1,Ptprn2,Clstn1,Inpp4b,Tpcn1,Camk2n1,Abcc8			TRUE	0.0289586	5	323	2	GO:0010694	GO:BP	positive regulation of alkaline phosphatase activity	4837	Npnt,Smad3
TRUE	0.00354816	17	966	6	GO:2000369	GO:BP	regulation of clathrin-dependent endocytosis	29588	Syt11,Dnm2,Snap91,Aak1,Dnajc6,Sh3gl2			TRUE	0.0293123	77	111	4	GO:0015844	GO:BP	monoamine transport	5508	Syt1,Syt6,Nos1,Cadps
TRUE	0.00354816	309	775	34	GO:0042692	GO:BP	muscle cell differentiation	11884	Sorbs2,Adgrb3,Ank2,Syne1,Tanc1,Akap13,Bdnf,Ccnt2,Ppp3ca,Sort1,Olfm2,Cdh2,Wnt7b,Nfatc2,Bin1,Npnt,Acvr1,Mef2a,Fhod3,Mef2c,Adra1a,Rora,Ripor2,Smyd3,Pdcd4,Foxp1,Prox1,Cd81,Speg,Dner,Rgs4,Atp11a,Rbm24,Zeb1			TRUE	0.0293494	90	449	8	GO:0150115	GO:BP	cell-substrate junction organization	23288	Bcr,Ptprj,Iqsec1,Smad3,Src,Coro2b,Actn1,Slk
TRUE	0.0036544	1783	742	128	GO:0050790	GO:BP	regulation of catalytic activity	15322	Grm7,Adgrb3,Dab1,Epha7,Nrp1,Dock4,Spock3,Magi2,St18,Snca,Cacna1c,Acvr1c,Epha5,Rgs7,Akap13,Nos1,Prkce,Rasgrf1,Rap1gap2,Fry,Abr,Farp1,Efna5,Ccnt2,Sipa1l2,Ppp2r2b,Cacna1d,Tiam1,Dgki,Agap1,Sort1,Atp2b4,Epha4,Pdgfc,Rgs6,Spred2,Srcin1,Pclo,Rock2,Mcf2l,Arhgef10l,Rgl1,Camk2a,Iqgap2,Iqsec1,Fgfr2,Arhgap15,Rap1gap,Dgkz,Phactr1,Mbp,Camk2b,Gnas,Zeb2,Bin1,Npnt,Rasal1,Adcyap1r1,Fbln1,Afdn,Sh3pxd2a,Sema4d,Spock1…			TRUE	0.02935	43	296	5	GO:0051703	GO:BP	biological process involved in intraspecies interaction between organisms	16053	Nrxn1,Atxn1,Shank1,Gad1,Shank2
TRUE	0.00372515	95	676	13	GO:0031532	GO:BP	actin cytoskeleton reorganization	8345	Nrp1,Sema3e,Auts2,Thsd7b,Iqgap2,Phactr1,Ntrk3,Tjp1,Mcu,Grb2,Cdc42bpa,Ptk2b,Sipa1l1			TRUE	0.0294621	84	105	4	GO:0071870	GO:BP	cellular response to catecholamine stimulus	19773	Pde4d,Gnas,Oprm1,Nos1
TRUE	0.00372515	46	9	2	GO:0001662	GO:BP	behavioral fear response	487	Grm7,Brinp1			TRUE	0.0294621	29	156	3	GO:0070050	GO:BP	neuron cellular homeostasis	18616	Nell2,Atp2b2,Cacna1a
TRUE	0.00372677	375	540	30	GO:0030003	GO:BP	cellular cation homeostasis	7667	Cacna1a,Ank2,Kcnma1,Snca,Cacna1c,Pde4d,Slc4a10,Prkce,Slc8a1,Grm1,Slc12a5,Atp2b2,Slc24a4,Atp2b4,Slc25a23,Tspoap1,Itpr1,Prkcb,Grik2,Ube3a,Hap1,Slc4a3,Trpc6,Disc1,Slc9a9,Slc4a4,Mcu,Clstn1,Inpp4b,Tpcn1			TRUE	0.0294621	84	186	5	GO:0097061	GO:BP	dendritic spine organization	21628	Nlgn1,Zfp804a,Baiap2,Tanc1,Shank1
TRUE	0.00373723	6	58	2	GO:0097105	GO:BP	presynaptic membrane assembly	21658	Ptprd,Nlgn1			TRUE	0.0294621	84	105	4	GO:0071868	GO:BP	cellular response to monoamine stimulus	19771	Pde4d,Gnas,Oprm1,Nos1
TRUE	0.00380528	16	1047	6	GO:0106070	GO:BP	regulation of adenylate cyclase-activating G protein-coupled receptor signaling pathway	22526	Nos1,Atp2b4,Oprm1,Crtc3,Pde10a,Pde4a			TRUE	0.0296622	47	98	3	GO:0007528	GO:BP	neuromuscular junction development	3392	Sorbs2,Cacnb2,Gphn
TRUE	0.00383838	47	9	2	GO:0002209	GO:BP	behavioral defense response	870	Grm7,Brinp1			TRUE	0.0296957	4	330	2	GO:0021869	GO:BP	forebrain ventricular zone progenitor cell division	7405	Fgfr1,Dixdc1
TRUE	0.00391848	386	742	37	GO:0033674	GO:BP	positive regulation of kinase activity	9602	Dab1,Epha7,Snca,Epha5,Akap13,Ccnt2,Atp2b4,Epha4,Pdgfc,Srcin1,Dgkz,Zeb2,Mef2c,Ntrk3,Fgfr1,Adra1a,Neurl1a,Spry2,Camkk1,Prkcz,Lmo4,Ptk2b,Ephb2,Mmd2,Lmtk2,Lrp8,Camkk2,Epo,Prox1,Cd81,Tgfa,Prlr,Ephb1,Agrn,Jak2,Fgd4,Itsn1			TRUE	0.0297704	233	238	11	GO:0019932	GO:BP	second-messenger-mediated signaling	7017	Pde4d,Ank2,Prkg1,Gnas,Oprm1,Nos1,Cdh13,Adgrb2,Cacna1c,Grm1,Slc8a1
TRUE	0.00396305	25	657	6	GO:0098884	GO:BP	postsynaptic neurotransmitter receptor internalization	22142	Pacsin1,Dnm3,Iqsec1,Hap1,Nedd4,Akap5			TRUE	0.0297704	6	199	2	GO:1900019	GO:BP	regulation of protein kinase C activity	23371	Nrxn1,Cemip
TRUE	0.00396305	25	657	6	GO:0140239	GO:BP	postsynaptic endocytosis	23030	Pacsin1,Dnm3,Iqsec1,Hap1,Nedd4,Akap5			TRUE	0.0297704	9	5	1	GO:0032754	GO:BP	positive regulation of interleukin-5 production	8999	Pde4d
TRUE	0.00412536	10	208	3	GO:0038180	GO:BP	nerve growth factor signaling pathway	11241	Magi2,Bdnf,Sort1			TRUE	0.0297704	10	5	1	GO:0010649	GO:BP	regulation of cell communication by electrical coupling	4794	Pde4d
TRUE	0.00416397	80	631	12	GO:0099587	GO:BP	inorganic ion import across plasma membrane	22368	Cacna1c,Slc8a1,Slc12a5,Slc24a4,Slc6a1,Kcnq1,Kcnj3,Kcnd3,Slc9a9,Kcnk9,Kcnj9,Slc8a3			TRUE	0.0297704	3	20	1	GO:0098907	GO:BP	regulation of SA node cell action potential	22153	Ank2
TRUE	0.00416397	34	354	6	GO:0043949	GO:BP	regulation of cAMP-mediated signaling	12528	Pde4d,Pex5l,Oprm1,Crhr1,Gnas,Adcyap1r1			TRUE	0.0297704	6	199	2	GO:1900020	GO:BP	positive regulation of protein kinase C activity	23372	Nrxn1,Cemip
TRUE	0.00416397	80	631	12	GO:0098659	GO:BP	inorganic cation import across plasma membrane	22012	Cacna1c,Slc8a1,Slc12a5,Slc24a4,Slc6a1,Kcnq1,Kcnj3,Kcnd3,Slc9a9,Kcnk9,Kcnj9,Slc8a3			TRUE	0.0305593	14	105	2	GO:0071871	GO:BP	response to epinephrine	19774	Pde4d,Nos1
TRUE	0.0041789	29	483	6	GO:0045920	GO:BP	negative regulation of exocytosis	13628	Snca,Trim9,Abr,Atp9a,Bcr,Stxbp3			TRUE	0.0306586	2	31	1	GO:1900408	GO:BP	negative regulation of cellular response to oxidative stress	23743	Oxr1
TRUE	0.00422688	52	1014	11	GO:0098815	GO:BP	modulation of excitatory postsynaptic potential	22111	Nlgn1,Pclo,Afdn,Tmem108,Prkcz,Ptk2b,Slc8a3,Rgs4,Neto1,Baiap2,Slc8a2			TRUE	0.0310811	6	9	1	GO:1904393	GO:BP	regulation of skeletal muscle acetylcholine-gated channel clustering	27368	Sorbs2
TRUE	0.00423996	16	1004	6	GO:0022038	GO:BP	corpus callosum development	7574	Ptprs,Zeb2,Ephb2,Rtn4rl1,Ryk,Ulk4			TRUE	0.0317603	59	398	6	GO:0022029	GO:BP	telencephalon cell migration	7565	Nrg3,Zmiz1,Tnr,Fgfr1,Dixdc1,Ctnnb1
TRUE	0.00428836	5	1027	4	GO:1990791	GO:BP	dorsal root ganglion development	29122	Nrp1,Rgs4,Unc5c,Ctnnb1			TRUE	0.0318842	194	262	10	GO:0006814	GO:BP	sodium ion transport	2770	Nkain3,Gnas,Slc4a10,Nos1,Asic2,Scn2a,Slc8a1,Slc24a3,Slc8a3,Ptpn3
TRUE	0.00432207	180	370	14	GO:0098657	GO:BP	import into cell	22010	Snca,Cacna1c,Nos1,Slc8a1,Plppr4,Grm1,Slc1a2,Slc12a5,Slc24a4,Slc6a1,Kcnq1,Slc43a2,Kcnj3,Kcnd3			TRUE	0.0319484	78	398	9	GO:0048706	GO:BP	embryonic skeletal system development	15006	Gnas,Chst11,Pcsk5,Mmp16,Wnt9b,Dscaml1,Smad3,Zeb1,Ctnnb1
TRUE	0.00433741	35	402	6	GO:1901021	GO:BP	positive regulation of calcium ion transmembrane transporter activity	24346	Cacna2d1,Ank2,Cacnb2,Stac,Stac2,Hap1			TRUE	0.0323232	13	356	3	GO:0098696	GO:BP	regulation of neurotransmitter receptor localization to postsynaptic specialization membrane	22029	Magi2,Map2k1,Rap1a
TRUE	0.00448648	23	370	5	GO:0086005	GO:BP	ventricular cardiac muscle cell action potential	20962	Ank2,Cacna1c,Kcnq1,Bin1,Kcnd3			TRUE	0.0325565	79	111	4	GO:0045921	GO:BP	positive regulation of exocytosis	13629	Syt1,Nlgn1,Cacnb2,Cadps
TRUE	0.00448953	144	904	22	GO:0021953	GO:BP	central nervous system neuron differentiation	7489	Gabrb1,Cacna1a,Nrp1,Slc4a10,Inhba,Map2,Grid2,Atp2b2,Epha4,Zeb2,Kndc1,Disc1,Fgfr1,Rora,Lmo4,Ephb2,Prox1,Ephb1,Nfix,Faim2,Chd5,B4galt5			TRUE	0.0326471	11	316	3	GO:0048486	GO:BP	parasympathetic nervous system development	14817	Adarb1,Nrp2,Nav2
TRUE	0.00448953	51	9	2	GO:0042596	GO:BP	fear response	11836	Grm7,Brinp1			TRUE	0.0329202	472	49	6	GO:0051640	GO:BP	organelle localization	15999	Syt1,Magi2,Syne1,Nlgn1,Nrxn1,Pclo
TRUE	0.00451447	16	1087	6	GO:1900452	GO:BP	regulation of long-term synaptic depression	23787	Sorcs3,Dgki,Grid2,Kcnb1,Mapt,Gnal			TRUE	0.0331161	51	1	1	GO:0060135	GO:BP	maternal process involved in female pregnancy	16935	Csmd1
TRUE	0.00452573	48	699	9	GO:0051489	GO:BP	regulation of filopodium assembly	15882	Nrp1,Nlgn1,Gpm6a,Dnm3,Neurl1a,Ripor2,Ephb2,Arhgap44,Agrn			TRUE	0.0334084	3	292	2	GO:0048677	GO:BP	axon extension involved in regeneration	14977	Tnr,Ntrk3
TRUE	0.00456678	12	546	5	GO:0086011	GO:BP	membrane repolarization during action potential	20965	Cacna2d1,Kcnq1,Kcnd3,Kcnn2,Kcnh7			TRUE	0.0334084	3	292	2	GO:0048682	GO:BP	sprouting of injured axon	14982	Tnr,Ntrk3
TRUE	0.00456678	6	1048	4	GO:0021814	GO:BP	cell motility involved in cerebral cortex radial glia guided migration	7351	Sun2,Sun1,Dab2ip,P2ry12			TRUE	0.0334084	29	47	2	GO:0090075	GO:BP	relaxation of muscle	21099	Pde4d,Prkg1
TRUE	0.00458164	28	699	7	GO:0051491	GO:BP	positive regulation of filopodium assembly	15884	Nrp1,Nlgn1,Gpm6a,Dnm3,Neurl1a,Ripor2,Agrn			TRUE	0.0334404	87	105	4	GO:0071867	GO:BP	response to monoamine	19770	Pde4d,Gnas,Oprm1,Nos1
TRUE	0.00462653	161	287	12	GO:0090276	GO:BP	regulation of peptide hormone secretion	21288	Rfx3,Nnat,Acvr1c,Epha5,Nos1,Prkce,Efna5,Ppp3ca,Cacna1d,Pex5l,Sybu,Kcnq1			TRUE	0.0334404	87	105	4	GO:0071869	GO:BP	response to catecholamine	19772	Pde4d,Gnas,Oprm1,Nos1
TRUE	0.00464592	15	151	3	GO:0071372	GO:BP	cellular response to follicle-stimulating hormone stimulus	19401	Epha5,Inhba,Efna5			TRUE	0.0335802	2	35	1	GO:0097117	GO:BP	guanylate kinase-associated protein clustering	21667	Nrxn1
TRUE	0.00465649	9	37	2	GO:0071696	GO:BP	ectodermal placode development	19675	Nrg3,Nrp1			TRUE	0.0335802	12	5	1	GO:0009214	GO:BP	cyclic nucleotide catabolic process	3812	Pde4d
TRUE	0.00487231	11	1046	5	GO:0035331	GO:BP	negative regulation of hippo signaling	10312	Wwc1,Shank2,Dlg5,Mapk14,Vgll4			TRUE	0.0335802	69	228	5	GO:0060998	GO:BP	regulation of dendritic spine development	17748	Nlgn1,Baiap2,Sdk1,Shank1,Ptprs
TRUE	0.0048751	21	787	6	GO:0008090	GO:BP	retrograde axonal transport	3527	Dlg2,Hap1,Tmem108,Kif5a,Kif1b,Dst			TRUE	0.0336345	11	105	2	GO:0018119	GO:BP	peptidyl-cysteine S-nitrosylation	6007	Oxr1,Nos1
TRUE	0.00488457	176	510	17	GO:0048762	GO:BP	mesenchymal cell differentiation	15058	Nrp1,Sema3e,Sema5b,Tiam1,Cdh2,Epha4,Spred2,Tgfbr3,Fgfr2,Zeb2,Acvr1,Sema4d,Loxl2,Mef2c,Fgfr1,Sox11,Spry2			TRUE	0.0342212	2073	164	36	GO:0008104	GO:BP	protein localization	3529	Dpp6,Sorbs2,Rims1,Dlgap1,Ank2,Magi2,Lrrtm4,Syne1,Nlgn1,Nrxn1,Grid2,Pclo,Ank1,Cacnb2,Nnat,Npnt,Kcnip4,Oprm1,Gphn,Rfx3,Nos1,Bcr,Cdh2,Cadps,Nbea,Camk2n1,Palm2,Frmd4a,Lgi1,Map2,Baiap2,Fbn1,Cacna1a,Acvr1c,Pigk,Asic2
TRUE	0.00489556	80	843	15	GO:0045666	GO:BP	positive regulation of neuron differentiation	13398	Brinp1,Dab1,Bdnf,Rgs6,Trpc6,Mef2c,Fgfr1,Sox11,Mmd2,Epo,Prox1,Bend6,Zeb1,Arhgef2,Gprc5b			TRUE	0.0345718	64	335	6	GO:0034109	GO:BP	homotypic cell-cell adhesion	9677	Prkg1,Gnas,Megf11,Prkca,Adamts18,Map2k1
TRUE	0.00492294	14	810	5	GO:0090128	GO:BP	regulation of synapse maturation	21147	Camk2b,Disc1,Neurl1a,Clstn1,Dab2ip			TRUE	0.0345718	67	20	2	GO:0051279	GO:BP	regulation of release of sequestered calcium ion into cytosol	15727	Pde4d,Ank2
TRUE	0.00494154	68	1039	15	GO:0019935	GO:BP	cyclic-nucleotide-mediated signaling	7020	Pde4d,Epha5,Pex5l,Oprm1,Crhr1,Gnas,Adcyap1r1,Ptk2b,Cap1,Pde10a,Ksr1,Ece1,Cap2,Mgrn1,Adcy1			TRUE	0.0346277	62	323	6	GO:1903035	GO:BP	negative regulation of response to wounding	26148	Prkg1,Tnr,Ptprs,Rtn4rl1,Adamts18,Smad3
TRUE	0.00499298	1370	895	128	GO:0023056	GO:BP	positive regulation of signaling	7652	Clstn2,Syt1,Nrp1,Nnat,Nlgn1,Snca,Auts2,Cacnb2,Akap13,Inhba,Nos1,Bdnf,Cdh13,Prkce,Sulf1,Rasgrf1,Pcsk5,Prkca,Cacna1d,Dgki,Grm1,Pla2g3,Wwc1,Cdh2,Epha4,Pdgfc,Pex5l,Wwox,Spred2,Tgfbr3,Sybu,Oprm1,Crhr1,Wnt7b,Fgfr2,Camk2b,Gnas,Zfp423,Zeb2,Sh3rf3,Npnt,Acvr1,Shank2,Adcyap1r1,Smoc2,Thra,Prkcb,Afdn,Grik2,Ube3a,Hap1,Sema4d,Rasgef1a,Traf5,Nell2,Tmem108,Mef2c,Nedd4,Ntrk3,Dok6,Plk2,Disc1,Mcu,Fgfr1,Adra1a,Camta1…			TRUE	0.0346885	56	1	1	GO:0061180	GO:BP	mammary gland epithelium development	17911	Csmd1
TRUE	0.00501754	40	396	6	GO:0019228	GO:BP	neuronal action potential	6477	Kcnd2,Scn2a,Cacna1i,Scn3a,Dpp6,Grik2			TRUE	0.0348685	38	441	5	GO:0038179	GO:BP	neurotrophin signaling pathway	11240	Magi2,Ntrk3,Src,Rap1a,Lmtk2
TRUE	0.00509928	9	795	4	GO:0098953	GO:BP	receptor diffusion trapping	22184	Gphn,Camk2a,Cacng3,Cacng2			TRUE	0.035439	15	295	3	GO:0048266	GO:BP	behavioral response to pain	14651	Cacna1a,Kcnip3,Crhr1
TRUE	0.00509928	9	795	4	GO:0099628	GO:BP	neurotransmitter receptor diffusion trapping	22388	Gphn,Camk2a,Cacng3,Cacng2			TRUE	0.035439	58	25	2	GO:0098900	GO:BP	regulation of action potential	22146	Ank2,Cacna2d1
TRUE	0.00509928	9	795	4	GO:0098970	GO:BP	postsynaptic neurotransmitter receptor diffusion trapping	22195	Gphn,Camk2a,Cacng3,Cacng2			TRUE	0.035439	3	25	1	GO:0086048	GO:BP	membrane depolarization during bundle of His cell action potential	20991	Cacna2d1
TRUE	0.00512292	9	62	2	GO:0007270	GO:BP	neuron-neuron synaptic transmission	3161	Cacna1a,Dlgap2			TRUE	0.03561	4	306	2	GO:0035898	GO:BP	parathyroid hormone secretion	10719	Gnas,Fgfr1
TRUE	0.00515993	7	229	3	GO:0014848	GO:BP	urinary tract smooth muscle contraction	5275	Kcnma1,Cacna1c,Atp2b4			TRUE	0.0356915	174	25	3	GO:0060047	GO:BP	heart contraction	16864	Pde4d,Ank2,Cacna2d1
TRUE	0.0052276	337	118	10	GO:0032970	GO:BP	regulation of actin filament-based process	9159	Nrp1,Ank2,Tmeff2,Sema3e,Cacna1c,Pde4d,Epha5,Akap13,Nos1,Prkce			TRUE	0.0365684	3	26	1	GO:0034465	GO:BP	response to carbon monoxide	9935	Kcnma1
TRUE	0.00539874	18	676	5	GO:1904889	GO:BP	regulation of excitatory synapse assembly	27818	Ptprs,Ptprd,Grid2,Ntrk3,Sipa1l1			TRUE	0.0367678	45	32	2	GO:0015872	GO:BP	dopamine transport	5534	Syt1,Syt6
TRUE	0.00539874	17	676	5	GO:0099150	GO:BP	regulation of postsynaptic specialization assembly	22282	Ptprs,Ptprd,Grid2,Ntrk3,Sipa1l1			TRUE	0.0367733	15	335	3	GO:0034111	GO:BP	negative regulation of homotypic cell-cell adhesion	9679	Prkg1,Adamts18,Map2k1
TRUE	0.00543667	163	287	12	GO:0002791	GO:BP	regulation of peptide secretion	1426	Rfx3,Nnat,Acvr1c,Epha5,Nos1,Prkce,Efna5,Ppp3ca,Cacna1d,Pex5l,Sybu,Kcnq1			TRUE	0.0367733	16	105	2	GO:0106070	GO:BP	regulation of adenylate cyclase-activating G protein-coupled receptor signaling pathway	22526	Oprm1,Nos1
TRUE	0.00559469	54	641	9	GO:0050433	GO:BP	regulation of catecholamine secretion	15235	Syt1,Snca,Syt6,Crhr1,Prkcb,Syt7,Kcnb1,Syt13,Syt11			TRUE	0.0367733	23	68	2	GO:1902993	GO:BP	positive regulation of amyloid precursor protein catabolic process	26108	Slc2a13,Spon1
TRUE	0.00563966	287	287	16	GO:0009306	GO:BP	protein secretion	3886	Rfx3,Nnat,Cacna1c,Acvr1c,Epha5,Nos1,Prkce,Efna5,Ppp3ca,Cacna1d,Olfm2,Srcin1,Pclo,Sybu,Oprm1,Kcnq1			TRUE	0.0367733	12	105	2	GO:0017014	GO:BP	protein nitrosylation	5878	Oxr1,Nos1
TRUE	0.00563966	48	406	7	GO:0090497	GO:BP	mesenchymal cell migration	21462	Nrp1,Sema3e,Sema5b,Cdh2,Zeb2,Acvr1,Sema4d			TRUE	0.0367733	74	449	7	GO:0048041	GO:BP	focal adhesion assembly	14507	Bcr,Ptprj,Smad3,Src,Coro2b,Actn1,Slk
TRUE	0.00565291	2	388	2	GO:0035408	GO:BP	histone H3-T6 phosphorylation	10368	Prkca,Prkcb			TRUE	0.0367733	90	186	5	GO:0106027	GO:BP	neuron projection organization	22502	Nlgn1,Zfp804a,Baiap2,Tanc1,Shank1
TRUE	0.00567084	5	657	3	GO:0045163	GO:BP	clustering of voltage-gated potassium channels	13154	Dlg2,Kcnip2,Akap5			TRUE	0.0368027	65	73	3	GO:2001259	GO:BP	positive regulation of cation channel activity	30423	Ank2,Cacna2d1,Cacnb2
TRUE	0.00576238	26	755	7	GO:0060306	GO:BP	regulation of membrane repolarization	17082	Cacna2d1,Ank2,Cacna1d,Kcnq1,Nos1ap,Akap7,Nedd4l			TRUE	0.0368027	4	20	1	GO:0098910	GO:BP	regulation of atrial cardiac muscle cell action potential	22156	Ank2
TRUE	0.00576238	514	795	46	GO:0072657	GO:BP	protein localization to membrane	20369	Dlg2,Sorbs2,Kcnip4,Cacna1a,Ank2,Nlgn1,Magi2,Pacsin1,Cacnb2,Fam126b,Camk2g,Cdh2,Atp2b4,Stac,Rock2,Gphn,Nptx2,Camk2a,Camk2b,Stac2,Dpp6,Afdn,Grik2,Lrp1,Kcnb1,Clstn1,Cacng3,Necab2,Epb41l3,Prkcz,Nsf,Nectin3,Lgi1,Ephb2,Tesc,Akap5,Cd81,Arhgap44,Ehd3,Agrn,Zdhhc14,Shisa7,Tub,Grip1,Pard3,Cacng2			TRUE	0.0368027	73	20	2	GO:0006942	GO:BP	regulation of striated muscle contraction	2879	Pde4d,Ank2
TRUE	0.00576238	288	287	16	GO:0035592	GO:BP	establishment of protein localization to extracellular region	10490	Rfx3,Nnat,Cacna1c,Acvr1c,Epha5,Nos1,Prkce,Efna5,Ppp3ca,Cacna1d,Olfm2,Srcin1,Pclo,Sybu,Oprm1,Kcnq1			TRUE	0.0368027	4	20	1	GO:0098904	GO:BP	regulation of AV node cell action potential	22150	Ank2
TRUE	0.00578527	743	1099	85	GO:0007167	GO:BP	enzyme-linked receptor protein signaling pathway	3067	Nrg3,Epha7,Nrp1,Magi2,Snca,Blnk,Acvr1c,Epha5,Inhba,Epha6,Bdnf,Cdh13,Sulf1,Efna5,Sort1,Epha4,Pdgfc,Ptpre,Spred2,Tgfbr3,Fgfr2,Zfp423,Zeb2,Npnt,Acvr1,Smoc2,Prkcb,Hap1,Bcr,Tmem108,Nedd4,Ntrk3,Dok6,Fgfr1,Efnb3,Sox11,Neurl1a,Spry2,Prkcz,Grb2,Ptprj,Flt3,Pdcd4,Ptk2b,Ephb2,Plcb1,Lmtk2,Fstl4,D130043K22Rik,Sipa1l1,Tgfa,Prlr,Ephb1,Adamts3,Jak2,Akap7,Zfyve28,Fgf12,Fbxw7,Zeb1,Ngef,Garem1,Dnm2,Dab2ip,Palm2,Smur…			TRUE	0.0368027	8	233	2	GO:0006382	GO:BP	adenosine to inosine editing	2375	Adarb2,Adarb1
TRUE	0.00578527	4	103	2	GO:0051611	GO:BP	regulation of serotonin uptake	15973	Snca,Nos1			TRUE	0.0368027	54	381	6	GO:0060042	GO:BP	retina morphogenesis in camera-type eye	16859	Sdk2,Sdk1,Megf11,Nectin3,Fat3,Zhx2
TRUE	0.00578527	15	846	5	GO:0046834	GO:BP	lipid phosphorylation	14391	Dgki,Dgkz,Dgkb,Cerk,Pik3c2b			TRUE	0.0368027	3	27	1	GO:1901629	GO:BP	regulation of presynaptic membrane organization	24907	Lrrtm4
TRUE	0.0059363	39	402	6	GO:1902991	GO:BP	regulation of amyloid precursor protein catabolic process	26106	Slc2a13,Spon1,Epha4,Rock2,Bin1,Hap1			TRUE	0.0368027	182	451	14	GO:0060348	GO:BP	bone development	17122	Gnas,Cadm1,Mmp16,Fbn1,Ghr,Pdgfc,Foxn3,Col27a1,Src,Mef2d,Notch2,Gpr68,Spns2,Zbtb16
TRUE	0.00594023	16	963	6	GO:0021535	GO:BP	cell migration in hindbrain	7076	Dab1,Rbfox2,Ephb2,Ephb1,Ctnna2,Plxna2			TRUE	0.0368027	16	5	1	GO:0055119	GO:BP	relaxation of cardiac muscle	16812	Pde4d
TRUE	0.00594023	14	852	5	GO:0036092	GO:BP	phosphatidylinositol-3-phosphate biosynthetic process	10865	Inpp4b,Uvrag,Inpp4a,Pik3c2b,Pik3cb			TRUE	0.0368027	1	40	1	GO:0015798	GO:BP	myo-inositol transport	5465	Slc2a13
TRUE	0.00594023	166	287	12	GO:0090087	GO:BP	regulation of peptide transport	21110	Rfx3,Nnat,Acvr1c,Epha5,Nos1,Prkce,Efna5,Ppp3ca,Cacna1d,Pex5l,Sybu,Kcnq1			TRUE	0.0368027	62	398	6	GO:0021885	GO:BP	forebrain cell migration	7421	Nrg3,Zmiz1,Tnr,Fgfr1,Dixdc1,Ctnnb1
TRUE	0.00601709	36	641	7	GO:0014059	GO:BP	regulation of dopamine secretion	5173	Syt1,Snca,Syt6,Prkcb,Syt7,Syt13,Syt11			TRUE	0.0368027	258	306	14	GO:0046879	GO:BP	hormone secretion	14418	Nell2,Pclo,Gnas,Nnat,Rfx3,Nos1,Camk2n1,Inhba,Acvr1c,Cacna1c,Rims2,Vsnl1,Crhr1,Fgfr1
TRUE	0.00601709	36	641	7	GO:0014046	GO:BP	dopamine secretion	5160	Syt1,Snca,Syt6,Prkcb,Syt7,Syt13,Syt11			TRUE	0.0368027	71	73	3	GO:2000300	GO:BP	regulation of synaptic vesicle exocytosis	29522	Syt1,Nlgn1,Cacnb2
TRUE	0.00604317	1366	895	127	GO:0010647	GO:BP	positive regulation of cell communication	4792	Clstn2,Syt1,Nrp1,Nnat,Nlgn1,Snca,Auts2,Cacnb2,Akap13,Inhba,Nos1,Bdnf,Cdh13,Prkce,Sulf1,Rasgrf1,Pcsk5,Prkca,Cacna1d,Dgki,Grm1,Pla2g3,Wwc1,Cdh2,Epha4,Pdgfc,Pex5l,Wwox,Spred2,Tgfbr3,Sybu,Oprm1,Crhr1,Wnt7b,Fgfr2,Camk2b,Gnas,Zfp423,Zeb2,Sh3rf3,Npnt,Acvr1,Shank2,Adcyap1r1,Smoc2,Thra,Prkcb,Afdn,Grik2,Ube3a,Hap1,Sema4d,Rasgef1a,Traf5,Nell2,Tmem108,Mef2c,Nedd4,Ntrk3,Dok6,Plk2,Disc1,Mcu,Fgfr1,Adra1a,Camta1…			TRUE	0.0368027	101	189	6	GO:0007189	GO:BP	adenylate cyclase-activating G protein-coupled receptor signaling pathway	3087	Adgrb3,Gnas,Oprm1,Nos1,Adgrb2,Htr4
TRUE	0.00604317	171	1029	24	GO:1905475	GO:BP	regulation of protein localization to membrane	28365	Sorbs2,Magi2,Camk2g,Cdh2,Atp2b4,Stac,Camk2a,Camk2b,Stac2,Dpp6,Lrp1,Kcnb1,Necab2,Prkcz,Ephb2,Akap5,Cd81,Arhgap44,Shisa7,Cacng2,Mtcl1,Fyn,Sptbn1,C2cd5			TRUE	0.0370524	458	246	17	GO:0055080	GO:BP	cation homeostasis	16784	Pde4d,Ank2,Kcnma1,Gnas,Slc4a10,Ank1,Atp2b2,Gria1,Camk2n1,Cacna1a,Cacna1c,Cemip,Grm1,Trpc6,Slc8a1,Slc24a3,Slc8a3
TRUE	0.00604317	100	647	13	GO:0021761	GO:BP	limbic system development	7298	Dab1,Nrp1,Ptprs,Epha5,Atp2b4,Crhr1,Zeb2,Hap1,Tmem108,Fgfr1,Kirrel3,Lrp8,Prox1			TRUE	0.0370938	284	412	16	GO:0022604	GO:BP	regulation of cell morphogenesis	7596	Ptprd,Rims1,Syt1,Palm2,Ntng2,Baiap2,Rreb1,Sema3e,Rims2,Prex1,Arhgap15,Actn4,Src,Ephb2,Rhoq,Arhgef18
TRUE	0.00613975	23	261	4	GO:1902993	GO:BP	positive regulation of amyloid precursor protein catabolic process	26108	Slc2a13,Spon1,Epha4,Rock2			TRUE	0.0375141	3	21	1	GO:0031632	GO:BP	positive regulation of synaptic vesicle fusion to presynaptic active zone membrane	8399	Syt1
TRUE	0.00617425	395	651	35	GO:0055065	GO:BP	metal ion homeostasis	16770	Cacna1a,Ank2,Kcnma1,Snca,Cacna1c,Pde4d,Prkce,Slc8a1,Grm1,Tmtc2,Slc12a5,Atp2b2,Slc24a4,Atp2b4,Kcnq1,Gnas,Slc25a23,Tspoap1,Steap3,Itpr1,Prkcb,Grik2,Hap1,Trpc6,Disc1,Mcu,Fgfr1,Clstn1,Inpp4b,Tpcn1,Camk2n1,Ptk2b,Slc8a3,Sv2a,Tesc			TRUE	0.0375141	35	49	2	GO:0006903	GO:BP	vesicle targeting	2844	Nlgn1,Pclo
TRUE	0.00617446	41	60	3	GO:0001941	GO:BP	postsynaptic membrane organization	669	Sorbs2,Nlgn1,Magi2			TRUE	0.0375141	3	21	1	GO:0099502	GO:BP	calcium-dependent activation of synaptic vesicle fusion	22315	Syt1
TRUE	0.00623408	255	657	25	GO:0021700	GO:BP	developmental maturation	7240	Dlg2,Adgrb3,Cacna1a,Rfx3,Pou2f2,Igsf21,Pla2g3,Slc24a4,Sybu,Camk2b,Kcnip2,Sez6l2,Rps6ka2,Sema4d,Thbs3,Disc1,Fgfr1,Neurl1a,Clstn1,Nsun2,Ptk2b,Plcb1,Epo,Srrm4,Akap5			TRUE	0.0375141	3	21	1	GO:1901634	GO:BP	positive regulation of synaptic vesicle membrane organization	24912	Syt1
TRUE	0.00633468	60	259	6	GO:0015800	GO:BP	acidic amino acid transport	5467	Grm7,Snca,Bdnf,Grm1,Slc1a2,Slc6a1			TRUE	0.0375141	3	28	1	GO:0090292	GO:BP	nuclear matrix anchoring at nuclear membrane	21304	Syne1
TRUE	0.00635769	2	419	2	GO:0060313	GO:BP	negative regulation of blood vessel remodeling	17088	Abr,Bcr			TRUE	0.0375141	3	28	1	GO:0043578	GO:BP	nuclear matrix organization	12419	Syne1
TRUE	0.00638889	4	2	1	GO:0061591	GO:BP	calcium activated galactosylceramide scrambling	18278	Ano3			TRUE	0.0376986	7	188	2	GO:0014832	GO:BP	urinary bladder smooth muscle contraction	5260	Kcnma1,Cacna1c
TRUE	0.00638889	4	2	1	GO:0061590	GO:BP	calcium activated phosphatidylcholine scrambling	18277	Ano3			TRUE	0.0376986	6	188	2	GO:0060073	GO:BP	micturition	16888	Kcnma1,Cacna1c
TRUE	0.00638889	4	2	1	GO:0061588	GO:BP	calcium activated phospholipid scrambling	18275	Ano3			TRUE	0.0378256	4	398	2	GO:0061550	GO:BP	cranial ganglion development	18242	Nrp2,Ctnnb1
TRUE	0.00639448	9	42	2	GO:0021783	GO:BP	preganglionic parasympathetic fiber development	7320	Nrp1,Nav2			TRUE	0.0378256	1	85	1	GO:0007185	GO:BP	transmembrane receptor protein tyrosine phosphatase signaling pathway	3083	Ptpre
TRUE	0.00639504	12	37	2	GO:0048532	GO:BP	anatomical structure arrangement	14852	Dab1,Nrp1			TRUE	0.0378256	183	25	3	GO:0003015	GO:BP	heart process	1591	Pde4d,Ank2,Cacna2d1
TRUE	0.00640336	9	58	2	GO:0097090	GO:BP	presynaptic membrane organization	21646	Ptprd,Nlgn1			TRUE	0.0378256	3	398	2	GO:0060789	GO:BP	hair follicle placode formation	17543	Gnas,Ctnnb1
TRUE	0.00640336	15	185	3	GO:0007216	GO:BP	G protein-coupled glutamate receptor signaling pathway	3114	Grm7,Grik3,Grm1			TRUE	0.0378323	6	326	2	GO:0033564	GO:BP	anterior/posterior axon guidance	9524	Dcc,Unc5c
TRUE	0.00649819	66	1040	13	GO:0000380	GO:BP	alternative mRNA splicing, via spliceosome	159	Rbfox1,Rbfox3,Celf2,Rbfox2,Celf5,Khdrbs2,Srrm4,Rbm24,Mbnl2,Celf3,Zbtb7a,Srsf2,Khdrbs1			TRUE	0.0383512	22	3	1	GO:0016048	GO:BP	detection of temperature stimulus	5648	Trpm3
TRUE	0.00656899	16	1046	6	GO:0035330	GO:BP	regulation of hippo signaling	10311	Wwc1,Shank2,Sox11,Dlg5,Mapk14,Vgll4			TRUE	0.0384737	16	296	3	GO:0071625	GO:BP	vocalization behavior	19616	Nrxn1,Shank1,Shank2
TRUE	0.00669127	294	287	16	GO:0071692	GO:BP	protein localization to extracellular region	19671	Rfx3,Nnat,Cacna1c,Acvr1c,Epha5,Nos1,Prkce,Efna5,Ppp3ca,Cacna1d,Olfm2,Srcin1,Pclo,Sybu,Oprm1,Kcnq1			TRUE	0.0389576	8	215	2	GO:0061669	GO:BP	spontaneous neurotransmitter secretion	18308	Syt1,Rims2
TRUE	0.00679904	248	287	15	GO:0042886	GO:BP	amide transport	12022	Rfx3,Nnat,Cacna1c,Acvr1c,Epha5,Nos1,Prkce,Efna5,Ppp3ca,Cacna1d,Pex5l,Pclo,Sybu,Crhr1,Kcnq1			TRUE	0.0392447	1	45	1	GO:0048884	GO:BP	neuromast development	15172	Tmem132e
TRUE	0.00679904	3	254	2	GO:0007181	GO:BP	transforming growth factor beta receptor complex assembly	3080	Acvr1c,Tgfbr3			TRUE	0.0392447	1	45	1	GO:0048882	GO:BP	lateral line development	15170	Tmem132e
TRUE	0.00695852	63	966	12	GO:0002090	GO:BP	regulation of receptor internalization	794	Magi2,Pacsin1,Iqsec1,Hap1,Nedd4,Necab2,Nsf,Ptpn5,Akap5,Pard3,Arrb1,Sh3gl2			TRUE	0.0392447	1	45	1	GO:0048886	GO:BP	neuromast hair cell differentiation	15174	Tmem132e
TRUE	0.00695852	86	1059	15	GO:0010770	GO:BP	positive regulation of cell morphogenesis involved in differentiation	4907	Nrp1,Ptprd,Epha4,Camk2b,Olfm4,Afdn,Carmil1,Rreb1,Ephb2,Lrp8,Akap5,Dnm2,Baiap2,Fbxw8,Fermt2			TRUE	0.0392447	15	5	1	GO:1901077	GO:BP	regulation of relaxation of muscle	24401	Pde4d
TRUE	0.00695852	23	856	6	GO:0016082	GO:BP	synaptic vesicle priming	5679	Snca,Erc2,Stxbp5,Sv2a,Unc13a,Unc13b			TRUE	0.0392447	1	45	1	GO:0035675	GO:BP	neuromast hair cell development	10542	Tmem132e
TRUE	0.00697699	618	82	12	GO:0061024	GO:BP	membrane organization	17767	Ano3,Dlg2,Sorbs2,Syt1,Ank2,Tmeff2,Ptprd,Nlgn1,Magi2,Snca,Trim9,Pacsin1			TRUE	0.0392536	12	398	3	GO:0061548	GO:BP	ganglion development	18240	Nrp2,Unc5c,Ctnnb1
TRUE	0.0070637	95	469	10	GO:0110020	GO:BP	regulation of actomyosin structure organization	22646	Nrp1,Tmeff2,Akap13,Limch1,Rock2,Arhgef10l,Kank3,Carmil1,Mef2c,Tjp1			TRUE	0.0396101	22	87	2	GO:0106030	GO:BP	neuron projection fasciculation	22504	Ptprz1,Ncam2
TRUE	0.00714069	42	402	6	GO:0034205	GO:BP	amyloid-beta formation	9764	Slc2a13,Spon1,Epha4,Rock2,Bin1,Hap1			TRUE	0.0396101	22	87	2	GO:0007413	GO:BP	axonal fasciculation	3287	Ptprz1,Ncam2
TRUE	0.00714069	4	144	2	GO:0098735	GO:BP	positive regulation of the force of heart contraction	22062	Nos1,Slc8a1			TRUE	0.0396101	339	299	15	GO:0070997	GO:BP	neuron death	19190	Oxr1,Grid2,Ptprz1,Dcc,Epha7,Nos1,Cacna1a,Ghr,Gpnmb,Kcnip3,Adarb1,Scn2a,Tmem259,Crhr1,Chl1
TRUE	0.00728463	7	416	3	GO:0051964	GO:BP	negative regulation of synapse assembly	16225	Epha7,Mdga1,Slit1			TRUE	0.0396101	1291	335	47	GO:0051674	GO:BP	localization of cell	16030	Pde4d,Dock4,Magi2,Mdga2,Ptprz1,Prkg1,Nrg3,Pcsk5,Dcc,Gpm6a,Rfx3,Bcr,Cdh2,Cdh13,Ptprj,Ntng2,Cadm1,Rreb1,Acvr1c,Zmiz1,Tnr,Sema3e,Gpnmb,Cemip,Enah,Rere,Adarb1,Sema6d,Slc8a1,Prkca,Bcl11b,Tiam1,Prex1,Iqsec1,Ntrk3,Pdgfc,Nrp2,Fat3,Chl1,Fgfr1,Dnah2,Camk1d,Smad3,Unc5c,Dixdc1,Actn4,Map2k1
TRUE	0.00731857	57	641	9	GO:0050432	GO:BP	catecholamine secretion	15234	Syt1,Snca,Syt6,Crhr1,Prkcb,Syt7,Kcnb1,Syt13,Syt11			TRUE	0.0396101	1291	335	47	GO:0048870	GO:BP	cell motility	15159	Pde4d,Dock4,Magi2,Mdga2,Ptprz1,Prkg1,Nrg3,Pcsk5,Dcc,Gpm6a,Rfx3,Bcr,Cdh2,Cdh13,Ptprj,Ntng2,Cadm1,Rreb1,Acvr1c,Zmiz1,Tnr,Sema3e,Gpnmb,Cemip,Enah,Rere,Adarb1,Sema6d,Slc8a1,Prkca,Bcl11b,Tiam1,Prex1,Iqsec1,Ntrk3,Pdgfc,Nrp2,Fat3,Chl1,Fgfr1,Dnah2,Camk1d,Smad3,Unc5c,Dixdc1,Actn4,Map2k1
TRUE	0.00735723	210	510	19	GO:0060485	GO:BP	mesenchyme development	17250	Nrp1,Sema3e,Sema5b,Tiam1,Cdh2,Epha4,Spred2,Tgfbr3,Wnt7b,Fgfr2,Zeb2,Acvr1,Sema4d,Loxl2,Mef2c,Nedd4,Fgfr1,Sox11,Spry2			TRUE	0.0396101	294	414	17	GO:0010720	GO:BP	positive regulation of cell development	4860	Ptprd,Cdh4,Ptprz1,Atxn1,Oprm1,Rfx3,Baiap2,Rreb1,Id2,Prex1,Ntrk3,Dixdc1,Map2k1,Ephb2,Ctnnb1,Golga4,Gpr68
TRUE	0.00741222	28	457	5	GO:0140058	GO:BP	neuron projection arborization	22971	Nrp1,Nlgn1,Phactr1,Afdn,Ntng2			TRUE	0.0398165	49	94	3	GO:0019933	GO:BP	cAMP-mediated signaling	7018	Pde4d,Gnas,Oprm1
TRUE	0.00746035	47	12	2	GO:0042551	GO:BP	neuron maturation	11822	Dlg2,Adgrb3			TRUE	0.0399931	184	449	13	GO:0007160	GO:BP	cell-matrix adhesion	3060	Pcsk5,Npnt,Bcr,Cdh13,Ptprj,Sema3e,Tiam1,Smad3,Src,Coro2b,Ctnnb1,Actn1,Slk
TRUE	0.00746035	94	144	6	GO:0051209	GO:BP	release of sequestered calcium ion into cytosol	15673	Ank2,Snca,Cacna1c,Pde4d,Prkce,Slc8a1			TRUE	0.0402707	522	444	31	GO:0071417	GO:BP	cellular response to organonitrogen compound	19446	Pde4d,Gabrb1,Cacna2d1,Gnas,Ptpre,Oprm1,Nos1,Foxo1,Glp2r,Baiap2,Fbn1,Cacna1a,Ghr,Htr4,Pid1,Slc8a1,Gabrg2,Slc8a3,Pdgfc,Crhr1,Gnb5,Zeb1,Rptor,Src,Rap1a,Ephb2,Stat3,Ctnnb1,Rhoq,Ipo5,Nsmf
TRUE	0.00762559	5	371	3	GO:0099624	GO:BP	atrial cardiac muscle cell membrane repolarization	22385	Cacna1d,Kcnq1,Kcnn2			TRUE	0.0402707	1	94	1	GO:0061358	GO:BP	negative regulation of Wnt protein secretion	18086	Oprm1
TRUE	0.00763181	14	229	3	GO:0086103	GO:BP	G protein-coupled receptor signaling pathway involved in heart process	21022	Akap13,Nos1,Atp2b4			TRUE	0.0402707	226	21	3	GO:0045927	GO:BP	positive regulation of growth	13635	Cdh4,Rims1,Syt1
TRUE	0.0076736	55	1087	12	GO:0031279	GO:BP	regulation of cyclase activity	8233	Grm7,Cacna1c,Nos1,Cacna1d,Gnas,Cap1,Akap5,Mapk14,Cap2,Adcy1,Gng7,Gnal			TRUE	0.0403006	8	222	2	GO:0021626	GO:BP	central nervous system maturation	7166	Cacna1a,Rere
TRUE	0.00770662	44	1031	11	GO:0071300	GO:BP	cellular response to retinoic acid	19331	Brinp1,Wnt7b,Fgfr2,Mef2c,Ntrk3,Ptk2b,Tesc,Atp1a3,Setx,Twf2,Add1			TRUE	0.0403495	24	437	4	GO:0060384	GO:BP	innervation	17157	Col25a1,Adarb1,Nptx1,Ece1
TRUE	0.00770662	95	144	6	GO:0051283	GO:BP	negative regulation of sequestering of calcium ion	15731	Ank2,Snca,Cacna1c,Pde4d,Prkce,Slc8a1			TRUE	0.0403495	14	380	3	GO:2001171	GO:BP	positive regulation of ATP biosynthetic process	30345	Pid1,Map2k1,Stat3
TRUE	0.00787711	47	60	3	GO:0071709	GO:BP	membrane assembly	19688	Ptprd,Nlgn1,Magi2			TRUE	0.040681	6	345	2	GO:2000394	GO:BP	positive regulation of lamellipodium morphogenesis	29613	Rreb1,Src
TRUE	0.0080543	62	618	10	GO:0003407	GO:BP	neural retina development	1976	Sdk1,Gpm6a,Fat3,Atp2b2,Atp2b4,Atp8a2,Dscam,Megf11,Sdk2,Miat			TRUE	0.0407086	704	381	35	GO:0051093	GO:BP	negative regulation of developmental process	15570	Nlgn1,Adgrb3,Ptprz1,Gnas,Epha7,Bcr,Foxo1,Map2,Vgll4,Fbn1,Inhba,Adgrb2,Tnr,Sema3e,Wnt9b,Trpc6,Ptprs,Sema6d,Rap1gap,Rtn4rl1,Id2,Ntrk3,Fat3,Fgfr1,Smad3,Dixdc1,Zeb1,Actn4,Klf13,Jarid2,Ski,Ephb2,Mbp,Stat3,Zhx2
TRUE	0.00807642	29	895	7	GO:0099563	GO:BP	modification of synaptic structure	22357	Epha4,Cabp1,Camkv,Arhgap44,Ctnna2,Itsn1,Baiap2			TRUE	0.0407086	26	3	1	GO:0050951	GO:BP	sensory perception of temperature stimulus	15464	Trpm3
TRUE	0.0081234	46	834	9	GO:2000649	GO:BP	regulation of sodium ion transmembrane transporter activity	29859	Kcnq1,Nedd4,Plcb1,Tesc,Agrn,Fgf12,Nedd4l,Dnm2,Neto1			TRUE	0.0408149	4	201	2	GO:0072178	GO:BP	nephric duct morphogenesis	20046	Epha7,Wnt9b
TRUE	0.00822605	18	287	4	GO:0099623	GO:BP	regulation of cardiac muscle cell membrane repolarization	22384	Cacna2d1,Ank2,Cacna1d,Kcnq1			TRUE	0.0413118	41	360	5	GO:0044060	GO:BP	regulation of endocrine process	12603	Gnas,Inhba,Crhr1,Fgfr1,Cry2
TRUE	0.00826686	96	144	6	GO:0051282	GO:BP	regulation of sequestering of calcium ion	15730	Ank2,Snca,Cacna1c,Pde4d,Prkce,Slc8a1			TRUE	0.0413118	1	98	1	GO:0042040	GO:BP	metal incorporation into metallo-molybdopterin complex	11498	Gphn
TRUE	0.00828766	71	488	9	GO:0048864	GO:BP	stem cell development	15153	Nrp1,Sema3e,Sema5b,Cdh2,Wnt7b,Zeb2,Acvr1,Sema4d,Sox11			TRUE	0.0413118	1	98	1	GO:0018315	GO:BP	molybdenum incorporation into molybdenum-molybdopterin complex	6188	Gphn
TRUE	0.00836726	21	852	6	GO:1902547	GO:BP	regulation of cellular response to vascular endothelial growth factor stimulus	25723	Atp2b4,Smoc2,Spry2,Adamts3,Dab2ip,Pik3cb			TRUE	0.0413118	1	98	1	GO:0072579	GO:BP	glycine receptor clustering	20342	Gphn
TRUE	0.00851199	48	811	10	GO:0140115	GO:BP	export across plasma membrane	22985	Slc8a1,Slc24a4,Kcnq1,Kcnip2,Kcnd3,Slc4a4,Kcnb1,Slc8a3,Agrn,Atp1a3			TRUE	0.0415287	8	11	1	GO:0046543	GO:BP	development of secondary female sexual characteristics	14202	Nell2
TRUE	0.00852604	24	259	4	GO:0098810	GO:BP	neurotransmitter reuptake	22107	Snca,Nos1,Slc1a2,Slc6a1			TRUE	0.0415287	17	111	2	GO:0045956	GO:BP	positive regulation of calcium ion-dependent exocytosis	13662	Syt1,Cadps
TRUE	0.00865218	19	755	6	GO:1901380	GO:BP	negative regulation of potassium ion transmembrane transport	24682	Kcnq1,Bin1,Kcnab1,Agrn,Rgs4,Nedd4l			TRUE	0.0416024	8	228	2	GO:0048671	GO:BP	negative regulation of collateral sprouting	14972	Epha7,Ptprs
TRUE	0.00865367	86	850	13	GO:0090630	GO:BP	activation of GTPase activity	21528	Rasgrf1,Rap1gap2,Abr,Sipa1l2,Tiam1,Rap1gap,Bcr,Ntrk3,Sgsm1,Ptk2b,Sipa1l1,Ngef,Ralgapa2			TRUE	0.04177	18	5	1	GO:0060314	GO:BP	regulation of ryanodine-sensitive calcium-release channel activity	17089	Pde4d
TRUE	0.0087259	11	42	2	GO:0048486	GO:BP	parasympathetic nervous system development	14817	Nrp1,Nav2			TRUE	0.0417753	32	398	5	GO:0021545	GO:BP	cranial nerve development	7086	Adarb1,Nrp2,Nav2,Ephb2,Ctnnb1
TRUE	0.00879405	8	70	2	GO:0042762	GO:BP	regulation of sulfur metabolic process	11938	Cacna1a,Snca			TRUE	0.0417954	567	444	33	GO:1901699	GO:BP	cellular response to nitrogen compound	24965	Pde4d,Sorbs2,Gabrb1,Cacna2d1,Gnas,Ptpre,Gria1,Oprm1,Nos1,Foxo1,Glp2r,Baiap2,Fbn1,Cacna1a,Ghr,Htr4,Pid1,Slc8a1,Gabrg2,Slc8a3,Pdgfc,Crhr1,Gnb5,Zeb1,Rptor,Src,Rap1a,Ephb2,Stat3,Ctnnb1,Rhoq,Ipo5,Nsmf
TRUE	0.00880933	209	875	26	GO:0050730	GO:BP	regulation of peptidyl-tyrosine phosphorylation	15281	Epha7,Nrp1,Ptprz1,Prkce,Efna5,Epha4,Pdgfc,Srcin1,Acvr1,Sema4d,Adra1a,Neurl1a,Prkcz,Ptk2b,Lrp8,Epo,Cd81,Tgfa,Agrn,Jak2,Zfyve28,Fbxw7,Arhgef2,Crlf1,Gprc5b,Aplp2			TRUE	0.0417954	74	199	5	GO:1904427	GO:BP	positive regulation of calcium ion transmembrane transport	27399	Ank2,Cacna2d1,Cacnb2,Cacna1c,Cemip
TRUE	0.00880933	98	144	6	GO:0051208	GO:BP	sequestering of calcium ion	15672	Ank2,Snca,Cacna1c,Pde4d,Prkce,Slc8a1			TRUE	0.0417954	264	306	14	GO:0009914	GO:BP	hormone transport	4230	Nell2,Pclo,Gnas,Nnat,Rfx3,Nos1,Camk2n1,Inhba,Acvr1c,Cacna1c,Rims2,Vsnl1,Crhr1,Fgfr1
TRUE	0.00919649	1237	660	89	GO:0045595	GO:BP	regulation of cell differentiation	13327	Brinp1,Dab1,Epha7,Rbfox1,Nrp1,Cdh4,Rfx3,Ptprs,Ptprd,Nlgn1,Ptprz1,Sema3e,Inhba,Nos1,Map2,Sema5b,Bdnf,Zfpm2,Efna5,Ccnt2,Ppp3ca,Rbfox2,Tiam1,Pla2g3,Sort1,Olfm2,Zfp536,Epha4,Rgs6,Spred2,Rock2,Oprm1,Prickle1,Wnt7b,Rap1gap,Nfatc2,Mbp,Pbx1,Camk2b,Gnas,Zeb2,Bin1,Npnt,Acvr1,Hdac7,Fbln1,Dscam,Olfm4,Ajap1,Col5a1,Afdn,Hap1,Sema4d,Trpc6,Slit1,Carmil1,Rreb1,Loxl2,Mef2c,Ntrk3,Disc1,Fgfr1,Efnb3,Trio,Rora,Sox11,N…			TRUE	0.0418206	16	366	3	GO:0022038	GO:BP	corpus callosum development	7574	Ptprs,Rtn4rl1,Ephb2
TRUE	0.0094819	120	682	14	GO:1904375	GO:BP	regulation of protein localization to cell periphery	27350	Magi2,Epb41,Camk2g,Atp2b4,Stac,Camk2a,Camk2b,Stac2,Dpp6,Lrp1,Prkcz,Ephb2,Akap5,Arhgap44			TRUE	0.0421818	1	102	1	GO:0072560	GO:BP	type B pancreatic cell maturation	20331	Rfx3
TRUE	0.00949895	386	755	36	GO:0051051	GO:BP	negative regulation of transport	15542	Grm7,Snca,Trim9,Pacsin1,Acvr1c,Nos1,Prkce,Abr,Ppp3ca,Atp9a,Srcin1,Oprm1,Crhr1,Kcnq1,Slc43a2,Cabp1,Gnas,Bin1,Prkcb,Bcr,Nedd4,Stxbp3,Kcnb1,Necab2,Abcc8,Ptk2b,Ephb2,Kcnab1,Epo,Syt11,Pacsin2,Akap5,Agrn,Rgs4,Fgf12,Nedd4l			TRUE	0.0421818	3	17	1	GO:0070842	GO:BP	aggresome assembly	19091	Dlgap1
TRUE	0.00949895	2	8	1	GO:0099642	GO:BP	retrograde axonal protein transport	22398	Dlg2			TRUE	0.0421818	318	235	12	GO:0032535	GO:BP	regulation of cellular component size	8826	Cdh4,Kcnma1,Pclo,Atp2b2,Epha7,Map2,Baiap2,Tnr,Sema3e,Myo3b,Ptprs,Sema6d
TRUE	0.00950915	8	970	4	GO:0038007	GO:BP	netrin-activated signaling pathway	11134	Dscam,Unc5c,Unc5a,Shtn1			TRUE	0.0423371	176	28	3	GO:0051651	GO:BP	maintenance of location in cell	16010	Pde4d,Ank2,Syne1
TRUE	0.00951583	6	81	2	GO:0060073	GO:BP	micturition	16888	Kcnma1,Cacna1c			TRUE	0.0424127	966	6	4	GO:0050877	GO:BP	nervous system process	15393	Csmd1,Trpm3,Pde4d,Dpp6
TRUE	0.00951583	511	709	45	GO:0061061	GO:BP	muscle structure development	17803	Sorbs2,Adgrb3,Rbfox1,Ank2,Syne1,Tanc1,Akap13,Bdnf,Large1,Zfpm2,Jph1,Ccnt2,Ppp3ca,Sort1,Olfm2,Cdh2,Hivep3,Prickle1,Wnt7b,Nfatc2,Bin1,Npnt,Acvr1,Hdac7,Cntfr,Mef2a,Fhod3,Mef2c,Adra1a,Rora,Sox11,Neurl1a,Ripor2,Mef2d,Smyd3,Pdcd4,Plcb1,Foxp1,Epo,Prox1,Cd81,Speg,Dner,Ephb1,Rgs4			TRUE	0.0426345	1146	52	11	GO:0051240	GO:BP	positive regulation of multicellular organismal process	15698	Pde4d,Ptprd,Cdh4,Lrrtm4,Nlgn1,Adgrb3,Nrxn1,Grid2,Ptprz1,Atxn1,Gnas
TRUE	0.0095255	59	269	6	GO:0007193	GO:BP	adenylate cyclase-inhibiting G protein-coupled receptor signaling pathway	3091	Grm7,Grik3,Htr4,Grm1,Gabbr2,Oprm1			TRUE	0.0426345	16	5	1	GO:0010644	GO:BP	cell communication by electrical coupling	4789	Pde4d
TRUE	0.00990054	25	111	3	GO:0014047	GO:BP	glutamate secretion	5161	Grm7,Snca,Bdnf			TRUE	0.0426345	47	35	2	GO:0042551	GO:BP	neuron maturation	11822	Adgrb3,Nrxn1
TRUE	0.00990054	4	225	2	GO:0097118	GO:BP	neuroligin clustering involved in postsynaptic membrane assembly	21668	Magi2,Cdh2			TRUE	0.0426345	381	451	24	GO:0001501	GO:BP	skeletal system development	423	Gnas,Chst11,Pcsk5,Cadm1,Mmp16,Fbn1,Ghr,Wnt9b,Mboat2,Dscaml1,Pdgfc,Foxn3,Fgfr1,Col27a1,Smad3,Zeb1,Src,Mef2d,Bmp1,Ctnnb1,Notch2,Gpr68,Spns2,Zbtb16
TRUE	0.00992248	15	479	4	GO:0032230	GO:BP	positive regulation of synaptic transmission, GABAergic	8604	Nlgn1,Prkce,Hap1,Adra1a			TRUE	0.0426345	63	392	6	GO:0002090	GO:BP	regulation of receptor internalization	794	Magi2,Gsg1l,Iqsec1,Ankrd13a,Pacsin1,Necab2
TRUE	0.00993035	38	765	8	GO:0098926	GO:BP	postsynaptic signal transduction	22169	Sorbs2,Oprm1,Cabp1,Ly6h,Plcb1,Agrn,Jak2,Crtc1			TRUE	0.0426345	1	105	1	GO:0140196	GO:BP	positive regulation of adenylate cyclase-activating adrenergic receptor signaling pathway involved in heart process	23005	Nos1
TRUE	0.00993035	10	331	3	GO:1902959	GO:BP	regulation of aspartic-type endopeptidase activity involved in amyloid precursor protein catabolic process	26075	Epha4,Rock2,Bin1			TRUE	0.0426345	5	21	1	GO:1903233	GO:BP	regulation of calcium ion-dependent exocytosis of neurotransmitter	26312	Syt1
TRUE	0.00993035	31	609	6	GO:0051647	GO:BP	nucleus localization	16006	Syne1,Bin1,Slit1,Sun2,Cdc42bpa,Sun1			TRUE	0.0426345	5	361	2	GO:1990048	GO:BP	anterograde neuronal dense core vesicle transport	28822	Map2,Kif1b
TRUE	0.0101311	219	287	13	GO:0050708	GO:BP	regulation of protein secretion	15275	Rfx3,Nnat,Acvr1c,Epha5,Nos1,Prkce,Efna5,Ppp3ca,Cacna1d,Srcin1,Sybu,Oprm1,Kcnq1			TRUE	0.0426345	12	5	1	GO:0032674	GO:BP	regulation of interleukin-5 production	8919	Pde4d
TRUE	0.0101395	44	1006	9	GO:0047496	GO:BP	vesicle transport along microtubule	14481	Map2,Dync1i1,Sybu,Hap1,Prkcz,Kif5a,Kif1b,Bicdl1,Trim46			TRUE	0.0426345	54	32	2	GO:0050433	GO:BP	regulation of catecholamine secretion	15235	Syt1,Syt6
TRUE	0.0101395	4	229	2	GO:0140192	GO:BP	regulation of adenylate cyclase-activating adrenergic receptor signaling pathway involved in heart process	23001	Nos1,Atp2b4			TRUE	0.0426345	12	5	1	GO:0032634	GO:BP	interleukin-5 production	8879	Pde4d
TRUE	0.0101724	101	374	10	GO:0007189	GO:BP	adenylate cyclase-activating G protein-coupled receptor signaling pathway	3087	Adgrl3,Adgrb3,Akap13,Nos1,Htr4,Atp2b4,Oprm1,Crhr1,Gnas,Adcy9			TRUE	0.0426345	1	105	1	GO:0061875	GO:BP	negative regulation of hepatic stellate cell contraction	18414	Nos1
TRUE	0.0103775	16	38	2	GO:0060307	GO:BP	regulation of ventricular cardiac muscle cell membrane repolarization	17083	Cacna2d1,Ank2			TRUE	0.0426345	9	174	2	GO:0021860	GO:BP	pyramidal neuron development	7396	Slc4a10,Zmiz1
TRUE	0.0103783	8	999	4	GO:0061669	GO:BP	spontaneous neurotransmitter secretion	18308	Syt1,Rph3a,Unc13b,Doc2b			TRUE	0.0426725	809	450	40	GO:0040012	GO:BP	regulation of locomotion	11459	Pde4d,Dock4,Magi2,Ptprz1,Prkg1,Nrg3,Pcsk5,Bcr,Cdh13,Ptprj,Ntng2,Rreb1,Acvr1c,Tnr,Sema3e,Gpnmb,Cemip,Adarb1,Sema6d,Slc8a1,Prkca,Tiam1,Iqsec1,Ntrk3,Pdgfc,Fgfr1,Camk1d,Smad3,Unc5c,Actn4,Map2k1,Src,Ephb2,Stat3,Phactr1,Abhd2,Mgat3,Nsmf,Slk,Rras2
TRUE	0.0103783	24	895	6	GO:0099010	GO:BP	modification of postsynaptic structure	22217	Cabp1,Camkv,Arhgap44,Ctnna2,Itsn1,Baiap2			TRUE	0.0426773	1	53	1	GO:0033037	GO:BP	polysaccharide localization	9204	Chst11
TRUE	0.0103865	72	545	9	GO:0010921	GO:BP	regulation of phosphatase activity	5042	Magi2,Ppp2r2b,Rock2,Npnt,Sema4d,Mef2c,Ppp4r4,Ppargc1b,Ptpa			TRUE	0.0431161	21	437	4	GO:0043950	GO:BP	positive regulation of cAMP-mediated signaling	12529	Gnas,Oprm1,Crhr1,Ece1
TRUE	0.0106826	423	298	20	GO:0006820	GO:BP	anion transport	2774	Ano3,Grm7,Gabrb1,Cacna1a,Snca,Gabrb2,Slc4a10,Bdnf,Grm1,Slc2a9,Slc1a2,Pla2g3,Slc12a5,Slc24a4,Gabrd,Gabra2,Slc6a1,Gabrg2,Kcnq1,Slc43a2			TRUE	0.044118	21	5	1	GO:0046058	GO:BP	cAMP metabolic process	13758	Pde4d
TRUE	0.0107138	200	712	21	GO:0090257	GO:BP	regulation of muscle system process	21269	Ank2,Dock4,Cacna1c,Pde4d,Slc8a1,Ppp3ca,Camk2g,Atp2b4,Kcnq1,Bin1,Npnt,Mef2a,Mef2c,Adra1a,Abcc8,Foxp1,Slc8a3,Ehd3,Agrn,Rgs4,Ece1			TRUE	0.0443893	148	451	12	GO:0051216	GO:BP	cartilage development	15678	Gnas,Chst11,Ghr,Mboat2,Fgfr1,Col27a1,Smad3,Zeb1,Mef2d,Bmp1,Ctnnb1,Zbtb16
TRUE	0.0107138	54	60	3	GO:0044091	GO:BP	membrane biogenesis	12632	Ptprd,Nlgn1,Magi2			TRUE	0.0452434	63	161	4	GO:0050709	GO:BP	negative regulation of protein secretion	15276	Oprm1,Nos1,Frmd4a,Acvr1c
TRUE	0.0107138	153	843	20	GO:0050731	GO:BP	positive regulation of peptidyl-tyrosine phosphorylation	15282	Nrp1,Ptprz1,Efna5,Epha4,Srcin1,Acvr1,Sema4d,Adra1a,Neurl1a,Ptk2b,Lrp8,Epo,Cd81,Tgfa,Agrn,Jak2,Fbxw7,Arhgef2,Crlf1,Gprc5b			TRUE	0.0452434	217	161	8	GO:0046883	GO:BP	regulation of hormone secretion	14422	Nell2,Gnas,Nnat,Rfx3,Nos1,Camk2n1,Inhba,Acvr1c
TRUE	0.0108784	9	287	3	GO:0030644	GO:BP	cellular chloride ion homeostasis	7932	Cacna1a,Slc12a5,Kcnq1			TRUE	0.0456406	436	345	20	GO:1905114	GO:BP	cell surface receptor signaling pathway involved in cell-cell signaling	28024	Nlgn1,Nrxn1,Grid2,Pclo,Atxn1,Oprm1,Cdh2,Foxo1,Baiap2,Vgll4,Shank1,Wnt9b,Rims2,Slc8a3,Znrf3,Shisa6,Smad3,Dixdc1,Ccdc88c,Src
TRUE	0.0108865	47	843	9	GO:0061098	GO:BP	positive regulation of protein tyrosine kinase activity	17840	Epha4,Srcin1,Adra1a,Neurl1a,Lrp8,Tgfa,Agrn,Fbxw7,Gprc5b			TRUE	0.0456684	55	35	2	GO:1903078	GO:BP	positive regulation of protein localization to plasma membrane	26191	Dpp6,Nrxn1
TRUE	0.0109655	21	657	5	GO:0099149	GO:BP	regulation of postsynaptic neurotransmitter receptor internalization	22281	Pacsin1,Iqsec1,Hap1,Nedd4,Akap5			TRUE	0.0458978	57	32	2	GO:0050432	GO:BP	catecholamine secretion	15234	Syt1,Syt6
TRUE	0.0113319	34	93	3	GO:0086004	GO:BP	regulation of cardiac muscle cell contraction	20961	Ank2,Cacna1c,Pde4d			TRUE	0.0458978	6	380	2	GO:1904683	GO:BP	regulation of metalloendopeptidase activity	27629	Mbp,Stat3
TRUE	0.011416	151	229	9	GO:0019722	GO:BP	calcium-mediated signaling	6933	Ank2,Cacna1c,Cdh13,Slc8a1,Ppp3ca,Cacna1d,Grm1,Slc24a4,Atp2b4			TRUE	0.0461779	7	323	2	GO:1903243	GO:BP	negative regulation of cardiac muscle hypertrophy in response to stress	26322	Foxo1,Smad3
TRUE	0.0115506	73	488	9	GO:0014033	GO:BP	neural crest cell differentiation	5147	Nrp1,Sema3e,Sema5b,Cdh2,Zeb2,Acvr1,Sema4d,Mef2c,Sox11			TRUE	0.0462753	263	141	8	GO:1903532	GO:BP	positive regulation of secretion by cell	26586	Nell2,Syt1,Nlgn1,Cacnb2,Nnat,Cadps,Camk2n1,Frmd4a
TRUE	0.0115506	28	747	6	GO:1903421	GO:BP	regulation of synaptic vesicle recycling	26482	Nlgn1,Pclo,Dnm3,Syt7,Syt11,Dnm1			TRUE	0.0462753	318	246	13	GO:0006875	GO:BP	cellular metal ion homeostasis	2818	Pde4d,Ank2,Kcnma1,Atp2b2,Gria1,Cacna1a,Cacna1c,Cemip,Grm1,Trpc6,Slc8a1,Slc24a3,Slc8a3
TRUE	0.0117896	10	36	2	GO:0016338	GO:BP	calcium-independent cell-cell adhesion via plasma membrane cell-adhesion molecules	5791	Dscaml1,Cadm1			TRUE	0.0468715	165	215	8	GO:0030073	GO:BP	insulin secretion	7697	Pclo,Nnat,Rfx3,Nos1,Camk2n1,Acvr1c,Cacna1c,Rims2
TRUE	0.0118253	28	1039	7	GO:1900273	GO:BP	positive regulation of long-term synaptic potentiation	23611	Nos1,Ptpn5,Ephb2,Akap5,Shisa7,Crtc1,Adcy1			TRUE	0.0471697	30	335	4	GO:0034110	GO:BP	regulation of homotypic cell-cell adhesion	9678	Prkg1,Prkca,Adamts18,Map2k1
TRUE	0.0118936	10	396	3	GO:0099505	GO:BP	regulation of presynaptic membrane potential	22317	Grik3,Scn2a,Grik2			TRUE	0.0472138	6	20	1	GO:0051597	GO:BP	response to methylmercury	15960	Ank2
TRUE	0.0118936	4	252	2	GO:0016080	GO:BP	synaptic vesicle targeting	5677	Nlgn1,Pclo			TRUE	0.0479059	34	355	4	GO:0021680	GO:BP	cerebellar Purkinje cell layer development	7220	Atp2b2,Cacna1a,Rere,Nfix
TRUE	0.0118936	1	21	1	GO:0021813	GO:BP	cell-cell adhesion involved in neuronal-glial interactions involved in cerebral cortex radial glia guided migration	7350	Dab1			TRUE	0.047989	115	156	5	GO:0051588	GO:BP	regulation of neurotransmitter transport	15951	Syt1,Nlgn1,Cacnb2,Nos1,Cacna1a
TRUE	0.0119871	12	479	4	GO:0001976	GO:BP	nervous system process involved in regulation of systemic arterial blood pressure	697	Nav2,Asic2,Rps6ka2,Adra1a			TRUE	0.047989	7	188	2	GO:0014848	GO:BP	urinary tract smooth muscle contraction	5275	Kcnma1,Cacna1c
TRUE	0.012018	54	647	9	GO:0060042	GO:BP	retina morphogenesis in camera-type eye	16859	Sdk1,Fat3,Atp8a2,Dscam,Nectin3,Megf11,Sdk2,Miat,Prox1			TRUE	0.047989	58	33	2	GO:0140238	GO:BP	presynaptic endocytosis	23029	Syt1,Nlgn1
TRUE	0.012052	259	231	12	GO:0040013	GO:BP	negative regulation of locomotion	11460	Nrg3,Nrp1,Tmeff2,Magi2,Sema3e,Acvr1c,Sema5b,Sulf1,Abr,Limch1,Atp2b4,Epha4			TRUE	0.047989	58	33	2	GO:0048488	GO:BP	synaptic vesicle endocytosis	14818	Syt1,Nlgn1
TRUE	0.0121407	19	151	3	GO:0071371	GO:BP	cellular response to gonadotropin stimulus	19400	Epha5,Inhba,Efna5			TRUE	0.0483755	70	152	4	GO:0042698	GO:BP	ovulation cycle	11890	Gabrb1,Slit3,Oprm1,Inhba
TRUE	0.0121674	2	620	2	GO:0060466	GO:BP	activation of meiosis involved in egg activation	17232	Camk2b,Plcb1			TRUE	0.0490037	18	294	3	GO:0021884	GO:BP	forebrain neuron development	7420	Slc4a10,Zmiz1,Nrp2
TRUE	0.0121674	128	647	14	GO:0010634	GO:BP	positive regulation of epithelial cell migration	4779	Nrp1,Prkce,Prkca,Epb41l4b,Rock2,Iqsec1,Hdac7,Smoc2,Rreb1,Plk2,Fgfr1,Ptk2b,Foxp1,Prox1			TRUE	0.0490037	12	9	1	GO:0071340	GO:BP	skeletal muscle acetylcholine-gated channel clustering	19370	Sorbs2
TRUE	0.0121745	22	676	5	GO:0097107	GO:BP	postsynaptic density assembly	21660	Ptprs,Ptprd,Grid2,Ntrk3,Sipa1l1			TRUE	0.0491474	3	398	2	GO:0003339	GO:BP	regulation of mesenchymal to epithelial transition involved in metanephros morphogenesis	1908	Wnt9b,Ctnnb1
TRUE	0.0122545	14	279	3	GO:1903423	GO:BP	positive regulation of synaptic vesicle recycling	26484	Nlgn1,Pclo,Dnm3			TRUE	0.0494046	19	323	3	GO:0051481	GO:BP	negative regulation of cytosolic calcium ion concentration	15876	Oprm1,Nos1,Smad3
TRUE	0.0122545	93	125	5	GO:0006939	GO:BP	smooth muscle contraction	2876	Dock4,Kcnma1,Cacna1c,Pde4d,Sulf1			TRUE	0.0495307	205	447	13	GO:0051056	GO:BP	regulation of small GTPase mediated signal transduction	15547	Bcr,Cdh2,Rasgrf1,Rap1gap,Iqsec1,Map2k1,Src,Rasa3,Ephb2,Notch2,Arhgef18,Arhgap17,Chn2
TRUE	0.0123822	14	638	4	GO:0060979	GO:BP	vasculogenesis involved in coronary vascular morphogenesis	17730	Nrp1,Zfpm2,Fgfr1,Epo			TRUE	0.0497499	78	335	6	GO:0048678	GO:BP	response to axon injury	14978	Tnr,Ptprs,Rtn4rl1,Ntrk3,Chl1,Map2k1
TRUE	0.012396	11	331	3	GO:1905245	GO:BP	regulation of aspartic-type peptidase activity	28148	Epha4,Rock2,Bin1			TRUE	0.0498585	393	403	21	GO:0043410	GO:BP	positive regulation of MAPK cascade	12300	Nrxn1,Npnt,Dcc,Oprm1,Gadd45g,Cdh2,Ghr,Gpnmb,Grm1,Ntrk3,Pdgfc,Fgfr1,Taok3,Dixdc1,Map2k1,Src,Rap1a,Tab1,Necab2,Ctnnb1,Notch2
TRUE	0.0124556	408	502	30	GO:0010817	GO:BP	regulation of hormone levels	4951	Cacna1a,Rfx3,Nnat,Cacna1c,Acvr1c,Epha5,Inhba,Nos1,Prkce,Pcsk5,Efna5,Ppp3ca,Cacna1d,Pla2g3,Pex5l,Pclo,Sybu,Crhr1,Kcnq1,Chst8,Gnas,Syt7,Nell2,Mcu,Fgfr1,Stxbp3,Sox11,Kcnb1,Scarb1,Ptprn2			TRUE	0.0498864	98	1	1	GO:0008585	GO:BP	female gonad development	3619	Csmd1
TRUE	0.0125421	13	696	4	GO:0048681	GO:BP	negative regulation of axon regeneration	14981	Ptprs,Epha4,D130043K22Rik,Rtn4rl1			TRUE	0.0499902	7	13	1	GO:0071420	GO:BP	cellular response to histamine	19449	Gabrb1
TRUE	0.0126137	28	812	7	GO:0034698	GO:BP	response to gonadotropin	10019	Epha5,Inhba,Efna5,Tgfbr3,Pappa,Srd5a1,Ppargc1a			TRUE	0.0499902	5	26	1	GO:0045794	GO:BP	negative regulation of cell volume	13516	Kcnma1
TRUE	0.0126137	104	605	12	GO:0001952	GO:BP	regulation of cell-matrix adhesion	677	Nrp1,Sema3e,Cdh13,Pcsk5,Efna5,Limch1,Plekha2,Ajap1,Disc1,Prkcz,Ptprj,Ptk2b			TRUE	3.03347e-33	1292	398	119	GO:0045202	GO:CC	synapse	2443	Gria2,Ptprd,Sorbs2,Gabrb1,Rims1,Dlgap1,Kcnk9,Ank2,Syt1,Magi2,Cacna2d1,Lrrtm4,Syne1,Syt6,Nlgn1,Adgrb3,Nrxn1,Grid2,Sorcs3,Mdga2,Ptprz1,Pclo,Atxn1,Plekha5,Slc4a10,Nrg3,Plppr4,Ank1,Sdk2,Cacnb2,Rgs7,Atp2b2,Lrrc4c,Gria1,Dcc,Zfp804a,Oprm1,Gpm6a,Gphn,Epha7,Nos1,Bcr,Lrfn5,Cdh2,Cadps,Rimbp2,Nbea,Rgs7bp,Cdh13,Camk2n1,Ntng2,Cadm1,Lgi1,Map2,Baiap2,Gabra2,Tanc1,Sdk1,Cacna1a,Asic2,Syndig1,Tnr,Cadm2,Shank1,Cacna…
TRUE	0.012682	35	973	8	GO:2000249	GO:BP	regulation of actin cytoskeleton reorganization	29471	Nrp1,Sema3e,Iqgap2,Ntrk3,Tjp1,Ptk2b,Baiap2,Cd2ap			TRUE	9.44268e-32	396	398	65	GO:0097060	GO:CC	synaptic membrane	3243	Gria2,Ptprd,Gabrb1,Dlgap1,Ank2,Syt1,Magi2,Cacna2d1,Lrrtm4,Syne1,Syt6,Nlgn1,Nrxn1,Grid2,Sorcs3,Ptprz1,Plppr4,Ank1,Rgs7,Atp2b2,Lrrc4c,Gria1,Dcc,Oprm1,Gpm6a,Gphn,Epha7,Lrfn5,Cdh2,Nbea,Rgs7bp,Ntng2,Cadm1,Baiap2,Gabra2,Cacna1a,Syndig1,Shank1,Cacna1c,Pcdh17,Rims2,Grm1,Apba1,Ptprs,Gabbr2,Scn2a,Gabra4,Slc8a1,Gabrg2,Slc8a3,Sorcs2,Gsg1l,Nectin3,Ntrk3,Nrp2,Shank2,Shisa6,Kcnd3,Ephb2,Clstn1,Nectin1,Olfm2,Igsf…
TRUE	0.0127189	351	501	24	GO:0001667	GO:BP	ameboidal-type cell migration	489	Nrp1,Sema3e,Acvr1c,Sema5b,Cdh13,Prkce,Prkca,Slc8a1,Epb41l4b,Cdh2,Atp2b4,Rock2,Iqsec1,Zeb2,Acvr1,Hdac7,Smoc2,Sema4d,Rreb1,Loxl2,Mef2c,Plk2,Fgfr1,Scarb1			TRUE	9.44268e-32	441	396	67	GO:0098978	GO:CC	glutamatergic synapse	3694	Ptprd,Dlgap1,Syt1,Magi2,Cacna2d1,Lrrtm4,Syt6,Nlgn1,Nrxn1,Grid2,Sorcs3,Mdga2,Ptprz1,Pclo,Plekha5,Nrg3,Plppr4,Rgs7,Atp2b2,Lrrc4c,Gria1,Gpm6a,Epha7,Nos1,Bcr,Lrfn5,Cdh2,Cadps,Rgs7bp,Ntng2,Cadm1,Lgi1,Baiap2,Tanc1,Cacna1a,Tnr,Shank1,Cacna1c,Pcdh17,Arhgap39,Rims2,Grm1,Apba1,Ptprs,Gabbr2,Scn2a,Gabrg2,Sparcl1,Gsg1l,Iqsec1,Ntrk3,Nrp2,Shank2,Shisa6,Nptx1,Map2k1,Src,Rnf216,Rap1a,Ephb2,Clstn1,Olfm2,Syn3,Stat3…
TRUE	0.01273	18	38	2	GO:0099625	GO:BP	ventricular cardiac muscle cell membrane repolarization	22386	Cacna2d1,Ank2			TRUE	1.74217e-28	670	398	78	GO:0098794	GO:CC	postsynapse	3622	Gria2,Sorbs2,Gabrb1,Dlgap1,Ank2,Magi2,Cacna2d1,Lrrtm4,Syne1,Nlgn1,Adgrb3,Grid2,Sorcs3,Ptprz1,Pclo,Atxn1,Plekha5,Slc4a10,Plppr4,Ank1,Rgs7,Atp2b2,Lrrc4c,Gria1,Dcc,Zfp804a,Oprm1,Gpm6a,Gphn,Epha7,Nos1,Bcr,Lrfn5,Cdh2,Nbea,Rgs7bp,Camk2n1,Cadm1,Map2,Baiap2,Gabra2,Tanc1,Asic2,Syndig1,Shank1,Cacna1c,Pcdh17,Arhgap39,Grm1,Kcnn2,Apba1,Ptprs,Gabbr2,Gabra4,Slc8a1,Gabrg2,Slc8a3,Sorcs2,Gsg1l,Iqsec1,Nectin3,Ppp1r…
TRUE	0.0128018	6	738	3	GO:0021942	GO:BP	radial glia guided migration of Purkinje cell	7478	Dab1,Rbfox2,Ctnna2			TRUE	1.74217e-28	1769	398	134	GO:0030054	GO:CC	cell junction	1025	Gria2,Ptprd,Sorbs2,Gabrb1,Rims1,Dlgap1,Kcnk9,Ank2,Syt1,Magi2,Cacna2d1,Lrrtm4,Syne1,Syt6,Nlgn1,Adgrb3,Nrxn1,Grid2,Pcdh9,Sorcs3,Mdga2,Ptprz1,Pclo,Atxn1,Plekha5,Slc4a10,Nrg3,Plppr4,Ank1,Sdk2,Cacnb2,Rgs7,Atp2b2,Lrrc4c,Gria1,Dcc,Zfp804a,Oprm1,Ccdc85a,Gpm6a,Gphn,Epha7,Nos1,Bcr,Lrfn5,Cdh2,Cadps,Rimbp2,Nbea,Rgs7bp,Cdh13,Camk2n1,Ptprj,Ntng2,Cadm1,Frmd4a,Lgi1,Map2,Baiap2,Gabra2,Tanc1,Sdk1,Cacna1a,Clmp,Asic…
TRUE	0.0128804	3	375	2	GO:2000124	GO:BP	regulation of endocannabinoid signaling pathway	29348	Camk2a,Mgll			TRUE	6.30537e-28	278	398	52	GO:0045211	GO:CC	postsynaptic membrane	2445	Gria2,Gabrb1,Dlgap1,Ank2,Magi2,Cacna2d1,Lrrtm4,Syne1,Nlgn1,Grid2,Sorcs3,Ptprz1,Plppr4,Ank1,Rgs7,Atp2b2,Lrrc4c,Gria1,Dcc,Oprm1,Gphn,Epha7,Lrfn5,Cdh2,Nbea,Rgs7bp,Cadm1,Gabra2,Syndig1,Shank1,Cacna1c,Pcdh17,Grm1,Ptprs,Gabbr2,Gabra4,Slc8a1,Gabrg2,Slc8a3,Sorcs2,Gsg1l,Nectin3,Ntrk3,Nrp2,Shank2,Shisa6,Kcnd3,Ephb2,Clstn1,Igsf9b,Pacsin1,Ctnnb1
TRUE	0.012945	666	1040	68	GO:0060341	GO:BP	regulation of cellular localization	17116	Sorbs2,Nlgn1,Magi2,Epha5,Map2,Prkce,Epb41,Efna5,Pcdh17,Cacna1d,Camk2g,Pla2g3,Atp9a,Cdh2,Atp2b4,Stac,Rock2,Sybu,Crhr1,Camk2a,Cabp1,Camk2b,Stac2,Adcyap1r1,Dpp6,Hap1,Lrp1,Pgap1,Nedd4,Spag5,Kcnb1,Ripor2,Dzip1,Inpp4b,Necab2,Camk2n1,Prkcz,Nsun2,Ptpn5,Ephb2,Epo,Syt11,Akap5,Cd81,Arhgap44,Jak2,Shisa7,Nedd4l,Fbxw7,Pard3,Cacng2,Mapt,Arrb1,Ppp1cc,Abcg1,Limk2,Mapk14,Mtcl1,Cd2ap,Atg7,Fyn,Sptbn1,Kcnab2,Ndrg4,Tr…			TRUE	3.64581e-27	210	373	44	GO:0099240	GO:CC	intrinsic component of synaptic membrane	3771	Ptprd,Cacna2d1,Lrrtm4,Syt6,Nlgn1,Nrxn1,Grid2,Sorcs3,Ptprz1,Plppr4,Atp2b2,Lrrc4c,Gria1,Dcc,Oprm1,Gpm6a,Gphn,Epha7,Lrfn5,Cdh2,Rgs7bp,Ntng2,Cadm1,Gabra2,Cacna1a,Cacna1c,Pcdh17,Grm1,Ptprs,Gabbr2,Scn2a,Gabra4,Slc8a1,Gabrg2,Slc8a3,Gsg1l,Nectin3,Ntrk3,Nrp2,Shisa6,Kcnd3,Ephb2,Clstn1,Nectin1
TRUE	0.0130355	17	494	4	GO:0045956	GO:BP	positive regulation of calcium ion-dependent exocytosis	13662	Syt1,Cacna1i,Syt7,Kcnb1			TRUE	1.55938e-24	191	373	40	GO:0099699	GO:CC	integral component of synaptic membrane	3794	Ptprd,Lrrtm4,Syt6,Nlgn1,Nrxn1,Grid2,Sorcs3,Ptprz1,Plppr4,Atp2b2,Lrrc4c,Gria1,Dcc,Oprm1,Gpm6a,Epha7,Lrfn5,Cdh2,Cadm1,Gabra2,Cacna1a,Cacna1c,Pcdh17,Grm1,Ptprs,Gabbr2,Scn2a,Gabra4,Slc8a1,Gabrg2,Slc8a3,Gsg1l,Nectin3,Ntrk3,Nrp2,Shisa6,Kcnd3,Ephb2,Clstn1,Nectin1
TRUE	0.0130355	10	287	3	GO:0030320	GO:BP	cellular monovalent inorganic anion homeostasis	7802	Cacna1a,Slc12a5,Kcnq1			TRUE	5.63558e-24	1344	378	103	GO:0043005	GO:CC	neuron projection	2090	Sorbs2,Nell2,Gabrb1,Dock4,Ank2,Syt1,Magi2,Nlgn1,Nrxn1,Grid2,Pcdh9,Slc2a13,Ptprz1,Pclo,Gnas,Cntn3,Slc4a10,Pcsk5,Ank1,Rgs7,Atp2b2,Kcnip4,Ncam2,Gria1,Dcc,Zfp804a,Oprm1,Gpm6a,Gphn,Epha7,Nos1,Bcr,Cdh2,Rgs7bp,Cdh13,Camk2n1,Ntng2,Cadm1,Map2,Baiap2,Gabra2,Tanc1,Cacna1a,Asic2,Syndig1,Cadm2,Shank1,Cacna1c,Htr4,Negr1,Myo3b,Kcnip1,Rims2,Grm1,Kcnn2,Gad1,Apba1,Sv2b,Kcnip3,Ptprs,Gabbr2,Scn2a,Rasgrf1,Gabra4,Slc8…
TRUE	0.0130422	257	694	25	GO:0018105	GO:BP	peptidyl-serine phosphorylation	5998	Snca,Pde4d,Nos1,Bdnf,Prkce,Atp2b4,Rock2,Camk2a,Mast3,Camk2b,Prkcb,Rps6ka2,Camkv,Ntrk3,Plk2,Spry2,Prkcz,Oprd1,Smyd3,Plcl1,Lmtk2,Epo,Prkcg,Camk1d,Dyrk3			TRUE	1.11132e-22	157	372	35	GO:0098936	GO:CC	intrinsic component of postsynaptic membrane	3677	Cacna2d1,Lrrtm4,Nlgn1,Grid2,Sorcs3,Ptprz1,Plppr4,Atp2b2,Lrrc4c,Gria1,Dcc,Oprm1,Epha7,Lrfn5,Cdh2,Rgs7bp,Cadm1,Gabra2,Cacna1c,Pcdh17,Grm1,Ptprs,Gabbr2,Gabra4,Slc8a1,Gabrg2,Slc8a3,Gsg1l,Nectin3,Ntrk3,Nrp2,Shisa6,Kcnd3,Ephb2,Clstn1
TRUE	0.0130878	20	868	6	GO:1902473	GO:BP	regulation of protein localization to synapse	25674	Nlgn1,Magi2,Camk2a,Prkcz,Arhgap44,Mapt			TRUE	1.94012e-22	394	398	53	GO:0098984	GO:CC	neuron to neuron synapse	3700	Ptprd,Sorbs2,Dlgap1,Ank2,Syt1,Magi2,Lrrtm4,Nlgn1,Grid2,Sorcs3,Ptprz1,Pclo,Plekha5,Plppr4,Atp2b2,Lrrc4c,Gria1,Dcc,Gphn,Epha7,Nos1,Bcr,Lrfn5,Cdh2,Rgs7bp,Camk2n1,Cadm1,Map2,Baiap2,Tanc1,Syndig1,Tnr,Shank1,Cacna1c,Grm1,Ptprs,Slc8a3,Sorcs2,Gsg1l,Iqsec1,Nectin3,Shank2,Shisa6,Map2k1,Src,Kcnd3,Clstn1,Nectin1,Igsf9b,Syn3,Stat3,Pacsin1,Ctnnb1
TRUE	0.0132131	12	776	4	GO:0140059	GO:BP	dendrite arborization	22972	Nrp1,Phactr1,Afdn,Grip1			TRUE	1.84994e-21	391	398	52	GO:0099572	GO:CC	postsynaptic specialization	3787	Sorbs2,Dlgap1,Ank2,Magi2,Lrrtm4,Nlgn1,Grid2,Sorcs3,Ptprz1,Pclo,Plekha5,Plppr4,Atp2b2,Lrrc4c,Gria1,Dcc,Gphn,Epha7,Nos1,Bcr,Lrfn5,Cdh2,Rgs7bp,Camk2n1,Cadm1,Map2,Baiap2,Gabra2,Tanc1,Syndig1,Shank1,Cacna1c,Grm1,Ptprs,Gabra4,Gabrg2,Slc8a3,Sorcs2,Gsg1l,Iqsec1,Nectin3,Shank2,Shisa6,Map2k1,Src,Kcnd3,Clstn1,Igsf9b,Syn3,Stat3,Pacsin1,Ctnnb1
TRUE	0.0134012	43	456	6	GO:1990090	GO:BP	cellular response to nerve growth factor stimulus	28840	Magi2,Bdnf,Sort1,Ube3a,Tmem108,Ntrk3			TRUE	1.84994e-21	147	372	33	GO:0099055	GO:CC	integral component of postsynaptic membrane	3728	Lrrtm4,Nlgn1,Grid2,Sorcs3,Ptprz1,Plppr4,Atp2b2,Lrrc4c,Gria1,Dcc,Oprm1,Epha7,Lrfn5,Cdh2,Cadm1,Gabra2,Cacna1c,Pcdh17,Grm1,Ptprs,Gabbr2,Gabra4,Slc8a1,Gabrg2,Slc8a3,Gsg1l,Nectin3,Ntrk3,Nrp2,Shisa6,Kcnd3,Ephb2,Clstn1
TRUE	0.0137301	1540	875	124	GO:0016310	GO:BP	phosphorylation	5776	Dab1,Epha7,Nrp1,Ptprz1,Snca,Acvr1c,Pde4d,Epha5,Akap13,Inhba,Nos1,Epha6,Bdnf,Prkce,Prkca,Abr,Efna5,Ccnt2,Mapk4,Dgki,Camk2g,Limch1,Ksr2,Atp2b4,Epha4,Pdgfc,Spred2,Srcin1,Tgfbr3,Grk3,Rock2,Camk2a,Fgfr2,Dgkz,Phactr1,Mast3,Camk2b,Gnas,Zeb2,Acvr1,Fbln1,Dscam,Prkcb,Pip5k1b,Rps6ka2,Camkv,Sema4d,Trpc6,Bcr,Kndc1,Mef2c,Ntrk3,Plk2,Itga6,Slc4a4,Fgfr1,Adra1a,Trio,Neurl1a,Ppargc1b,Spry2,Dgkb,Ctdspl,Pi4ka,Camkk1,…			TRUE	2.30117e-21	681	398	69	GO:0030425	GO:CC	dendrite	1099	Sorbs2,Nell2,Gabrb1,Magi2,Nlgn1,Grid2,Ptprz1,Pclo,Gnas,Slc4a10,Pcsk5,Rgs7,Atp2b2,Kcnip4,Gria1,Zfp804a,Oprm1,Gpm6a,Gphn,Epha7,Nos1,Bcr,Rgs7bp,Camk2n1,Cadm1,Map2,Baiap2,Gabra2,Tanc1,Cacna1a,Asic2,Syndig1,Shank1,Cacna1c,Htr4,Negr1,Kcnip1,Grm1,Kcnn2,Apba1,Kcnip3,Rasgrf1,Gabra4,Slc8a1,Gabrg2,Slc8a3,Rap1gap,Sorcs2,Nectin3,Dpysl5,Ppp1r2,Crhr1,Shank2,Fat3,Chl1,Shisa6,Unc5c,Ckb,Map2k1,Rptor,Kcnd3,Pcsk2,Ki…
TRUE	0.0140476	9	115	2	GO:2000171	GO:BP	negative regulation of dendrite development	29395	Ptprz1,Fat3			TRUE	2.48676e-21	683	398	69	GO:0097447	GO:CC	dendritic tree	3353	Sorbs2,Nell2,Gabrb1,Magi2,Nlgn1,Grid2,Ptprz1,Pclo,Gnas,Slc4a10,Pcsk5,Rgs7,Atp2b2,Kcnip4,Gria1,Zfp804a,Oprm1,Gpm6a,Gphn,Epha7,Nos1,Bcr,Rgs7bp,Camk2n1,Cadm1,Map2,Baiap2,Gabra2,Tanc1,Cacna1a,Asic2,Syndig1,Shank1,Cacna1c,Htr4,Negr1,Kcnip1,Grm1,Kcnn2,Apba1,Kcnip3,Rasgrf1,Gabra4,Slc8a1,Gabrg2,Slc8a3,Rap1gap,Sorcs2,Nectin3,Dpysl5,Ppp1r2,Crhr1,Shank2,Fat3,Chl1,Shisa6,Unc5c,Ckb,Map2k1,Rptor,Kcnd3,Pcsk2,Ki…
TRUE	0.0141866	3	963	3	GO:0021934	GO:BP	hindbrain tangential cell migration	7470	Ephb2,Ephb1,Plxna2			TRUE	7.77309e-21	363	398	49	GO:0014069	GO:CC	postsynaptic density	823	Sorbs2,Dlgap1,Ank2,Magi2,Lrrtm4,Nlgn1,Grid2,Sorcs3,Ptprz1,Pclo,Plekha5,Plppr4,Atp2b2,Lrrc4c,Gria1,Dcc,Gphn,Epha7,Nos1,Bcr,Lrfn5,Cdh2,Rgs7bp,Camk2n1,Cadm1,Map2,Baiap2,Tanc1,Syndig1,Shank1,Cacna1c,Grm1,Ptprs,Slc8a3,Sorcs2,Gsg1l,Iqsec1,Nectin3,Shank2,Shisa6,Map2k1,Src,Kcnd3,Clstn1,Igsf9b,Syn3,Stat3,Pacsin1,Ctnnb1
TRUE	0.0145652	1	27	1	GO:1903235	GO:BP	positive regulation of calcium ion-dependent exocytosis of neurotransmitter	26314	Syt1			TRUE	1.57335e-20	370	398	49	GO:0032279	GO:CC	asymmetric synapse	1507	Sorbs2,Dlgap1,Ank2,Magi2,Lrrtm4,Nlgn1,Grid2,Sorcs3,Ptprz1,Pclo,Plekha5,Plppr4,Atp2b2,Lrrc4c,Gria1,Dcc,Gphn,Epha7,Nos1,Bcr,Lrfn5,Cdh2,Rgs7bp,Camk2n1,Cadm1,Map2,Baiap2,Tanc1,Syndig1,Shank1,Cacna1c,Grm1,Ptprs,Slc8a3,Sorcs2,Gsg1l,Iqsec1,Nectin3,Shank2,Shisa6,Map2k1,Src,Kcnd3,Clstn1,Igsf9b,Syn3,Stat3,Pacsin1,Ctnnb1
TRUE	0.0145652	1	27	1	GO:0071911	GO:BP	synchronous neurotransmitter secretion	19808	Syt1			TRUE	3.99475e-19	938	378	76	GO:0036477	GO:CC	somatodendritic compartment	1960	Dpp6,Sorbs2,Nell2,Gabrb1,Magi2,Nlgn1,Nrxn1,Grid2,Ptprz1,Pclo,Gnas,Slc4a10,Pcsk5,Rgs7,Atp2b2,Kcnip4,Gria1,Zfp804a,Oprm1,Gpm6a,Gphn,Epha7,Nos1,Bcr,Rgs7bp,Camk2n1,Cadm1,Map2,Baiap2,Gabra2,Tanc1,Cacna1a,Asic2,Ghr,Syndig1,Cadm2,Shank1,Cacna1c,Htr4,Negr1,Kcnip1,Grm1,Kcnn2,Apba1,Kcnip3,Ptprs,Rasgrf1,Gabra4,Slc8a1,Gabrg2,Slc8a3,Rap1gap,Sorcs2,Rtn4rl1,Nectin3,Dpysl5,Ppp1r2,Crhr1,Shank2,Fat3,Chl1,Shisa6,Un…
TRUE	0.0145652	1	27	1	GO:0098746	GO:BP	fast, calcium ion-dependent exocytosis of neurotransmitter	22069	Syt1			TRUE	3.48042e-18	133	424	30	GO:0099634	GO:CC	postsynaptic specialization membrane	3793	Lrrtm4,Nlgn1,Grid2,Sorcs3,Ptprz1,Plppr4,Atp2b2,Lrrc4c,Gria1,Dcc,Gphn,Epha7,Lrfn5,Cdh2,Rgs7bp,Gabra2,Syndig1,Cacna1c,Grm1,Ptprs,Gabra4,Gabrg2,Sorcs2,Gsg1l,Nectin3,Shisa6,Kcnd3,Clstn1,Pacsin1,Nptx2
TRUE	0.0146007	143	370	11	GO:0098739	GO:BP	import across plasma membrane	22065	Cacna1c,Slc8a1,Grm1,Slc1a2,Slc12a5,Slc24a4,Slc6a1,Kcnq1,Slc43a2,Kcnj3,Kcnd3			TRUE	1.25438e-16	99	372	24	GO:0098948	GO:CC	intrinsic component of postsynaptic specialization membrane	3683	Lrrtm4,Nlgn1,Grid2,Sorcs3,Ptprz1,Plppr4,Atp2b2,Lrrc4c,Gria1,Dcc,Epha7,Lrfn5,Cdh2,Rgs7bp,Gabra2,Grm1,Ptprs,Gabra4,Gabrg2,Gsg1l,Nectin3,Shisa6,Kcnd3,Clstn1
TRUE	0.0147965	68	1033	13	GO:0032024	GO:BP	positive regulation of insulin secretion	8492	Nnat,Prkce,Cacna1d,Sybu,Mcu,Camk2n1,Rph3al,Jak2,Arrb1,Abcg1,Atg7,Doc2b,Myrip			TRUE	1.25438e-16	1106	246	63	GO:0098590	GO:CC	plasma membrane region	3579	Gria2,Pde4d,Ptprd,Sorbs2,Gabrb1,Dlgap1,Sntg1,Ank2,Syt1,Magi2,Cacna2d1,Kcnma1,Lrrtm4,Syne1,Syt6,Nlgn1,Nrxn1,Grid2,Sorcs3,Ptprz1,Gnas,Slc4a10,Plppr4,Ank1,Rgs7,Atp2b2,Lrrc4c,Gria1,Dcc,Oprm1,Gpm6a,Gphn,Epha7,Nos1,Lrfn5,Cdh2,Nbea,Rgs7bp,Cdh13,Ntng2,Cadm1,Map2,Baiap2,Gabra2,Cacna1a,Megf11,Syndig1,Shank1,Cacna1c,Pcdh17,Cemip,Rims2,Grm1,Lmo7,Apba1,Ptprs,Gabbr2,Scn2a,Rasgrf1,Gabra4,Slc8a1,Gabrg2,Slc8a3
TRUE	0.0149415	5216	71	48	GO:0032501	GO:BP	multicellular organismal process	8803	Trpm3,Lingo2,Adgrl3,Grm7,Dlg2,Brinp1,Cntn3,Sorbs2,Adgrb3,Fgf14,Cacna2d1,Gabrb1,Nrg3,Dlgap1,Dab1,Dscaml1,Clstn2,Syt1,Epha7,Ncam2,Rbfox1,Cacna1a,Cadm1,Nrp1,Ank2,Cdh4,Syne1,Nav2,Rfx3,Cdh9,Ptprs,Nnat,Dock4,Lsamp,Sdk1,Kcnma1,Ptprd,Nlgn1,Magi2,Tanc1,Dlgap2,Ptprz1,Rbfox3,Kif26b,Plpp4,Mmp16,Snca,Nrxn3			TRUE	2.44766e-16	549	398	54	GO:0098793	GO:CC	presynapse	3621	Ptprd,Kcnk9,Syt1,Cacna2d1,Syt6,Nlgn1,Nrxn1,Pclo,Slc4a10,Cacnb2,Rgs7,Atp2b2,Gria1,Zfp804a,Oprm1,Gpm6a,Nos1,Cdh2,Cadps,Rimbp2,Rgs7bp,Ntng2,Cadm1,Baiap2,Gabra2,Tanc1,Cacna1a,Syndig1,Cacna1c,Pcdh17,Rims2,Grm1,Gad1,Apba1,Sv2b,Kcnip3,Ptprs,Gabbr2,Scn2a,Slc8a3,Iqsec1,Shank2,Sv2c,Gnb5,Dixdc1,Aak1,Cbarp,Kif1b,Ephb2,Nectin1,Syn3,Pacsin1,Slc6a17,Ctnnb1
TRUE	0.0153808	53	605	8	GO:0001954	GO:BP	positive regulation of cell-matrix adhesion	679	Nrp1,Cdh13,Pcsk5,Plekha2,Disc1,Prkcz,Ptprj,Ptk2b			TRUE	4.02307e-16	93	372	23	GO:0099060	GO:CC	integral component of postsynaptic specialization membrane	3733	Lrrtm4,Nlgn1,Grid2,Sorcs3,Ptprz1,Plppr4,Atp2b2,Lrrc4c,Gria1,Dcc,Epha7,Lrfn5,Cdh2,Gabra2,Grm1,Ptprs,Gabra4,Gabrg2,Gsg1l,Nectin3,Shisa6,Kcnd3,Clstn1
TRUE	0.0156656	3	419	2	GO:0043314	GO:BP	negative regulation of neutrophil degranulation	12243	Abr,Bcr			TRUE	8.18632e-16	1049	298	76	GO:0031226	GO:CC	intrinsic component of plasma membrane	1237	Trpm3,Dpp6,Ptprd,Cdh4,Gabrb1,Kcnk9,Ank2,Cacna2d1,Kcnma1,Lrrtm4,Syt6,Nlgn1,Adgrb3,Nrxn1,Grid2,Pcdh9,Sorcs3,Slc2a13,Ptprz1,Slc4a10,Plppr4,Slco3a1,Atp2b2,Lrrc4c,Kcnip4,Gria1,Dcc,Oprm1,Gpm6a,Gphn,Epha7,Lrfn5,Cdh2,Rgs7bp,Col25a1,Ntng2,Cadm1,Mmp16,Gabra2,Cacna1a,Acvr1c,Asic2,Ghr,Adgrb2,Syndig1,Sema3e,Cacna1c,Htr4,Atp11a,Pcdh17,Gpnmb,Kcnip1,Grm1,Trpc6,Kcnip3,Ptprs,Gabbr2,Scn2a,Sema6d,Gabra4,Slc8a1,Slc24…
TRUE	0.0157153	111	527	11	GO:0007266	GO:BP	Rho protein signal transduction	3157	Nrp1,Akap13,Cdh13,Rasgrf1,Cdh2,Rock2,Bcr,Arhgef11,Adra1a,Arhgef12,Ripor2			TRUE	2.6634e-14	101	390	22	GO:0098839	GO:CC	postsynaptic density membrane	3643	Lrrtm4,Grid2,Sorcs3,Ptprz1,Plppr4,Atp2b2,Lrrc4c,Gria1,Dcc,Epha7,Lrfn5,Rgs7bp,Syndig1,Cacna1c,Grm1,Ptprs,Sorcs2,Gsg1l,Nectin3,Shisa6,Clstn1,Pacsin1
TRUE	0.0157323	58	130	4	GO:0098900	GO:BP	regulation of action potential	22146	Cacna2d1,Ank2,Cacna1c,Kcnip1			TRUE	2.7285e-14	2033	392	114	GO:0120025	GO:CC	plasma membrane bounded cell projection	3858	Sorbs2,Nell2,Gabrb1,Dock4,Sntg1,Ank2,Syt1,Magi2,Nlgn1,Nrxn1,Grid2,Pcdh9,Slc2a13,Ptprz1,Pclo,Gnas,Cntn3,Slc4a10,Acap2,Pcsk5,Ank1,Rgs7,Atp2b2,Kcnip4,Ncam2,Gria1,Dcc,Zfp804a,Oprm1,Gpm6a,Gphn,Epha7,Nos1,Bcr,Cdh2,Rgs7bp,Cdh13,Camk2n1,Ntng2,Cadm1,Map2,Baiap2,Gabra2,Tanc1,Cacna1a,Asic2,Syndig1,Cadm2,Shank1,Cacna1c,Htr4,Negr1,Myo3b,Enah,Kcnip1,Rims2,Grm1,Kcnn2,Gad1,Apba1,Sv2b,Kcnip3,Ptprs,Gabbr2,Scn2a,Ra…
TRUE	0.0157323	12	494	4	GO:0097623	GO:BP	potassium ion export across plasma membrane	21898	Kcnq1,Kcnip2,Kcnd3,Kcnb1			TRUE	2.86809e-14	695	378	57	GO:0044297	GO:CC	cell body	2302	Dpp6,Sorbs2,Nell2,Nrxn1,Slc2a13,Tmem132e,Ptprz1,Pclo,Gnas,Slc4a10,Pcsk5,Atp2b2,Kcnip4,Gria1,Zfp804a,Oprm1,Gpm6a,Gphn,Epha7,Rgs7bp,Camk2n1,Map2,Baiap2,Gabra2,Tanc1,Cacna1a,Asic2,Ghr,Syndig1,Cadm2,Cacna1c,Negr1,Kcnip1,Grm1,Kcnn2,Ptprs,Rasgrf1,Slc8a1,Slc8a3,Rap1gap,Sorcs2,Rtn4rl1,Dpysl5,Crhr1,Shank2,Unc5c,Gnb5,Dixdc1,Ckb,Map2k1,Rptor,Kcnd3,Pcsk2,Ephb2,Mbp,Flnb,Igsf9b
TRUE	0.0157323	33	803	7	GO:0010765	GO:BP	positive regulation of sodium ion transport	4902	Nos1,Gnas,Plcb1,Tesc,Fgf12,Nedd4l,Dnm2			TRUE	5.71231e-14	625	378	53	GO:0043025	GO:CC	neuronal cell body	2092	Dpp6,Sorbs2,Nell2,Nrxn1,Ptprz1,Pclo,Gnas,Slc4a10,Pcsk5,Atp2b2,Kcnip4,Gria1,Zfp804a,Oprm1,Gpm6a,Gphn,Epha7,Rgs7bp,Camk2n1,Map2,Baiap2,Gabra2,Tanc1,Cacna1a,Asic2,Ghr,Cadm2,Cacna1c,Negr1,Kcnip1,Grm1,Kcnn2,Ptprs,Rasgrf1,Slc8a1,Slc8a3,Rap1gap,Sorcs2,Rtn4rl1,Dpysl5,Crhr1,Shank2,Unc5c,Dixdc1,Ckb,Map2k1,Rptor,Kcnd3,Pcsk2,Ephb2,Mbp,Flnb,Igsf9b
TRUE	0.0158432	5	233	2	GO:1990708	GO:BP	conditioned place preference	29088	Bdnf,Csmd1			TRUE	7.22398e-14	993	298	70	GO:0005887	GO:CC	integral component of plasma membrane	515	Trpm3,Dpp6,Ptprd,Cdh4,Gabrb1,Kcnk9,Ank2,Kcnma1,Lrrtm4,Syt6,Nlgn1,Adgrb3,Nrxn1,Grid2,Pcdh9,Sorcs3,Slc2a13,Ptprz1,Slc4a10,Plppr4,Slco3a1,Atp2b2,Lrrc4c,Kcnip4,Gria1,Dcc,Oprm1,Gpm6a,Epha7,Lrfn5,Cdh2,Col25a1,Cadm1,Mmp16,Gabra2,Cacna1a,Acvr1c,Asic2,Ghr,Adgrb2,Syndig1,Sema3e,Cacna1c,Htr4,Atp11a,Pcdh17,Gpnmb,Kcnip1,Grm1,Trpc6,Kcnip3,Ptprs,Gabbr2,Scn2a,Sema6d,Gabra4,Slc8a1,Slc24a3,Gabrg2,Slc8a3,Kcnh7,Sorc…
TRUE	0.0160697	64	876	11	GO:0051057	GO:BP	positive regulation of small GTPase mediated signal transduction	15548	Auts2,Akap13,Rasgrf1,Dgki,Adcyap1r1,Rasgef1a,Mmd2,Epo,Pik3cb,Arrb1,Sos2			TRUE	7.22398e-14	2114	398	117	GO:0042995	GO:CC	cell projection	2089	Sorbs2,Nell2,Gabrb1,Dock4,Sntg1,Ank2,Syt1,Magi2,Nlgn1,Nrxn1,Grid2,Pcdh9,Slc2a13,Ptprz1,Pclo,Gnas,Cntn3,Slc4a10,Acap2,Pcsk5,Ank1,Rgs7,Atp2b2,Kcnip4,Ncam2,Gria1,Dcc,Zfp804a,Oprm1,Gpm6a,Gphn,Epha7,Nos1,Bcr,Cdh2,Rgs7bp,Cdh13,Camk2n1,Ntng2,Cadm1,Map2,Baiap2,Gabra2,Tanc1,Cacna1a,Asic2,Syndig1,Cadm2,Shank1,Cacna1c,Htr4,Negr1,Myo3b,Enah,Kcnip1,Rims2,Grm1,Kcnn2,Gad1,Apba1,Sv2b,Kcnip3,Ptprs,Gabbr2,Scn2a,Ra…
TRUE	0.0161954	814	564	53	GO:0048878	GO:BP	chemical homeostasis	15167	Cacna1a,Ank2,Kcnma1,Snca,Cacna1c,Pde4d,Slc4a10,Epha5,Prkce,Slc8a1,Efna5,Ppp3ca,Gramd1b,Cacna1d,Grm1,Tmtc2,Slc12a5,Atp2b2,Slc24a4,Atp2b4,Csmd1,Sybu,Kcnq1,Wnt7b,Gnas,Slc26a4,Slc25a23,Tspoap1,Steap3,Itpr1,Prkcb,Grik2,Ube3a,Hap1,Slc4a3,Trpc6,Disc1,Slc9a9,Slc4a4,Tjp1,Mcu,Fgfr1,Stxbp3,Rora,Kcnb1,Scarb1,Ptprn2,Clstn1,Inpp4b,Tpcn1,Hectd4,Camk2n1,Abcc8			TRUE	2.63374e-13	73	372	18	GO:0099146	GO:CC	intrinsic component of postsynaptic density membrane	3758	Lrrtm4,Grid2,Sorcs3,Ptprz1,Plppr4,Atp2b2,Lrrc4c,Gria1,Dcc,Epha7,Lrfn5,Rgs7bp,Grm1,Ptprs,Gsg1l,Nectin3,Shisa6,Clstn1
TRUE	0.0161954	45	456	6	GO:1990089	GO:BP	response to nerve growth factor	28839	Magi2,Bdnf,Sort1,Ube3a,Tmem108,Ntrk3			TRUE	8.72412e-13	67	372	17	GO:0099061	GO:CC	integral component of postsynaptic density membrane	3734	Lrrtm4,Grid2,Sorcs3,Ptprz1,Plppr4,Atp2b2,Lrrc4c,Gria1,Dcc,Epha7,Lrfn5,Grm1,Ptprs,Gsg1l,Nectin3,Shisa6,Clstn1
TRUE	0.0164365	8	510	3	GO:1902746	GO:BP	regulation of lens fiber cell differentiation	25881	Spred2,Zeb2,Spry2			TRUE	1.60221e-12	172	234	21	GO:0042734	GO:CC	presynaptic membrane	2078	Ptprd,Syt1,Cacna2d1,Nrxn1,Atp2b2,Gria1,Oprm1,Gpm6a,Cdh2,Rgs7bp,Ntng2,Cadm1,Cacna1a,Cacna1c,Pcdh17,Rims2,Grm1,Apba1,Ptprs,Gabbr2,Scn2a
TRUE	0.0164365	41	1022	9	GO:0045773	GO:BP	positive regulation of axon extension	13499	Nrp1,Cdh4,Dscam,Ntrk3,Disc1,Mapt,Shtn1,Map3k13,Twf2			TRUE	1.93859e-12	201	372	27	GO:0043197	GO:CC	dendritic spine	2112	Nlgn1,Grid2,Ptprz1,Atp2b2,Gria1,Zfp804a,Oprm1,Gpm6a,Nos1,Bcr,Rgs7bp,Baiap2,Asic2,Syndig1,Shank1,Grm1,Kcnn2,Apba1,Slc8a1,Slc8a3,Sorcs2,Ppp1r2,Shank2,Shisa6,Kcnd3,Ephb2,Clstn1
TRUE	0.0166665	40	180	4	GO:0016601	GO:BP	Rac protein signal transduction	5860	Auts2,Cdh13,Rasgrf1,Tiam1			TRUE	3.29407e-12	204	372	27	GO:0044309	GO:CC	neuron spine	2314	Nlgn1,Grid2,Ptprz1,Atp2b2,Gria1,Zfp804a,Oprm1,Gpm6a,Nos1,Bcr,Rgs7bp,Baiap2,Asic2,Syndig1,Shank1,Grm1,Kcnn2,Apba1,Slc8a1,Slc8a3,Sorcs2,Ppp1r2,Shank2,Shisa6,Kcnd3,Ephb2,Clstn1
TRUE	0.0168706	26	1	1	GO:0050951	GO:BP	sensory perception of temperature stimulus	15464	Trpm3			TRUE	8.01e-12	109	234	17	GO:0098889	GO:CC	intrinsic component of presynaptic membrane	3664	Ptprd,Cacna2d1,Nrxn1,Atp2b2,Gria1,Oprm1,Gpm6a,Cdh2,Rgs7bp,Ntng2,Cadm1,Cacna1a,Cacna1c,Pcdh17,Ptprs,Gabbr2,Scn2a
TRUE	0.0169256	100	457	9	GO:0034446	GO:BP	substrate adhesion-dependent cell spreading	9927	Nrp1,Tmeff2,Efna5,Srcin1,Fbln1,Olfm4,Carmil1,Rreb1,Ntng2			TRUE	1.41461e-11	94	396	19	GO:0098982	GO:CC	GABA-ergic synapse	3698	Gabrb1,Magi2,Nrxn1,Mdga2,Pclo,Atp2b2,Gphn,Lrfn5,Cdh13,Gabra2,Pcdh17,Rims2,Gabbr2,Gabra4,Gabrg2,Kcnd3,Clstn1,Igsf9b,Slc6a17
TRUE	0.0172438	6	692	3	GO:0052651	GO:BP	monoacylglycerol catabolic process	16684	Mgll,Abhd12,Faah			TRUE	3.12127e-11	98	398	19	GO:0098685	GO:CC	Schaffer collateral - CA1 synapse	3606	Ptprd,Nrxn1,Lrrc4c,Dcc,Epha7,Bcr,Ntng2,Cadm1,Baiap2,Tnr,Shank1,Grm1,Apba1,Ptprs,Gsg1l,Iqsec1,Rnf216,Stat3,Ctnnb1
TRUE	0.0174693	1292	699	88	GO:0006468	GO:BP	protein phosphorylation	2446	Dab1,Epha7,Nrp1,Ptprz1,Snca,Acvr1c,Pde4d,Epha5,Akap13,Inhba,Nos1,Epha6,Bdnf,Prkce,Prkca,Abr,Efna5,Ccnt2,Mapk4,Camk2g,Limch1,Ksr2,Atp2b4,Epha4,Pdgfc,Spred2,Srcin1,Tgfbr3,Grk3,Rock2,Camk2a,Fgfr2,Mast3,Camk2b,Gnas,Zeb2,Acvr1,Fbln1,Prkcb,Rps6ka2,Camkv,Sema4d,Trpc6,Bcr,Kndc1,Mef2c,Ntrk3,Plk2,Fgfr1,Adra1a,Trio,Neurl1a,Spry2,Ctdspl,Camkk1,Camk2n1,Prkcz,Oprd1,Ptprj,Flt3,Cdc42bpa,Smyd3,Uvrag,Pdcd4,Ptpn5,P…			TRUE	6.22153e-11	678	392	51	GO:0030424	GO:CC	axon	1098	Syt1,Nrxn1,Pcdh9,Slc2a13,Ptprz1,Pclo,Slc4a10,Ank1,Ncam2,Gria1,Dcc,Zfp804a,Oprm1,Gpm6a,Nos1,Bcr,Rgs7bp,Ntng2,Cadm1,Map2,Gabra2,Tanc1,Cadm2,Grm1,Gad1,Kcnip3,Ptprs,Scn2a,Rasgrf1,Slc8a1,Gabrg2,Slc8a3,Rap1gap,Nectin3,Dscaml1,Ppp1r2,Ntrk3,Nrp2,Shank2,Sptan1,Unc5c,Dixdc1,Map2k1,Aak1,Cbarp,Kif1b,Ephb2,Mbp,Nectin1,Pacsin1,Necab2
TRUE	0.0177086	4	839	3	GO:0033239	GO:BP	negative regulation of cellular amine metabolic process	9311	Snca,Atp2b4,Atcay			TRUE	2.00944e-09	239	405	28	GO:0034702	GO:CC	ion channel complex	1768	Pde4d,Dpp6,Gabrb1,Cacna2d1,Kcnma1,Lrrtm4,Grid2,Cacnb2,Kcnip4,Gria1,Gabra2,Cacna1a,Cacna1c,Cacna1e,Kcnip1,Trpc6,Kcnip3,Scn2a,Gabra4,Gabrg2,Kcng1,Cacna2d2,Shisa6,Kcnq2,Kcnd3,Olfm2,Cacna2d3,Lrrc8d
TRUE	0.0177356	102	1029	15	GO:1905477	GO:BP	positive regulation of protein localization to membrane	28367	Atp2b4,Stac,Stac2,Dpp6,Lrp1,Kcnb1,Necab2,Ephb2,Akap5,Cd81,Cacng2,Mtcl1,Fyn,Sptbn1,C2cd5			TRUE	2.59219e-09	97	234	14	GO:0099056	GO:CC	integral component of presynaptic membrane	3729	Ptprd,Nrxn1,Atp2b2,Gria1,Oprm1,Gpm6a,Cdh2,Cadm1,Cacna1a,Cacna1c,Pcdh17,Ptprs,Gabbr2,Scn2a
TRUE	0.0178642	75	106	4	GO:0021954	GO:BP	central nervous system neuron development	7490	Gabrb1,Nrp1,Slc4a10,Map2			TRUE	2.04863e-08	84	398	15	GO:0048786	GO:CC	presynaptic active zone	2549	Cacna2d1,Nrxn1,Pclo,Atp2b2,Gpm6a,Cdh2,Rimbp2,Ntng2,Cacna1a,Rims2,Gad1,Apba1,Shank2,Nectin1,Ctnnb1
TRUE	0.0179485	24	699	6	GO:1905145	GO:BP	cellular response to acetylcholine	28052	Sorbs2,Atp2b4,Oprm1,Ly6h,Plcb1,Agrn			TRUE	4.73026e-08	66	186	10	GO:0060076	GO:CC	excitatory synapse	2573	Syt1,Nlgn1,Nrxn1,Grid2,Pclo,Atp2b2,Gria1,Baiap2,Syndig1,Shank1
TRUE	0.0179485	31	102	3	GO:0032924	GO:BP	activin receptor signaling pathway	9121	Magi2,Acvr1c,Inhba			TRUE	4.94265e-08	25	156	7	GO:0098945	GO:CC	intrinsic component of presynaptic active zone membrane	3680	Cacna2d1,Nrxn1,Atp2b2,Gpm6a,Cdh2,Ntng2,Cacna1a
TRUE	0.0179993	7	174	2	GO:0099533	GO:BP	positive regulation of presynaptic cytosolic calcium concentration	22330	Cacnb2,Cacna1d			TRUE	5.31457e-08	184	397	22	GO:0034703	GO:CC	cation channel complex	1769	Pde4d,Dpp6,Cacna2d1,Kcnma1,Lrrtm4,Cacnb2,Kcnip4,Gria1,Cacna1a,Cacna1c,Cacna1e,Kcnip1,Trpc6,Kcnip3,Scn2a,Kcng1,Cacna2d2,Shisa6,Kcnq2,Kcnd3,Olfm2,Cacna2d3
TRUE	0.0179993	7	174	2	GO:0099703	GO:BP	induction of synaptic vesicle exocytosis by positive regulation of presynaptic cytosolic calcium ion concentration	22403	Cacnb2,Cacna1d			TRUE	2.67554e-07	428	398	36	GO:0098797	GO:CC	plasma membrane protein complex	3624	Pde4d,Dpp6,Cdh4,Cacna2d1,Kcnma1,Lrrtm4,Grid2,Gnas,Cacnb2,Kcnip4,Gria1,Cdh2,Cdh13,Cacna1a,Acvr1c,Cacna1c,Wnt9b,Cacna1e,Kcnip1,Grm1,Kcnip3,Gabbr2,Scn2a,Cdh12,Kcng1,Gng7,Cacna2d2,Shisa6,Kcnq2,Gnb5,Kcnd3,Mpp7,Eps15l1,Olfm2,Cacna2d3,Ctnnb1
TRUE	0.0182124	10	946	4	GO:0016081	GO:BP	synaptic vesicle docking	5678	Camk2a,Unc13a,Unc13b,Ppfia3			TRUE	3.90524e-07	37	224	8	GO:0048787	GO:CC	presynaptic active zone membrane	2550	Cacna2d1,Nrxn1,Atp2b2,Gpm6a,Cdh2,Ntng2,Cacna1a,Apba1
TRUE	0.0182841	285	494	22	GO:0051047	GO:BP	positive regulation of secretion	15538	Syt1,Nnat,Nlgn1,Snca,Cacnb2,Prkce,Ppp3ca,Cacna1d,Pla2g3,Pex5l,Slc6a1,Sybu,Crhr1,Kcnq1,Cacna1i,Syt7,Nell2,Stxbp5,Mcu,Fgfr1,Sox11,Kcnb1			TRUE	3.90524e-07	328	405	29	GO:1990351	GO:CC	transporter complex	4267	Pde4d,Dpp6,Gabrb1,Cacna2d1,Kcnma1,Lrrtm4,Grid2,Cacnb2,Kcnip4,Gria1,Gabra2,Cacna1a,Cacna1c,Atp11a,Cacna1e,Kcnip1,Trpc6,Kcnip3,Scn2a,Gabra4,Gabrg2,Kcng1,Cacna2d2,Shisa6,Kcnq2,Kcnd3,Olfm2,Cacna2d3,Lrrc8d
TRUE	0.0182841	12	74	2	GO:0035493	GO:BP	SNARE complex assembly	10422	Snca,Trim9			TRUE	4.10782e-07	310	405	28	GO:1902495	GO:CC	transmembrane transporter complex	4013	Pde4d,Dpp6,Gabrb1,Cacna2d1,Kcnma1,Lrrtm4,Grid2,Cacnb2,Kcnip4,Gria1,Gabra2,Cacna1a,Cacna1c,Cacna1e,Kcnip1,Trpc6,Kcnip3,Scn2a,Gabra4,Gabrg2,Kcng1,Cacna2d2,Shisa6,Kcnq2,Kcnd3,Olfm2,Cacna2d3,Lrrc8d
TRUE	0.0185238	8	612	3	GO:0048170	GO:BP	positive regulation of long-term neuronal synaptic plasticity	14595	Bdnf,Neurl1a,Ephb2			TRUE	5.09688e-07	32	398	9	GO:0099091	GO:CC	postsynaptic specialization, intracellular component	3749	Dlgap1,Gphn,Nos1,Bcr,Baiap2,Tanc1,Iqsec1,Src,Ctnnb1
TRUE	0.0185238	19	468	4	GO:0015701	GO:BP	bicarbonate transport	5374	Slc4a10,Slc26a4,Slc4a3,Slc4a4			TRUE	5.17607e-07	25	243	7	GO:0060077	GO:CC	inhibitory synapse	2574	Nrxn1,Pclo,Gphn,Gabra2,Rims2,Gad1,Gabrg2
TRUE	0.018534	63	287	6	GO:0050709	GO:BP	negative regulation of protein secretion	15276	Acvr1c,Nos1,Ppp3ca,Srcin1,Oprm1,Kcnq1			TRUE	2.687e-06	63	238	9	GO:0043198	GO:CC	dendritic shaft	2113	Nlgn1,Gria1,Zfp804a,Rgs7bp,Map2,Baiap2,Syndig1,Cacna1c,Slc8a1
TRUE	0.018636	65	488	8	GO:0014032	GO:BP	neural crest cell development	5146	Nrp1,Sema3e,Sema5b,Cdh2,Zeb2,Acvr1,Sema4d,Sox11			TRUE	3.01004e-06	62	238	9	GO:0030315	GO:CC	T-tubule	1096	Ank2,Cacna2d1,Cacnb2,Nos1,Cdh2,Cacna1c,Kcnn2,Scn2a,Slc8a1
TRUE	0.0187564	10	393	3	GO:0070444	GO:BP	oligodendrocyte progenitor proliferation	18863	Ptprz1,Cdh2,Afdn			TRUE	8.3626e-06	154	246	13	GO:0042383	GO:CC	sarcolemma	2021	Ank2,Cacna2d1,Gnas,Ank1,Cacnb2,Oprm1,Nos1,Cdh2,Cacna1c,Kcnn2,Scn2a,Slc8a1,Slc8a3
[truncated: 1,871 more rows]

[truncated: 3 more sheets: J_Enriched GO Terms CA1, K_Enriched GO Terms CA3, L_Enriched GO Terms Inhibitory]
