# Supplementary material for: A NPAS4–NuA4 complex couples synaptic activity to DNA repair
Source: Nature. 2023 Feb 15;614(7949):732–41. doi: 10.1038/s41586-023-05711-7 (PMC9946837; doi:10.1038/s41586-023-05711-7)
Supplement: Supplementary file 8 — Regions and primers used in mutation analysis. [file 41586_2023_5711_MOESM8_ESM.xlsx]

## Sheet: Index
Supplementary Table 5
	A	Amplicon Pools
	B	Final Sites Analysis

## Sheet: A_Pooling Amplicon Analysis
Pool A					Features of Associated Regulatory Peak
PeakID	Fwd primer	Rev primer	Amplicon size	Annotation	Chr	Start	End	Gene.Name
peak_123172	CGTTGTGTCTCTGTGTTTCTCT	CAGAGATTCCCACCCTGGAC	403	promoter-TSS	chr4	68954754	68955254	Brinp1
peak_89340	CGCAGGTTTACAAGTGTCGG	AGGTGCGTCTAGAACTACGG	422	promoter-TSS	chr19	23140557	23141057	Klf9
peak_112911	ATCTGAGTTTGGGGTGGAGC	GCCTCTCTGGTTTGCCTAGG	360	promoter-TSS	chr3	100921996	100922496	Trim45
peak_39415	TCTACGGAAAAGGGTGTGGC	CGCTCATCCACAGTCACTCT	335	promoter-TSS	chr12	70307535	70308035	Mir466o
peak_40749	CCCAGTGACGTAGGAAGTCC	CGGCTGGGGAATGGTAGTAG	324	promoter-TSS	chr12	85473690	85474190	Fos
peak_100136	ATCGGCGTGCAAATTGGATT	TGTCTCCCCAACAGATGCAG	435	promoter-TSS	chr2	109674762	109675262	Bdnf
peak_100139	AGGAGCCTCTCTTTTAATCCTCA	GATTTAGGGTGAGGGGTGGG	379	promoter-TSS	chr2	109691673	109692173	Bdnf
peak_161179	AGGTACTTCCTGCGCTTCG	CCAGGGGAAAAAGGCGAAAG	423	promoter-TSS	chr8	72160661	72161161	Rab8a
peak_169802	GGGGCCATATTAAGGGGAGG	AGGAGGAGACCGAAGTGAGT	419	promoter-TSS	chr9	62122683	62123183	Mir5133
peak_94104	TGGGAATAAAGGCCATGATCCA	AGTCAGAGCATCCTTCCGTG	401	promoter-TSS	chr2	32574670	32575170	Pip5kl1
peak_44050	AGATTGTTCCCATTTCCTCGTT	GGGACATGTAGCTAAACAGGGA	419	Intergenic	chr13	16355190	16355690	Inhba
peak_128477	CAGAACGCCTCCCACAGAG	CTGTCATTTTCTGGCCAGCC	335	Intergenic	chr4	150914308	150914808	Park7
EP_Mut_Bdnf	AAATGGAGCTTCTCGCTGAA	TAGTCTTTGGTGGCCGATATG	113	promoter-TSS	chr2	109692537	109692650	Bdnf
EP_Mut_Nptx2	GCTTGTGCTGCCGTTTCC	TAGCATGGGTCGCTGGTTT	106	promoter-TSS	chr5	144545934	144546040	Nptx2
EP_Mut_Scg2	TTATGTGGAAGGCTCCAAGC	TGCGCCCAGGCTCTCTATAAG	107	promoter-TSS	chr1	79439960	79440067	Scg2
Pool B					Features of Associated Regulatory Peak
PeakID	Fwd primer	Rev primer	Amplicon size	Annotation	Chr	Start	End	Gene.Name
peak_49646	TTACTATCCTTTGTAACAAGAGGTTTG	CGGTTCTCTCGCTTCTCCTT	423	promoter-TSS	chr13	93303054	93303554	Homer1
peak_58281	GCAATGAGTTAGCACTGGGC	ATCGCAGGGCTCTTTTCTGA	381	promoter-TSS	chr14	79771427	79771927	Pcdh8
peak_111713	TCCTTGGTGAGGCTTCCTTG	CCATGTTAAAGCCCAGCGTC	361	promoter-TSS	chr3	85573715	85574215	Gatb
peak_2522	CACATTGGCTCATTATGTGCAA	TTGGTCCCTTTCCTGTGCAT	379	intron	chr1	37674273	37674773	2010300C02Rik
peak_73747	ATGAGTCAAATCCCGTGGCT	CGCTGTGTGATTTGGAGTGG	400	intron	chr16	77034401	77034901	Usp25
peak_155707	CAGGTTTCGGTGCAGATGTC	ATCAGATTCCTTGGGCCTGG	353	intron	chr7	132788844	132789344	Fam53b
peak_9146	TGGAGGGTAATACATATGTCAGCA	CCACACAAATGCAACCAAATGT	420	intron	chr1	127794968	127795468	Ccnt2
peak_153802	GCTGCTAAATCTGCGCTTGA	TGGCACACACCTCTTCTTGT	432	intron	chr7	96474508	96475008	Gm15412
peak_138928	ACCATTTGACAGTGTGAAGGC	GTGTGATGTGCGAGCCATTT	362	intron	chr5	148896799	148897299	Katnal1
peak_130893	GCGAGGGACTGGGAATCTTT	GAATCCTTACAGCTGGCAGC	428	intron	chr5	31750561	31751061	Bre
peak_9793	AGCAACAGTGGCTAGGACTC	TTCTTGCCTGGGGTGTCTTT	379	intron	chr1	134078375	134078875	Btg2
peak_16801	ACACCCCCATTTAACCCAAAT	CTCAGCGTCAAAAAGGGCAC	411	intron	chr10	21998114	21998614	Sgk1
peak_20317	TCCTTTTTGCTTCTGTACTGCA	GGGACTTGGGGAGATTTGCT	403	intron	chr10	68156271	68156771	Arid5b
peak_47110	GGCATTTTACCCAGTGAGCC	TGTCTTCACAGTAGGCGTGG	368	intron	chr13	52973395	52973895	Nfil3
peak_47570	GCGAGTTTGGCTCATCCTCT	CCCCTTATGTGAAGGCTGGT	416	intron	chr13	59073507	59074007	Ntrk2
Pool C					Features of Associated Regulatory Peak
PeakID	Fwd primer	Rev primer	Amplicon size	Annotation	Chr	Start	End	Gene.Name
peak_96666	AGCATCAACCTCAGCATGGA	AGCCCTCTTGCCACATCTAC	378	intron	chr2	66408475	66408975	Scn1a
peak_122006	ACTTTCAGAGAACGCCTGGA	CACTAGTCAGAGGGCCACTG	337	intron	chr4	53591730	53592230	Fsd1l
peak_100184	CTCGGGCCGTTTGAACTTG	AGCGCTGCTGGAACTCTATT	371	exon	chr2	110017725	110018225	Ccdc34
peak_51611	GAGGGCGGGGTTCTTTGATA	ACTCTGGAGCAGTGTCCCTA	421	promoter-TSS	chr13	112660494	112660994	Slc38a9
peak_164727	GTGGGTCCAGAGTAAGCGG	ACTGTGTGCTTTAAGGGCCT	391	promoter-TSS	chr8	116993386	116993886	Gcsh
peak_36542	AGTCAGAGAGATGAGGCAAAGG	AGGTTCCCTGACTTGTACATTCT	383	intron	chr12	31734629	31735129	Gpr22
peak_109177	TCACCATGGCATTGCTCTTT	AGCAAGACAAGACCTGGGTG	377	intron	chr3	55488032	55488532	Dclk1
peak_25643	TTGTTGGCCCCTTGGAGAAT	TCTCAAACCCGATGCTACCC	372	Intergenic	chr10	127354351	127354851	Inhbe
peak_102200	CCTTGTTTCTGGTGCAGAGC	TGTGCCCTGTAACTTCCCAG	414	intron	chr2	132607243	132607743	AU019990
peak_144883	ACCCCAGCCTTCTCCTCA	GCCCTAGGTAGTGTTGGCTT	365	intron	chr6	83372633	83373133	Bola3
peak_85945	ACTTGAGCTGTGGGAAGGAG	ACCATGGGATACAAGCACAGT	442	intron	chr18	65060580	65061080	Nedd4l
peak_135538	ACTTGGGTTCATGGTGCTGA	GCAAGGCACTGCATCTGATT	341	promoter-TSS	chr5	92348683	92349183	Cxcl10
peak_55421	GATCCGCAGAAGGAACTCCC	CAGGAGCATCTCGGTGAGTT	415	5' UTR	chr14	47418042	47418542	Dlgap5
peak_148324	TCTTCTTCTGGGCAGCAGTC	GGTTGGGAGCCATCTTAGCT	385	intron	chr6	124934637	124935137	Mlf2
peak_72748	AGAAAGCTAGCCTTTTACCTCTTG	GCATGGTGCAGTTCTTTGAATC	369	intron	chr16	59912445	59912945	Arl6

## Sheet: B_Final Sites Analysis
Positive Sites (NPAS4 Bound)
PeakID	Fwd primer	Rev primer	Amplicon size	Annotation	Chr	Start	End	Gene.Name	Number
peak_123172	CGTTGTGTCTCTGTGTTTCTCT	CAGAGATTCCCACCCTGGAC	403	promoter-TSS	chr4	68954754	68955254	Brinp1	1
peak_89340	CGCAGGTTTACAAGTGTCGG	AGGTGCGTCTAGAACTACGG	422	promoter-TSS	chr19	23140557	23141057	Klf9	2
peak_112911	ATCTGAGTTTGGGGTGGAGC	GCCTCTCTGGTTTGCCTAGG	360	promoter-TSS	chr3	100921996	100922496	Trim45	3
peak_39415	TCTACGGAAAAGGGTGTGGC	CGCTCATCCACAGTCACTCT	335	promoter-TSS	chr12	70307535	70308035	Mir466o	4
peak_40749	CCCAGTGACGTAGGAAGTCC	CGGCTGGGGAATGGTAGTAG	324	promoter-TSS	chr12	85473690	85474190	Fos	5
peak_100136	ATCGGCGTGCAAATTGGATT	TGTCTCCCCAACAGATGCAG	435	promoter-TSS	chr2	109674762	109675262	Bdnf	6
peak_161179	AGGTACTTCCTGCGCTTCG	CCAGGGGAAAAAGGCGAAAG	423	promoter-TSS	chr8	72160661	72161161	Rab8a	7
peak_169802	GGGGCCATATTAAGGGGAGG	AGGAGGAGACCGAAGTGAGT	419	promoter-TSS	chr9	62122683	62123183	Mir5133	8
peak_128477	CAGAACGCCTCCCACAGAG	CTGTCATTTTCTGGCCAGCC	335	Intergenic	chr4	150914308	150914808	Park7	9
EP_Mut_Bdnf	AAATGGAGCTTCTCGCTGAA	TAGTCTTTGGTGGCCGATATG	113	promoter-TSS	chr2	109692537	109692650	Bdnf	10
EP_Mut_Nptx2	GCTTGTGCTGCCGTTTCC	TAGCATGGGTCGCTGGTTT	106	promoter-TSS	chr5	144545934	144546040	Nptx2	11
EP_Mut_Scg2	TTATGTGGAAGGCTCCAAGC	TGCGCCCAGGCTCTCTATAAG	107	promoter-TSS	chr1	79439960	79440067	Scg2	12
peak_2522	CACATTGGCTCATTATGTGCAA	TTGGTCCCTTTCCTGTGCAT	379	intron	chr1	37674273	37674773	2010300C02Rik	13
peak_73747	ATGAGTCAAATCCCGTGGCT	CGCTGTGTGATTTGGAGTGG	400	intron	chr16	77034401	77034901	Usp25	14
peak_155707	CAGGTTTCGGTGCAGATGTC	ATCAGATTCCTTGGGCCTGG	353	intron	chr7	132788844	132789344	Fam53b	15
peak_9146	TGGAGGGTAATACATATGTCAGCA	CCACACAAATGCAACCAAATGT	420	intron	chr1	127794968	127795468	Ccnt2	16
peak_153802	GCTGCTAAATCTGCGCTTGA	TGGCACACACCTCTTCTTGT	432	intron	chr7	96474508	96475008	Gm15412	17
peak_138928	ACCATTTGACAGTGTGAAGGC	GTGTGATGTGCGAGCCATTT	362	intron	chr5	148896799	148897299	Katnal1	18
peak_9793	AGCAACAGTGGCTAGGACTC	TTCTTGCCTGGGGTGTCTTT	379	intron	chr1	134078375	134078875	Btg2	19
peak_20317	TCCTTTTTGCTTCTGTACTGCA	GGGACTTGGGGAGATTTGCT	403	intron	chr10	68156271	68156771	Arid5b	20
peak_47110	GGCATTTTACCCAGTGAGCC	TGTCTTCACAGTAGGCGTGG	368	intron	chr13	52973395	52973895	Nfil3	21
peak_47570	GCGAGTTTGGCTCATCCTCT	CCCCTTATGTGAAGGCTGGT	416	intron	chr13	59073507	59074007	Ntrk2	22
peak_122006	ACTTTCAGAGAACGCCTGGA	CACTAGTCAGAGGGCCACTG	337	intron	chr4	53591730	53592230	Fsd1l	23
peak_72748	AGAAAGCTAGCCTTTTACCTCTTG	GCATGGTGCAGTTCTTTGAATC	369	intron	chr16	59912445	59912945	Arl6	24
Negative Sites (Non-bound)
PeakID	Fwd primer	Rev primer	Amplicon size	Annotation	Chr	Start	End	Gene.Name	Number
peak_94104	TGGGAATAAAGGCCATGATCCA	AGTCAGAGCATCCTTCCGTG	401	promoter-TSS	chr2	32574670	32575170	Pip5kl1	1
peak_96666	AGCATCAACCTCAGCATGGA	AGCCCTCTTGCCACATCTAC	378	intron	chr2	66408475	66408975	Scn1a	2
peak_100184	CTCGGGCCGTTTGAACTTG	AGCGCTGCTGGAACTCTATT	371	exon	chr2	110017725	110018225	Ccdc34	3
peak_109177	TCACCATGGCATTGCTCTTT	AGCAAGACAAGACCTGGGTG	377	intron	chr3	55488032	55488532	Dclk1	4
peak_25643	TTGTTGGCCCCTTGGAGAAT	TCTCAAACCCGATGCTACCC	372	Intergenic	chr10	127354351	127354851	Inhbe	5
peak_102200	CCTTGTTTCTGGTGCAGAGC	TGTGCCCTGTAACTTCCCAG	414	intron	chr2	132607243	132607743	AU019990	6
peak_144883	ACCCCAGCCTTCTCCTCA	GCCCTAGGTAGTGTTGGCTT	365	intron	chr6	83372633	83373133	Bola3	7
peak_85945	ACTTGAGCTGTGGGAAGGAG	ACCATGGGATACAAGCACAGT	442	intron	chr18	65060580	65061080	Nedd4l	8
peak_135538	ACTTGGGTTCATGGTGCTGA	GCAAGGCACTGCATCTGATT	341	promoter-TSS	chr5	92348683	92349183	Cxcl10	9
peak_55421	GATCCGCAGAAGGAACTCCC	CAGGAGCATCTCGGTGAGTT	415	5' UTR	chr14	47418042	47418542	Dlgap5	10
peak_148324	TCTTCTTCTGGGCAGCAGTC	GGTTGGGAGCCATCTTAGCT	385	intron	chr6	124934637	124935137	Mlf2	11
