# Supplementary material for: A NPAS4–NuA4 complex couples synaptic activity to DNA repair
Source: Nature. 2023 Feb 15;614(7949):732–41. doi: 10.1038/s41586-023-05711-7 (PMC9946837; doi:10.1038/s41586-023-05711-7)
Supplement: Supplementary file 9 — Source Data Fig. 1 [file 41586_2023_5711_MOESM9_ESM.xlsx]

## Sheet: 1d
	Neurons	Astrocytes	Microglia	Oligodendrocytes	OPCs	Endothelial
EP400	4.04797	0.128107	0	1.40541	0.709249	0
TRRAP	2.88575	0	0	0.68032	0	0
ACTL6B	0.877432	0	0	0.235797	0	0
RUVBL1	0.319639	0	0	0	0	0
RUVBL2	0.00481775	0	0	0	0	0
DMAP1	0.124214	0	0	0.0268793	0	0
MRGBP	0.0403923	0	0	0	0	0
KAT5	0.0330431	0	0	0	0	0
MORF4L1	4.85105	0	0	1.46207	0	1.36563
BRD8	1.311	0	0	0.856601	0	0
VPS72	0.00413138	0	0	0	0	0
YEATS4	0.291164	0	0	0	0	0
ING3	0.604353	0	0	0	0	0
ETL4	7.97034	0	0	2.47146	5.04764	0
MBTD1	4.06624	0	0	3.71057	1.3359	0.490833
EPC2	5.04263	0.37259	0	3.00303	2.75165	0.166042
EPC1	6.48392	2.46478	1.56753	5.663	3.71882	3.23333
MEAF6	1.78603	0	0	0.429246	0	0
JAZF1	8.43297	0	4.50074	7.1111	4.86887	0
	(Not Z-scored)
