# Supplementary material for: A NPAS4–NuA4 complex couples synaptic activity to DNA repair
Source: Nature. 2023 Feb 15;614(7949):732–41. doi: 10.1038/s41586-023-05711-7 (PMC9946837; doi:10.1038/s41586-023-05711-7)
Supplement: Supplementary file 10 — Source Data Fig. 2 [file 41586_2023_5711_MOESM10_ESM.xlsx]

## Sheet: 2c
Dentate Gyrus
Npas4 target genes	p-value
Npas4fl/fl	2.2e-16
Tip60fl/fl	1.005e-05
Tip60 target genes	p-value
Npas4fl/fl	2.075e-10
Tip60fl/fl	2.657e-09
CA1
Npas4 target genes	p-value
Npas4fl/fl	2.2e-16
Tip60fl/fl	7.838e-11
Tip60 target genes	p-value
Npas4fl/fl	2.2e-16
Tip60fl/fl	2.2e-16
CA3
Npas4 target genes	p-value
Npas4fl/fl	7.589e-13
Tip60fl/fl	0.00054
Tip60 target genes	p-value
Npas4fl/fl	3.532e-05
Tip60fl/fl	4.523e-08
Inhibitory
Npas4 target genes	p-value
Npas4fl/fl	7.657e-08
Tip60fl/fl	0.0074
Tip60 target genes	p-value
Npas4fl/fl	0.0003479
Tip60fl/fl	0.005646
Nuclei Numbers
Npas4fl/fl	Cre	ΔCre
Dentate	2293	2761
CA1	5377	2630
CA3	1492	775
Inhibitory	1198	797
Tip60fl/fl	Cre	ΔCre
Dentate	2941	3541
CA1	5332	3097
CA3	624	1433
Inhibitory	1238	1188

## Sheet: 2f
Npas4fl/fl + KA (Stimulated)
	Uninfected (-pA)	Cre-infected (-pA)
Pair 1	974.159	163.081
Pair 2	159.397	22.9293
Pair 3	829.729	157.447
Pair 4	335.359	149.122
Pair 5	360.094	102.987
Pair 6	1221.77	184.143
Pair 7	295.193	590.867
Pair 8	147.223	230.745
Pair 9	401.859	111.162
Pair 10	598.878	61.3806
Pair 11	999.05	259.672
Pair 12	679.097	138.835
Pair 13	412.21	272.948
Pair 14	276.867	695.932
Pair 15	312.154	291.486
Pair 16	328.431	78.8353
Npas4fl/fl + PBS (Unstimulated)
	Uninfected (-pA)	Cre-infected (-pA)
Pair 1	576.228	179.499
Pair 2	251.172	271.142
Pair 3	88.4001	68.4765
Pair 4	128.446	218.523
Pair 5	495.828	200.317
Pair 6	339.289	121.243
Pair 7	205.024	198.484
Pair 8	670.097	233.354
Pair 9	511.291	311.372
Pair 10	210.974	226.006
Pair 11	139.444	270.091
Pair 12	66.8111	539.244

## Sheet: 2g
Tip60fl/fl + KA (Stimulated)
	Uninfected (-pA)	Cre-infected (-pA)
Pair 1	1713.35	530.661
Pair 2	907.058	114.879
Pair 3	163.427	148.484
Pair 4	264.54	553.729
Pair 5	263.648	234.919
Pair 6	569.854	93.8192
Pair 7	38.8842	676.891
Pair 8	1707.01	106.169
Pair 9	862.625	94.7328
Pair 10	655.078	179.645
Pair 11	1212.6	146.062
Tip60fl/fl + PBS (Unstimulated)
	Uninfected (-pA)	Cre-infected (-pA)
Pair 1	82.966	310.399
Pair 2	248.692	328.657
Pair 3	230.681	357.697
Pair 4	368.775	201.988
Pair 5	167.269	59.0487
Pair 6	84.1071	80.4574
Pair 7	154.216	96.5939
Pair 8	643.957	160.481
Pair 9	91.2805	850.339
Pair 10	1918.41	196.933
Pair 11	166.186	653.631
Pair 12	603.09	624.518
