# Supplementary material for: A NPAS4–NuA4 complex couples synaptic activity to DNA repair
Source: Nature. 2023 Feb 15;614(7949):732–41. doi: 10.1038/s41586-023-05711-7 (PMC9946837; doi:10.1038/s41586-023-05711-7)
Supplement: Supplementary file 11 — Source Data Fig. 4 [file 41586_2023_5711_MOESM11_ESM.xlsx]

## Sheet: 4a
GeneSymbol	0hr.Rep1	0hr.Rep2	0hr.Rep5	0hr.Rep6	0hr.Rep7	0hr.Rep8	0hr.Rep9	0hr.Rep10	2hr.Rep1	2hr.Rep2	2hr.Rep3	2hr.Rep4	2hr.Rep5	2hr.Rep6	2hr.Rep7	2hr.Rep8	10hr.Rep1 (less active)	10hr.Rep2 (less active)	10hr.Rep3 (less active)	10hr.Rep4 (still active)	10hr.Rep5 (less active)	10hr.Rep6 (still active)	10hr.Rep7 (still active)	10hr.Rep8 (still active)	10hr.Rep9 (still active)	10hr.Rep10 (still active)
Bdnf	1228.17	1173.56	896.753	882.303	1018.34	998.373	977.894	1076.93	11655	15585.9	11784.3	10491.5	11779.4	11078.7	13129.6	12389.1	2648.07	2514.37	2424.06	6615.24	1794.38	6953.95	6016.35	8258.53	6853.59	7379.49
Nptx2	779.586	837.831	798.013	999.603	844.75	732.246	666.076	1014.1	18428.3	23676.6	18689	20080.6	25774.5	24956	26358.8	20294.2	3406.82	2902.93	3248.02	11732.2	2473.51	15902.9	12702.3	16813.3	13320.3	15721.1
