# Supplementary material for: A NPAS4–NuA4 complex couples synaptic activity to DNA repair
Source: Nature. 2023 Feb 15;614(7949):732–41. doi: 10.1038/s41586-023-05711-7 (PMC9946837; doi:10.1038/s41586-023-05711-7)
Supplement: Supplementary file 12 — Source Data Fig. 5 [file 41586_2023_5711_MOESM12_ESM.xlsx]

## Sheet: 5c
	Npas4 DelCre (0hr)	Npas4 Cre (0hr)	Npas4 DelCre (2hr)	Npas4 Cre (2hr)	Npas4 DelCre (10hr)	Npas4 Cre (10hr)	Wildtype DelCre (2hr)	Wildtype Cre (2hr)
Mouse 1	3939291	5852279	3665471	5663091	1671407	4543925	10685056	8385732
Mouse 2	4341339	5594189	4872502	7101151	4557761	6312854	4719138	5866453
Mouse 3	4373857	6300545	4071819	4308612	4863147	6171594	3539355	3716750
Mouse 4	3931959	6282217	3404210	5102791	3812868	5529149
Mouse 5	3920453	6386194	4816381	5194031	4221036	5723561

## Sheet: 5e
NPAS4 Bound				No NPAS4
Young	Mid	Old		Young	Mid	Old
1.0329	1.0123	1.0412		1.204	3.2836	0
0.9671	1.251	1.3004		1	2.6866	0
0.9259	1.2222	0.6804		0.7537	0	10.5724
1.284	0.8477	0.973		2	1.6567	2.5914
0.8344	1.3453	0.6922		0	0	5.0722
1.2118	0.896	0.8949		2	2.1844	1.637
0.9987	1.0603	0		0	0	0
1.0013	0.9961	2.6377		0	0	2.6617
0.9988	1.2905	0		1.266	2.7234	0
1.1298	0.8282	0.1097		1.9529	6.5859	4.3771
1.0012	1.3993	0		0.734	6.2155	1.4597
0.8455	1.0828	0		0	6.1145	2.5833
0	0	1.6568		0.5242	2.3973	1.4788
1	0.5748	0.2876		1.4758	2.8226	0.9021
1.2498	0	0		0.2261	1.0538
0.7502	0.8889	0		2.2151	6.7473
0.7078	0.5832	2.9407		1.4111	2.2016
0.7812	0.5459	0		0.5889	3.1944
1.2188	1.0957	0		2.3167	4.4056
1.4043	1.3855	0.9959		0	0
0	1.1362	0.896		0.9577	1.5222
1.6381	1.1986	0.9765		1.0423	1.2027
0.7873	0.9014	0		0.2717	0.3675
1.2127	2.8127	0		5.0111	0.8218
0	1.4159	1.7866		0.5835	0.853
1.9546	1.473	0		1	0
0.0333	1.9405	1.1087		1.9156	0
2.143	1.988	1.0569		1.1857	1.362
0.0454	0.1485	1.315		1	0
1	1.9997	0		0	0
0.8871	0	0			1.0163
1.4059	1.0269	0			0
0.814	1.8226				0.9962
1.186	0.922
0.2677	1.4196
2.4079	1.5004
0.8901	1.3405
2.6911	0.5678
1	0
1	0
0.8778	3.801
1.2444	0.6
0	0
2	0.8611
1	1.275
1.36	0
0	0.8307
0.8841	0.552
1.1159	2.04
0.7371	0.512
2.4464	0.4356
1.3555	1.0021
0.515	1.0408
1	2.0708
0.1704	3.6545
1.4603	1.6611
0.5397	0.8472
1	2.0551
0.5468	0.6149
2.5572	1.5856
2	1.4837
3.3156	0
0	1.262
0	2.0437
1	0.9667
1.0553	4.5889
1	4.3501
0.6482	0
	1.2032
	0.4774
	0
	1.1457
	0

## Sheet: 5f
Months	Npas4 KO	Npas4 WT
9	0
19	0
17	0
17	0
16	0
16	0
16	0
15	0
14	0
17	0
14.6333	0
4.3	0
4.3	0
4.3	0
3.5	0
3.5	0
3.5	0
18	0
5	1
10	1
3	1
10	1
9	1
10	1
10	1
8	1
6	1
7	1
6	1
4	1
5	1
5	1
5	1
8	1
12	1
13	1
12	1
8	1
15	1
15	1
6	1
4	1
12	1
10	1
13	1
12	1
4	1
14	1
13	1
12	1
12	1
4	1
11	1
7	1
15	1
15	1
12	1
6	1
7	1
1	1
1	1
9	1
16	1
10	1
30		0
29		0
11		0
19		0
20		0
28		0
27		0
18		0
23		0
23		0
23		0
23		0
23		0
23		0
19		0
19		0
19		0
18		0
27		0
18		0
18		0
18		0
18		0
18		0
18		0
17		0
17		0
17		0
17		0
17		0
16		0
3		0
15		0
15		0
14		0
14		0
14		0
17		0
19		0
16.8		0
14.63		0
16.8		0
3.5		0
3.5		0
3.5		0
3.5		0
4.36		0
3		1
20		1
7		1
25		1
8		1
16		1
