# Supplementary material for: A NPAS4–NuA4 complex couples synaptic activity to DNA repair
Source: Nature. 2023 Feb 15;614(7949):732–41. doi: 10.1038/s41586-023-05711-7 (PMC9946837; doi:10.1038/s41586-023-05711-7)
Supplement: Supplementary file 13 — Source Data Extended Data Fig. 2 [file 41586_2023_5711_MOESM13_ESM.xlsx]

## Sheet: Extended_Data_2c
Extended Data 2c - Counts Data
GeneSymbol	0hr.Rep1	0hr.Rep2	0hr.Rep5	0hr.Rep6	0hr.Rep7	0hr.Rep8	0hr.Rep9	0hr.Rep10	0hr.AVERAGE	2hr.Rep1	2hr.Rep2	2hr.Rep3	2hr.Rep4	2hr.Rep5	2hr.Rep6	2hr.Rep7	2hr.Rep8	2hr.AVERAGE	10hr.Rep1	10hr.Rep2	10hr.Rep3	10hr.Rep4	10hr.Rep5	10hr.Rep6	10hr.Rep7	10hr.Rep8	10hr.Rep9	10hr.Rep10	10hr.AVERAGE
Npas4	170.305	300.214	220.891	266.184	308.928	177.998	239.05	232.95	232.361	69233.2	52424.8	58117.7	5026.42	10409.2	12512.7	7589.55	1730.37	27130.5	351.387	310.221	202.535	1166.24	224.213	1116.97	2514.29	3637.45	1210.77	1346	1208.01
Arnt2	7227.59	7080.11	7510.29	7822.11	7679.83	6877.65	7861.21	8346.74	7536.59	8113.46	7270.54	8920.55	6744.5	8007.08	7065.46	6720.99	7150.81	7499.18	7511.5	7975.9	8645.21	5940.97	9103.04	6329.79	6527.2	5973.42	5838.64	5605.98	6945.17
Arnt	1030.97	1111.33	1243.35	1138.53	1170.67	1098.48	1089.14	853.504	1101.65	1223.83	1175.95	1112.82	1191.04	1127.88	1142.19	1294.83	1035.47	1163	1140.79	1120.67	1104.43	1093.72	1086.72	1044.45	1066.22	1140.23	988.124	1070.16	1085.55
Trrap	9499.72	9203.22	10333.3	10462.9	10277.5	9218	8827.17	8582.93	9745.34	11438.1	12078.5	10463.5	10106.8	10317.4	11662	9671.78	9219.46	10619.7	9771.66	10127.4	9733.97	8587.07	12331.7	9562.97	8562.43	8386.05	8743.44	7997.06	9380.38
Ep400	4713.72	4737.83	5110.61	4733.32	4884.77	4832.32	4698.07	4524.41	4812.39	4464.26	4705.07	4613.94	4603.95	4606.23	5066.98	4520.47	4582.21	4645.39	4660.5	4833.63	4535.21	4388.6	5333.4	4646.81	4582.18	4500.99	4698.61	4507.06	4668.7
Kat5	589.007	693.039	704.508	872.344	693.732	646.892	658.607	649.026	683.24	691.193	589.26	641.26	620.003	539.545	810.494	605.129	638.711	641.949	680.386	705.106	758.666	758.547	983.674	808.059	816.581	732.248	710.377	766.295	771.994
Etl4	2214.8	2559.92	2436.49	2377.2	2431.16	2416.16	2388.67	2566.34	2437.67	2202.4	1994.22	2750.38	2213.58	2548.49	2478.67	2121.67	2217.72	2315.89	2219.28	2053.92	1860.86	1007.48	2404.32	1073.64	1717.15	1219.53	977.699	1163.83	1569.77
Jazf1	699.498	605.831	607.45	674.683	678.247	655.132	584.819	629.613	631.069	658.987	629.144	663.156	515.424	519.456	587.053	501.132	575.643	581.249	779.67	661.804	663.553	848.711	880.631	802.408	892.795	875.878	748.353	847.424	800.123
Actl6b	1288.51	1246.39	1407.34	1581.29	1416.89	1176.77	1165.98	1226.87	1345.04	1419.55	1309.75	1286.43	1173.61	1334.51	1375.34	1168.55	1196.01	1282.97	1119.38	1043.76	947.773	872.231	1526.55	809	947.234	947.253	921.107	750.807	988.51
Brd8	1572.62	1499.53	1534.52	1475.87	1477.28	1535.23	1495.89	1425.53	1500.07	1060.32	1096.18	1141.76	1142.07	1004.47	1035.32	995.978	1051.52	1065.95	1342.28	1415.38	1336.06	1372.05	1339.55	1133.92	1275.42	1208.08	1403.63	1258.23	1308.46
Vps72	461.071	469.229	416.68	508.648	404.161	392.255	434.193	462.665	441.619	282.423	329.368	385.538	325.356	278.382	351.122	361.706	306.169	327.508	415.629	453.698	447.591	535.099	601.081	386.135	435.51	409.742	519.007	414.493	461.798
Dmap1	446.117	394.369	456.842	571.899	407.258	400.496	457.366	449.724	450.733	341.88	304.923	324.54	346.106	341.521	394.144	366.277	314.195	341.698	399.082	438.833	467.732	535.099	545.743	404.029	440.176	361.278	408.057	372.454	437.248
Yeats4	424.517	391.282	296.194	461.209	391.773	385.663	348.818	441.312	391.502	292.332	268.898	344.873	359.386	335.781	392.757	386.277	319.929	337.529	489.605	465.331	556.131	588.021	473.232	409.68	430.844	390.356	529.432	468.333	480.096
Epc1	1359.95	1280.35	1253.39	1251.85	1425.4	1350.64	1334.29	1265.05	1316.87	1040.51	1367.65	1181.64	1510.58	1423.48	1643.19	1678.82	1577.86	1427.97	1458.11	1355.92	1277.87	1475.93	1580.94	1666.03	1602.83	1572	1705.95	1498.66	1519.42
Mrgbp	319.011	318.736	425.047	266.184	282.603	310.673	350.038	277.599	328.185	168.463	214.861	172.045	344.446	272.643	312.262	307.993	239.66	254.047	406.869	418.798	407.307	544.9	501.855	382.368	396.625	382.426	415.503	386.467	424.312
Meaf6	1937.33	1829.84	2004.75	1747.32	1935.64	1845.08	1913.01	1920.55	1909.71	1944.75	1904.16	1980.87	1982.85	1836.75	2040.11	1973.1	1864.53	1940.89	1729.68	1838.06	1867.57	1648.42	1665.85	1704.65	1649.49	1456.57	1807.22	1508.99	1687.65
Ing3	526.701	446.077	443.455	419.041	490.103	413.681	468.343	497.608	456.142	460.795	447.735	459.83	418.315	421.879	473.251	491.418	378.411	443.954	496.419	472.44	504.658	505.698	471.324	477.489	446.397	409.742	433.375	453.582	467.112
Ruvbl1	242.581	226.125	271.093	216.109	202.855	242.275	230.513	228.421	231.869	279.945	205.855	247.902	246.507	183.675	216.502	280.565	204.112	233.133	250.156	319.269	285.339	323.412	247.111	277.829	306.412	274.923	299.341	269.199	285.299
Ruvbl2	449.44	432.185	518.759	513.919	487.78	441.699	476.881	494.373	472.746	297.287	396.271	434.805	434.085	462.058	482.966	471.418	475.88	431.846	538.274	554.519	607.604	697.785	625.888	597.097	598.826	608.885	702.931	674.104	620.591
Mbtd1	1119.03	1106.7	1024.13	919.783	1129.64	1134.74	1062.31	957.038	1056.92	800.198	890.323	800.011	1020.06	918.375	849.354	1112.55	1161.61	944.059	1170.96	1030.84	994.77	989.836	905.438	1020.9	1054.56	1070.62	990.358	1124	1035.23
Morf4l1	1091.62	1040.33	1030.82	809.093	1067.7	1025.14	1027.55	975.803	1004.76	1632.6	1650.7	1583.6	1175.27	1216.85	1051.98	1298.26	1286.6	1361.98	954.876	944.234	937.702	880.072	658.327	1004.89	874.13	895.264	866.749	838.574	885.482
Epc2	1505.33	1318.94	1370.53	1344.1	1436.24	1405.03	1433.69	1476.65	1391.62	1454.23	1551.63	1341.17	1172.78	1119.27	1229.62	1222.26	1358.84	1306.22	1618.71	1377.25	1604.61	1713.1	1477.9	1518.17	1460.51	1521.77	1767.01	1641.75	1570.08
Extended Data 2c - Log2FC and p-values
GeneSymbol	LogFC_2v0hr_DeSeq2	Padj_2v0hr_DeSeq2	LogFC_2v10hr_DeSeq2	Padj_2v10hr_DeSeq2	LogFC_10v0hr_DeSeq2	Padj_10v0hr_DeSeq2
Npas4	6.82458	3.19e-29	4.49183	1.5e-14	2.33275	0.000129883
Arnt2	-0.0090093	0.953837	0.111023	0.310369	-0.120032	0.273008
Arnt	0.0980594	0.207919	0.101789	0.141518	-0.00372913	0.965412
Trrap	0.154443	0.10328	0.179493	0.0341364	-0.0250498	0.808508
Morf4l1	0.430722	2.1e-05	0.621619	2.03e-11	-0.190897	0.060926
Epc1	0.122451	0.2296	-0.085048	0.366402	0.207499	0.0164617
Meaf6	0.0384477	0.578673	0.204232	7.02e-05	-0.165784	0.00140722
Ruvbl1	0.0216902	0.875615	-0.274136	0.00295253	0.295826	0.000975635
Actl6b	-0.0321304	0.844807	0.374594	0.000678389	-0.406724	0.000204216
Ep400	-0.0389069	0.45695	-0.00668207	0.8981	-0.0322249	0.489678
Ing3	-0.0646798	0.481377	-0.0647705	0.416674	9.06e-05	0.999272
Etl4	-0.0647601	0.780602	0.560841	0.000501422	-0.625601	9.53e-05
Kat5	-0.0895928	0.426111	-0.263905	0.00299098	0.174313	0.0568466
Ruvbl2	-0.12554	0.198024	-0.509465	5.07e-11	0.383925	6.69e-07
Epc2	-0.112253	0.156141	-0.26306	6.69e-05	0.150807	0.0279895
Jazf1	-0.1429	0.137682	-0.461241	4.46e-09	0.31834	6.06e-05
Mbtd1	-0.15916	0.0894367	-0.127113	0.142957	-0.0320467	0.746762
Yeats4	-0.207574	0.0814182	-0.495472	7.81e-07	0.287898	0.00502544
Mrgbp	-0.317666	0.0387865	-0.727618	3.14e-08	0.409951	0.00235973
Dmap1	-0.377715	0.000194232	-0.348762	0.000243933	-0.0289531	0.805814
Vps72	-0.416766	4.01e-05	-0.476188	3.93e-07	0.0594227	0.592038
Brd8	-0.4902	1.77e-21	-0.290852	6.29e-09	-0.199348	6.07e-05

## Sheet: Extended_Data_2e
Protein	NPAS4.ARNT2 Average Reps	NPAS4.ARNT Average Reps	EGR Average Reps	FOS.JUN		See Extended Data Table 1L for Individual Reps
EP400	6600	5250	100	0
TRRAP	79800	51400	16400	14400
ACTL6A	808	607	2	6.5
MEAF6	250	250	0	0
RUVBL1	6.29167	4.79167	2.33333	3.5
MBTD1	350	200	0	100
RUVBL2	11.8333	9.41667	1.125	3.33333
DMAP1	1150	1000	200	0
MRGBP	300	250	0	0
EPC2	650	800	0	0
KAT5	400	450	0	0
MORF4L1	300	250	0	0
BRD8	1050	950	0	100
VPS72	700	500	150	100
EPC1	950	700	0	0
YEATS4	600	400	100	400
ING3	550	350	0	0
NPAS4	25800	25550	0	0
ARNT	3900	22100	0	0
ARNT2	52800	3300	0	0
EGR1	0	0	5950	0
FOS	0	0	0	3100
JUN	150	50	250	4300

## Sheet: Extended_Data_2f
GeneSymbol	Neurons	Astrocytes	Oligodendrocytes	OPCs	Microglia
Npas4	0.071117	0.00299394	0.00077304	0.0066155	0.00184996
Ep400	0.50955	0.317802	0.338154	0.377129	0.339004
Trrap	0.311281	0.155658	0.139641	0.106207	0.132172
Etl4	1.0936	0.11745	0.123548	0.0958469	0.18545
Actl6b	0.159919	0.00411794	0.00290863	0.014776	0
Ruvbl1	0.0453877	0.0161138	0.0188534	0.0242142	0.0247859
Meaf6	0.218337	0.09525	0.10294	0.135898	0.11318
Mbtd1	0.642008	0.361575	0.453164	0.436034	0.473349
Ruvbl2	0.0296963	0.0180264	0.0147566	0.0193989	0.0119531
Dmap1	0.0226537	0.0140952	0.0128325	0.0181754	0.0135004
Jazf1	1.004	0.108794	0.10404	0.540488	0.0485781
Mrgbp	0.130667	0.0630966	0.0722247	0.106189	0.0999694
Epc2	0.20369	0.178618	0.179415	0.198205	0.181548
Kat5	0.041873	0.0338518	0.0324174	0.0258511	0.0414942
Morf4l1	0.290124	0.180362	0.271716	0.232272	0.235036
Brd8	0.276911	0.222229	0.200679	0.31762	0.197762
Vps72	0.0832773	0.0724856	0.0741916	0.0781179	0.0855232
Epc1	0.493045	0.524022	0.461679	0.431334	0.354983
Yeats4	0.0422811	0.0404943	0.0242567	0.0238141	0.0692028
Ing3	0.0558227	0.0602358	0.0624756	0.0606397	0.050279
(Not Z-scored)

## Sheet: Extended_Data_2g
GeneSymbol	Neurons	Astrocytes	Microglia	Oligodendrocytes	OPCs	Endothelial
RBFOX3	7.5972	0	0	2.705	0	0
GFAP	0	5.84633	0	0	0	0
CX3CR1	0	0	5.81976	0	0	0
MOG	0	0	0	8.37394	0	0
PDGFRA	0.217741	0	0	0	9.28489	0
CLDN5	0	0	0	0	0	9.6403
	(Not Z-scored)
