# Supplementary material for: A NPAS4–NuA4 complex couples synaptic activity to DNA repair
Source: Nature. 2023 Feb 15;614(7949):732–41. doi: 10.1038/s41586-023-05711-7 (PMC9946837; doi:10.1038/s41586-023-05711-7)
Supplement: Supplementary file 14 — Source Data Extended Data Fig. 3 [file 41586_2023_5711_MOESM14_ESM.xlsx]

## Sheet: Extended_Data_3c
NPAS4 Peaks
Promoters	2110
Intronic Enhancers	4115
Intergenic Enhancers	3583
3' UTR	64
5' UTR	114
non-coding	37
TTS	86
Exon	116	10225
FOS Peaks
Promoters	941
Intronic Enhancers	4756
Intergenic Enhancers	5745
3' UTR	83
5' UTR	42
non-coding	32
TTS	98
Exon	73	11770
All Regulatory Elements
Promoters	11853
Intronic Enhancers	79438
Intergenic Enhancers	81385
3' UTR	1574
5' UTR	695
non-coding	445
TTS	1831
Exon	2620
		179841
