# Supplementary material for: A NPAS4–NuA4 complex couples synaptic activity to DNA repair
Source: Nature. 2023 Feb 15;614(7949):732–41. doi: 10.1038/s41586-023-05711-7 (PMC9946837; doi:10.1038/s41586-023-05711-7)
Supplement: Supplementary file 15 — Source Data Extended Data Fig. 4 [file 41586_2023_5711_MOESM15_ESM.xlsx]

## Sheet: Extended_Data_4e
	Cre (0 hour)	DeltaCre (0 hour)
Mouse1 NPAS4/GAPDH	0.0154868	0.00652174
Mouse2 NPAS4/GAPDH	0.000534477	0.0135978
Mean	0.00801064	0.0100598
	Cre (2 hour)	DeltaCre (2 hour)
Mouse1 NPAS4/GAPDH	0.93853	0.833597
Mouse2 NPAS4/GAPDH	0.682953	0.671025
Mean	0.810741	0.752311
