# Supplementary material for: A NPAS4–NuA4 complex couples synaptic activity to DNA repair
Source: Nature. 2023 Feb 15;614(7949):732–41. doi: 10.1038/s41586-023-05711-7 (PMC9946837; doi:10.1038/s41586-023-05711-7)
Supplement: Supplementary file 16 — Source Data Extended Data Fig. 5 [file 41586_2023_5711_MOESM16_ESM.xlsx]

## Sheet: Extended_Data_5d
Dentate Gyrus
	Npas4 target genes	Tip60 target genes
Npas4fl/fl	2.2e-16	2.2e-16
Tip60fl/fl	2.2e-16	2.2e-16
CA1
	Npas4 target genes	Tip60 target genes
Npas4fl/fl	2.2e-16	2.2e-16
Tip60fl/fl	2.2e-16	2.2e-16
CA3
	Npas4 target genes	Tip60 target genes
Npas4fl/fl	2.2e-16	2.2e-16
Tip60fl/fl	8.221e-13	2.2e-16
Inhibitory
	Npas4 target genes	Tip60 target genes
Npas4fl/fl	2.2e-16	2.2e-16
Tip60fl/fl	2.2e-16	2.2e-16
Nuclei Numbers
Npas4fl/fl	Cre	ΔCre
Dentate	2293	2761
CA1	5377	2630
CA3	1492	775
Inhibitory	1198	797
Tip60fl/fl	Cre	ΔCre
Dentate	2941	3541
CA1	5332	3097
CA3	624	1433
Inhibitory	1238	1188
