# Supplementary material for: A NPAS4–NuA4 complex couples synaptic activity to DNA repair
Source: Nature. 2023 Feb 15;614(7949):732–41. doi: 10.1038/s41586-023-05711-7 (PMC9946837; doi:10.1038/s41586-023-05711-7)
Supplement: Supplementary file 17 — Source Data Extended Data Fig. 6 [file 41586_2023_5711_MOESM17_ESM.xlsx]

## Sheet: Extended_Data_6c
	Control	Control	Control	shRNA1 (299)	shRNA1	shRNA1	shRNA2 (300)	shRNA2	shRNA2	** Plotted is expression norm to Tubb3 and Gapdh
Tip60 0hr	0.00857006	0.00270365	0.0012	0.00421715	0.000653843	0.0004	0.0026088	0.0004883	0.0002
Tip60 2hr	0.00779025	0.0020416	0.0008	0.00374755	0.000509511	0.0003	0.00249809	0.000415936	0.0002
Tip60 6hr	0.0106998	0.0022818	0.0014	0.00441899	0.000997545	0.0006	0.00638646	0.000496737	0.0004
	Control	Control	Control	shRNA1 (315)	shRNA1	shRNA1	shRNA2 (480)	shRNA2	shRNA2	** Plotted is expression norm to Tubb3 and Gapdh
p400 0hr	0.0149978	0.0153747	0.0186758	0.00849188	0.00710987	0.0083962	0.00951157	0.00865948	0.0108099
p400 2hr	0.0141284	0.0117383	0.0151486	0.00839984	0.00744501	0.0087545	0.00953629	0.00898646	0.00982651
p400 6hr	0.0161814	0.0184807	0.0192638	0.0105044	0.00826464	0.0108268	0.0116883	0.00919908	0.0112812
	Control	Control	Control	shRNA1	shRNA1	shRNA1				** Plotted is expression norm to Tubb3 and Gapdh
Npas4 0 hr	0.00099258	0.00084657	0.00145542	0.000526452	0.000247173	0.000276362
Npas4 2 hr	0.3579	0.408378	0.464912	0.0738561	0.0695267	0.0610575
Npas4 6hr	0.261345	0.28815	0.314057	0.0494253	0.037602	0.0346588
Tip60 qPCR
	Control	shRNA1 (299)	shRNA2 (300)
Average 0hr	0.0041579	0.001757	0.00109903
Average 2hr	0.00354395	0.00151902	0.00103801
Average 6hr	0.00479387	0.00200551	0.00242773
p400 qPCR
	Control	shRNA1	shRNA2
Average 0hr	0.0163494	0.00799932	0.00966031
Average 2hr	0.0136718	0.00819978	0.00944975
Average 6hr	0.0179753	0.00986528	0.0107229
Npas4 qPCR
	Control	shRNA1
Average 0hr	0.00109819	0.000349996
Average 2hr	0.410397	0.0681468
Average 6hr	0.287851	0.040562

## Sheet: Extended_Data_6e
Peak_ID	Npas4_1-802_Full_Length	Npas4_1-473_C1	Npas4_1-699_C4	Npas4_1-750_C5	Experimental Culture Date		Test	p-value	pvalues.ajusted.BH
Peak1	3.53505	1.60562		2.73597	20181119		Unpaired t test of Aff1 (Peak 1) FL vs C1	1e-15	9e-15
Peak1	3.39446	1.91391		2.90002	20181119		Unpaired t test of Aff1 (Peak 1) FL vs C4	1.58377e-05	3.56348e-05
Peak1	5.08827	1.28729		3.32569	20190619		Unpaired t test of Aff1 (Peak 1) FL vs C5	0.0957285	0.143593
Peak1	4.41274	1.2468		3.23494	20190619		Unpaired t test of Tead1 (Peak 2) FL vs C1	1e-15	9e-15
Peak1	3.24828	1.27007		2.62437	190621		Unpaired t test of Tead1 (Peak 2) FL vs C4	6.11449e-07	1.83435e-06
Peak1	3.27763	0.940869		2.44667	190621		Unpaired t test of Tead1 (Peak 2) FL vs C5	0.974202	0.974202
Peak1	4.0266	1.07774		3.34992	190622		Unpaired t test of Zwim4 (Peak 3) FL vs C1	3.6e-14	2.16e-13
Peak1	3.72151	1.02679		3.11517	190622		Unpaired t test of Zwim4 (Peak 3) FL vs C4	3.48958e-07	1.25625e-06
Peak1	3.42416	1.17922	2.78048	3.83648	190703		Unpaired t test of Zwim4 (Peak 3) FL vs C5	0.00251956	0.0045352
Peak1	4.0797	0.971167	2.84655	3.82252	190703		Unpaired t test of Gli2 (Peak 4) FL vs C1	4.5717e-06	1.17558e-05
Peak1	3.40689	1.29036	2.72908	3.72273	190703		Unpaired t test of Gli2 (Peak 4) FL vs C4	0.0302657	0.0495257
Peak1	3.81598	1.31014	2.8186	3.75858	190703		Unpaired t test of Gli2 (Peak 4) vs C5	0.714296	0.756313
Peak1	4.18663	1.65621	2.00059	5.40459	190708		Unpaired t test of B1 (Peak 5) FL vs C1	2.23e-13	1.0035e-12
Peak1	4.58705	1.15771	3.28929	3.90028	190708		Unpaired t test of B1 (Peak 5) FL vs C4	3.505e-05	7.01e-05
Peak1	5.08128	1.78316	1.6079	4.46924	190708		Unpaired t test of B1 (Peak 5) FL vs C5	0.488184	0.58582
Peak1	4.02802	1.43452	2.59394	4.07005	190708		Unpaired t test of Serpin3 (Peak 6) FL vs C1	0.637237	0.716892
Peak2	2.08263	1.1628		1.57351	20181119		Unpaired t test of Serpin3 (Peak 6) FL vs C4	0.382889	0.492286
Peak2	2.44808	0.883984		1.96065	20181119		Unpaired t test of Serpin3 (Peak 6) FL vs C5	0.288886	0.399996
Peak2	2.99668	1.08239		2.31145	20190619
Peak2	3.0927	1.48003		2.47739	20190619
Peak2	2.92581	0.889926		2.78199	190621
Peak2	2.60392	1.29774		2.70216	190621
Peak2	3.07915	1.23724	2.19983	3.47173	190703
Peak2	2.92674	1.64647	2.42705	3.32115	190703
Peak2	3.20579	1.31046	2.50232	3.35956	190703
Peak2	2.73458	1.27064	1.90966	2.85006	190703
Peak2	2.45453	0.922241	1.9639	2.86272	190708
Peak2	2.72884	0.964847	1.74994	3.14075	190708
Peak2	2.61856	0.95853	1.65199	2.69325	190708
Peak2	2.38634	1.22495	2.04988	2.63347	190708
Peak2	2.94748	1.04823	2.10709	2.69998	190710
Peak2	2.29511	1.61783	2.12071	2.8645	190710
Peak2	2.91842	1.29964	2.01677	2.56198	190710
Peak2	2.73495	1.0633	1.8337	2.99203	190710
Peak3	3.83522	1.72444	3.25986	3.74795	190703
Peak3	3.32561	1.90846	2.86607	3.68161	190703
Peak3	3.8121	1.29374	2.33208	3.86908	190703
Peak3	3.74108	1.26272	2.50109	3.98197	190703
Peak3	3.41822	1.8126	1.92857	3.49037	190708
Peak3	3.15914	1.01488	2.22677	3.75397	190708
Peak3	3.56522	1.68958	1.88129	4.15694	190708
Peak3	3.43226	1.10853	2.08576		190708
Peak3	3.24646	1.53101	2.09969	3.60217	190710
Peak3	3.44536	1.28348	1.99676	4.10005	190710
Peak3	3.94149	1.62247	2.94571	4.07199	190710
Peak3	3.02492	1.61074	2.62424	4.16591	190710
Peak4	5.1352	2.95865		5.48054	20181119
Peak4	4.72659	3.44442		4.63829	20181119
Peak4	0.873072	0.454308		0.691267	20190619
Peak4	0.823696	0.547		0.677161	20190619
Peak4	3.98758	2.53978		3.94092	190621
Peak4	4.90568	2.68946		4.23718	190621
Peak4	4.7682	2.32485		3.88698	190622
Peak4	4.55849	3.24645		4.09341	190622
Peak4	4.8928	3.02077	3.20258	4.77712	190703
Peak4	4.84848	2.61352	3.49567	4.71846	190703
Peak4	4.86164	2.53926	4.04814	4.45791	190703
Peak4	5.042	2.97464	4.01128	5.02255	190703
Peak4	4.7423	2.7735	3.39479	5.0045	190708
Peak4	4.73743	3.03388	3.32172	4.75699	190708
Peak4	4.93777	1.87776	3.36699	4.37852	190708
Peak4	5.47972	2.37816	3.12396	4.30101	190708
Peak4	6.33417	3.95183	3.89644	6.98251	190710
Peak4	6.45059	3.2055	4.65589	6.21794	190710
Peak4	6.24483	3.18697	4.39116	6.62441	190710
Peak4	6.54766	3.59099	3.76878	6.38643	190710
Peak5	9.61752	5.37166		11.4572	20181119
Peak5	11.4455	6.10139		11.195	20181119
Peak5	11.2083	4.87114		10.5633	20190619
Peak5	11.4851	4.82348		10.0204	20190619
Peak5	7.85367	3.89832		6.38917	190621
Peak5	8.31348	3.42436		6.44353	190621
Peak5	8.10486	3.18725		7.45402	190622
Peak5	8.40089	4.22481		10.1194	190622
Peak5	8.89529	4.28532	6.36656	8.86936	190703
Peak5	10.7622	5.27626	5.77108	10.138	190703
Peak5	9.95341	5.47566	4.73691	8.49296	190703
Peak5	8.99505	4.13681	7.26618	8.8233	190703
Peak5	11.8857	4.69338	7.55321	12.0295	190708
Peak5	11.6516	5.6451	6.67208	10.4611	190708
Peak5	10.5626	6.06508	7.49249	10.1442	190708
Peak5	11.1555	4.80335	7.09049	8.39809	190708
Peak5	13.246	5.85462	8.7968	13.4386	190710
Peak5	12.0791	5.8896	9.28501	12.4995	190710
Peak5	13.1608	8.08081	10.3725	12.6889	190710
Peak5	14.2662	7.54646	8.98146	14.4246	190710
Peak6	2.86391	3.12106	2.52807	2.86747	190703
Peak6	2.56082	2.90059	2.49133	2.95849	190703
Peak6	2.72575	3.1894	2.94079	3.42078	190703
Peak6	2.7106	3.4175	3.02071	2.88841	190703
Peak6	2.25251	1.82481	1.98414	2.43992	190708
Peak6	2.20139	2.00436	1.97973	2.50009	190708
Peak6	2.03931		1.87278	2.54901	190708
Peak6	2.09326		1.92058		190708
Peak6	4.16671	3.76651	3.36279	3.63626	190710
Peak6	3.90597	3.4085	3.37248	4.10064	190710
Peak6	3.66843	3.94215	3.28698	4.04166	190710
Peak6	3.69043		3.13748	4.13473	190710

## Sheet: Extended_Data_6f
Distance between cells in pair (μm)	Cell pairs
72.6	Tip60 floxed - Unstim.
55.7	Tip60 floxed - Unstim.
46	Tip60 floxed - Unstim.
42	Tip60 floxed - Unstim.
38.9	Tip60 floxed - Unstim.
30.1	Tip60 floxed - Unstim.
28.1	Tip60 floxed - Unstim.
27	Tip60 floxed - Unstim.
24.4	Tip60 floxed - Unstim.
22.8	Tip60 floxed - Unstim.
21.3	Tip60 floxed - Unstim.
15.5	Tip60 floxed - Unstim.
51.1	Tip60 floxed - Stim.
42.7	Tip60 floxed - Stim.
41.1	Tip60 floxed - Stim.
35.6	Tip60 floxed - Stim.
34.1	Tip60 floxed - Stim.
45.1	Tip60 floxed - Stim.
29.6	Tip60 floxed - Stim.
29	Tip60 floxed - Stim.
26.3	Tip60 floxed - Stim.
18.7	Tip60 floxed - Stim.
11.6	Tip60 floxed - Stim.
55	Npas4 floxed - Unstim.
46.8	Npas4 floxed - Unstim.
43.3	Npas4 floxed - Unstim.
41.2	Npas4 floxed - Unstim.
36.7	Npas4 floxed - Unstim.
39.8	Npas4 floxed - Unstim.
31	Npas4 floxed - Unstim.
35.1	Npas4 floxed - Unstim.
28.8	Npas4 floxed - Unstim.
25.4	Npas4 floxed - Unstim.
21	Npas4 floxed - Unstim.
18.4	Npas4 floxed - Unstim.
64.8	Npas4 floxed - Stim.
42.9	Npas4 floxed - Stim.
38.9	Npas4 floxed - Stim.
33	Npas4 floxed - Stim.
31	Npas4 floxed - Stim.
30.8	Npas4 floxed - Stim.
29.6	Npas4 floxed - Stim.
29	Npas4 floxed - Stim.
23	Npas4 floxed - Stim.
22.8	Npas4 floxed - Stim.
19.6	Npas4 floxed - Stim.
18.9	Npas4 floxed - Stim.
16	Npas4 floxed - Stim.
13.4	Npas4 floxed - Stim.
9.2	Npas4 floxed - Stim.
7.2	Npas4 floxed - Stim.

## Sheet: Extended_Data_6g
Distance between center of cell pair and electrode (μm)	Cell pairs
327.8	Tip60 floxed - Unstim.
290.7	Tip60 floxed - Unstim.
273.9	Tip60 floxed - Unstim.
252.6	Tip60 floxed - Unstim.
221.3	Tip60 floxed - Unstim.
209.3	Tip60 floxed - Unstim.
173.6	Tip60 floxed - Unstim.
206.7	Tip60 floxed - Unstim.
162.8	Tip60 floxed - Unstim.
154	Tip60 floxed - Unstim.
103.7	Tip60 floxed - Unstim.
138.2	Tip60 floxed - Unstim.
458	Tip60 floxed - Stim.
277.2	Tip60 floxed - Stim.
358.2	Tip60 floxed - Stim.
277.3	Tip60 floxed - Stim.
268.2	Tip60 floxed - Stim.
219.1	Tip60 floxed - Stim.
218.5	Tip60 floxed - Stim.
202.4	Tip60 floxed - Stim.
137.1	Tip60 floxed - Stim.
142	Tip60 floxed - Stim.
95.3	Tip60 floxed - Stim.
222.9	Npas4 floxed - Unstim.
211	Npas4 floxed - Unstim.
199	Npas4 floxed - Unstim.
161.6	Npas4 floxed - Unstim.
183.4	Npas4 floxed - Unstim.
146.1	Npas4 floxed - Unstim.
142.2	Npas4 floxed - Unstim.
150.2	Npas4 floxed - Unstim.
123.7	Npas4 floxed - Unstim.
78.8	Npas4 floxed - Unstim.
67.8	Npas4 floxed - Unstim.
342.4	Npas4 floxed - Stim.
325.2	Npas4 floxed - Stim.
284.7	Npas4 floxed - Stim.
215.8	Npas4 floxed - Stim.
189.1	Npas4 floxed - Stim.
184.3	Npas4 floxed - Stim.
175.5	Npas4 floxed - Stim.
171.8	Npas4 floxed - Stim.
171.1	Npas4 floxed - Stim.
149.9	Npas4 floxed - Stim.
148	Npas4 floxed - Stim.
142.6	Npas4 floxed - Stim.
142.2	Npas4 floxed - Stim.
131.1	Npas4 floxed - Stim.
123.6	Npas4 floxed - Stim.
120.3	Npas4 floxed - Stim.

## Sheet: Extended_Data_6h
Npas4fl/fl - Stim. pairs
Cre-infected access resistance (MΩ)	Uninfected access resistance (MΩ)
14.4911	15.2291
14.2679	15.9651
10.9319	12.0973
21.2896	18.3163
10.068	10.0938
12.3649	12.4479
17.7974	15.9089
13.2932	14.8133
22.3577	23.4083
10.3199	10.86
17.2533	14.2795
18.1566	17.8799
14.374	11.7586
10.9928	10.694
24.8565	21.5673
12.3068	11.75
Npas4fl/fl - Unstim. pairs
Cre-infected access resistance (MΩ)	Uninfected access resistance (MΩ)
16.3676	13.1259
9.90112	10.1208
14.6947	13.3435
15.698	14.9687
9.31899	7.76531
10.6198	10.4866
8.88008	10.1406
12.3443	15.1356
13.1598	14.2622
13.183	15.8788
10.523	8.83182
14.7864	15.967

## Sheet: Extended_Data_6i
Tip60fl/fl - Stim. pairs
Cre-infected access resistance (MΩ)	Uninfected access resistance (MΩ)
16.6233	19.1774
13.8674	16.6564
21.1108	24.1109
17.5406	19.787
13.5845	13.4591
11.2858	9.41663
11.8685	13.0954
10.7703	11.6599
12.6853	11.3328
15.3672	13.0499
12.259	11.0097
Tip60fl/fl - Unstim. pairs
Cre-infected access resistance (MΩ)	Uninfected access resistance (MΩ)
12.6286	13.7951
19.9368	18.4094
12.491	12.957
12.2588	13.6692
14.2346	11.7415
11.5352	10.7945
11.2409	13.2207
18.1966	18.9583
16.836	15.2055
18.4915	15.4406
9.6632	10.5862
11.7778	12.4353
