# Supplementary material for: A NPAS4–NuA4 complex couples synaptic activity to DNA repair
Source: Nature. 2023 Feb 15;614(7949):732–41. doi: 10.1038/s41586-023-05711-7 (PMC9946837; doi:10.1038/s41586-023-05711-7)
Supplement: Supplementary file 18 — Source Data Extended Data Fig. 7 [file 41586_2023_5711_MOESM18_ESM.xlsx]

## Sheet: Extended_Data_7k
sBLISS Peaks
Promoters	3642
Intronic Enhancers	328
Intergenic Enhancers	356
3' UTR	6
5' UTR	56
non-coding	15
TTS	26
Exon	18
