# Supplementary material for: A NPAS4–NuA4 complex couples synaptic activity to DNA repair
Source: Nature. 2023 Feb 15;614(7949):732–41. doi: 10.1038/s41586-023-05711-7 (PMC9946837; doi:10.1038/s41586-023-05711-7)
Supplement: Supplementary file 19 — Source Data Extended Data Fig. 9 [file 41586_2023_5711_MOESM19_ESM.xlsx]

## Sheet: Extended Data 9b
GeneSymbol	0hr.Rep1	0hr.Rep2	0hr.Rep5	0hr.Rep6	0hr.Rep7	0hr.Rep8	0hr.Rep9	0hr.Rep10	2hr.Rep1	2hr.Rep2	2hr.Rep3	2hr.Rep4	2hr.Rep5	2hr.Rep6	2hr.Rep7	2hr.Rep8	10hr.Rep1 (less active)	10hr.Rep2 (less active)	10hr.Rep3 (less active)	10hr.Rep4 (still active)	10hr.Rep5 (less active)	10hr.Rep6 (still active)	10hr.Rep7 (still active)	10hr.Rep8 (still active)	10hr.Rep9 (still active)	10hr.Rep10 (still active)
Inhba	310.868	331.999	320.5	326.401	382.345	287.64	327.144	318.555	7840.31	13200.5	9124.7	8778.93	11142.7	9576.66	13267.4	8528.36	1336.3	1423.89	1766.41	6660.76	1358.26	7187.97	6724.95	7884.88	7432.83	7149.3
Cgref1	230.332	246.201	257.371	237.151	216.238	195.213	185.087	296.564	899.118	880.696	939.832	1043.77	1462.34	1179.62	1576.81	898.133	715.337	668.074	1000.06	2433.3	813.107	2554.12	2355.5	1534.59	1834.97	1550.73
