# Supplementary material for: A NPAS4–NuA4 complex couples synaptic activity to DNA repair
Source: Nature. 2023 Feb 15;614(7949):732–41. doi: 10.1038/s41586-023-05711-7 (PMC9946837; doi:10.1038/s41586-023-05711-7)
Supplement: Supplementary file 20 — Source Data Extended Data Fig. 12 [file 41586_2023_5711_MOESM20_ESM.xlsx]

## Sheet: Extended_Data_12e
	Tip60 DelCre (0hr)	Tip60 Cre (0hr)	Tip60 DelCre (2hr)	Tip60 Cre (2hr)	Tip60 DelCre (10hr)	Tip60 Cre (10hr)
Mouse 1	1413486	6739350	2047956	4721415	2286152	3485011
Mouse 2	2210876	5105532	1924416	3265699	2298788	4627758
Mouse 3	2123800	5909999	1256792	5174931	2184294	1878112
Mouse 4					1882220	2555048
