# Supplementary material for: A NPAS4–NuA4 complex couples synaptic activity to DNA repair
Source: Nature. 2023 Feb 15;614(7949):732–41. doi: 10.1038/s41586-023-05711-7 (PMC9946837; doi:10.1038/s41586-023-05711-7)
Supplement: Supplementary file 21 — Source Data Extended Data Fig. 13 [file 41586_2023_5711_MOESM21_ESM.xlsx]

## Sheet: Extended_Data_13b
Gene	NeuN+	NeuN-		Unpaired t-test (NeuN+ vs NeuN-)	P value	P values.adjusted.BH
Rbfox3	0.082	0.037		Rbfox3	0.000194288	0.000388576
Rbfox3	0.12	0.031		S100b	3.85e-07	3.85e-06
Rbfox3	0.084	0.041		Pdgfra	2.31e-06	1.155e-05
Rbfox3	0.072	0.02		Npas4	0.00365026	0.00521466
Rbfox3	0.055	0.019		Grin1	6.18e-06	2.06e-05
Rbfox3	0.103	0.02		Grin2b	0.00477905	0.00597381
Gene	NeuN+	NeuN-		Synapsin	0.000343217	0.000572028
S100b	0.013	0.087		Gfap	0.0189114	0.0189114
S100b	0.01	0.058		Mog	9.16e-05	0.000229
S100b	0.014	0.1		Aldh1l1	0.00855038	0.00950043
S100b	0.016	0.081
S100b	0.01	0.084
S100b	0.011	0.073
Gene	NeuN+	NeuN-
Pdgfra	0.004	1.009
Pdgfra	0.003	0.895
Pdgfra	0.003	1.009
Pdgfra	0.003	0.616
Pdgfra	0.002	0.723
Pdgfra	0.002	0.536
Gene	NeuN+	NeuN-
Npas4	0.031	0.004
Npas4	0.025	0.001
Npas4	0.019	0.004
Gene	NeuN+	NeuN-
Grin1	0.309	0.045
Grin1	0.324	0.025
Grin1	0.346	0.03
Grin1	0.216	0.026
Grin1	0.228	0.024
Grin1	0.181	0.019
Gene	NeuN+	NeuN-
Grin2b	0.680928	0.043
Grin2b	0.487	0.054
Grin2b	0.397	0.042
Gene	NeuN+	NeuN-
Synapsin1	0.097	0.04
Synapsin1	0.082	0.036
Synapsin1	0.088	0.037
Gene	NeuN+	NeuN-
Gfap	0.039	0.743
Gfap	0.029	0.427
Gfap	0.019	0.334
Gene	NeuN+	NeuN-
Mog	0.005	0.735
Mog	0.006	0.763
Mog	0.004	0.619
Gene	NeuN+	NeuN-
Aldh1l1	0.005	0.152
Aldh1l1	0.006	0.101
Aldh1l1	0.004	0.078

## Sheet: Extended_Data_13d
Inhba Enhancer gRNA								Bdnf gRNA
Position	ProbableRef	Distance	Cas9_Deletion	Cas9_Insertion	EV_Deletion	EV_Insertion		Position	ProbableRef	Distance	Cas9_Deletion	Cas9_Insertion	EV_Deletion	EV_Insertion
16011820	T	35	0	0	0	0		109692552	C	29	0	0	0	0
16011821	C	34	0	0	0	0		109692553	T	28	0	0	0	0
16011822	C	33	0	0	0	0		109692554	G	27	0	0	0	0
16011823	G	32	0	0	0	0		109692555	A	26	0	0	0	0
16011824	G	31	0	0	0	0		109692556	A	25	0	0	0	0
16011825	G	30	0	0	0	0		109692557	G	24	0	0	0	0
16011826	C	29	0	0	0	0		109692558	G	23	0	0	0	0
16011827	T	28	0	7.79e-05	0	5.29e-05		109692559	C	22	0	0	0	0
16011828	C	27	7.79e-05	0	0.00010575	0		109692560	G	21	0.000234192	0	0	0
16011829	C	26	0	0	5.29e-05	0		109692561	T	20	0	0	0.000166279	0
16011830	T	25	7.79e-05	0	0.00015862	0		109692562	G	19	0	0	0	0
16011831	C	24	7.79e-05	0	0.00010575	0		109692563	C	18	0	0	0	0
16011832	C	23	0	0	0	0		109692564	G	17	0	0	0	0
16011833	T	22	7.79e-05	0	0	0		109692565	A	16	0	0	0	0
16011834	C	21	0	0	0	0		109692566	G	15	0	0	0	0
16011835	A	20	0	0	0	0		109692567	T	14	0	0	0	0
16011836	C	19	0	0	0	0		109692568	A	13	0	0	0	0
16011837	A	18	0	0	0	0		109692569	T	12	0	0	0	0
16011838	G	17	0	0	0	0		109692570	T	11	0	0	0	0
16011839	C	16	0	0	0	0		109692571	A	10	0	0	0	0
16011840	A	15	0	0	0	0		109692572	C	9	0	0	0	0
16011841	A	14	7.79e-05	0	0	0		109692573	C	8	0.000468384	0	0	0
16011842	G	13	7.79e-05	0	0	0		109692574	T	7	0.000468384	0	0	0
16011843	C	12	7.79e-05	0	0	0		109692575	C	6	0.000468384	0	0	0
16011844	T	11	0.00015579	0	0	0		109692576	C	5	0.000468384	0	0	0
16011845	G	10	0.00194734	0	0	0		109692577	G	4	0.0028103	0	0	0
16011846	C	9	0.00194734	0	0	0		109692578	C	3	0.00491803	0	0	0
16011847	T	8	0.0037389	0	0	0		109692579	C	2	0.00819672	0.00421546	0	0
16011848	C	7	0.00428416	0	0	0		109692580	A	1	0.0147541	0.113817	0	0
16011849	C	6	0.00794516	0	0	0		109692581	T	-1	0.0199063	0.000468384	0	0
16011850	C	5	0.0127224	0.0145957	0	0		109692582	G	-2	0.0169412	0	0	0
16011851	G	4	0.0533219	7.81e-05	0	0		109692583	C	-3	0.00353274	0	0	0
16011852	G	3	0.0525494	0.00046849	0	0		109692584	A	-4	0.00329955	0	0	0
16011853	G	2	0.0221823	0.00531126	0	0		109692585	A	-5	0.00117869	0	0	0
16011854	G	1	0.0446129	0.152668	0	0		109692586	T	-6	0.000942951	0	0	0
16011855	T	-1	0.0749783	0	0	0		109692587	T	-7	0.000471476	0	0	0
16011856	T	-2	0.0596636	0	0	0		109692588	T	-8	0.000471476	0	0	0
16011857	C	-3	0.0495474	0.00031761	0	0		109692589	C	-9	0	0	0	0
16011858	G	-4	0.0235107	0	0	0		109692590	C	-10	0	0	0	0
16011859	C	-5	0.0221605	0	0	0		109692591	A	-11	0	0	0	0
16011860	T	-6	0.0151708	0	0	0		109692592	C	-12	0	0	0	0
16011861	A	-7	0.00889595	0	0	0		109692593	T	-13	0	0	0	0
16011862	G	-8	0.00135028	0	0	0		109692594	A	-14	0	0	0	0
16011863	T	-9	0.00095314	0	0	0		109692595	T	-15	0	0	0	0
16011864	G	-10	0.0003973	0	0	0		109692596	C	-16	0	0	0	0
16011865	G	-11	0.00039743	0	0	0		109692597	A	-17	0	0	0	0
16011866	C	-12	0	0	0	0		109692598	A	-18	0	0	0	0
16011867	T	-13	0	0	0	0
16011868	G	-14	0	0	0	0
16011869	C	-15	0	0	0	0
16011870	T	-16	0	0	0	0
16011871	C	-17	0	0	0	0

## Sheet: Extended_Data_13e
NPAS4 Levels (2hr)		MRE11 Levels (2hr)		RAD50 Levels (2 hr)		yH2AX Levels (2 hr)		ATAC-seq Levels (2 hr)		H3K27ac Levels (2 hr)		2v0hr H3K27ac		2v0hr ATAC-seq		Percent AT		Percent GC
NPAS4-Bound	No Npas4	NPAS4-Bound	No Npas4	NPAS4-Bound	No Npas4	NPAS4-Bound	No Npas4	NPAS4-Bound	No Npas4	NPAS4-Bound	No Npas4	NPAS4-Bound	No Npas4	NPAS4-Bound	No Npas4	NPAS4-Bound	No Npas4	NPAS4-Bound	No Npas4
3.77	4.58	3.51	6.31	2.01	3.21	8.89	4.44	8.72667	32.73	5.28	15.85	1.13525	1.08242	1.11785	0.79461	0.548673	0.351351	0.451327	0.648649
2.95	24.81	2.38	14.02	2.31	7.72	13.0867	4.93	8.80333	67.37	1.43	37.33	1.55515	1.50238	1.72502	1.21256	0.311321	0.51816	0.688679	0.48184
8.81	7.84	13.18	14.86	6.72	7.62	5.26	20.03	14.9767	47.25	6.21	21.63	1.00159	3.638	1.29444	8.03116	0.373737	0.555851	0.626263	0.444149
25.72	1.27	25.94	2.1	15.74	2.41	17.8	0.84	53.7433	12.3667	28.48	4.78	3.07996	1.45685	13.4808	1.4391	0.541475	0.488235	0.458525	0.511765
51.45	1.32	113.42	1.12	20.46	1	15.6533	12.67	71.0133	25.4867	63.1	4.14	0.978358	1.09197	0.787782	2.28035	0.408333	0.436813	0.591667	0.563187
75.44	8.2	64.21	14.3	33.09	7.02	8.75	5.21667	116.507	51.6367	40.47	25.84	1.21262	7.17046	0.716788	4.62694	0.384401	0.484375	0.615599	0.515625
28.37	9.78	18.79	16.68	9.02	4.01	4.77667	6.75333	55.71	47.1233	21.34	34.76	1.3501	1.68127	2.24667	1.01152	0.547619	0.431267	0.452381	0.568733
33.57	4.07	32.25	4.49	10.43	2.01	9.67667	2.96667	28.6367	23.44	42.04	7.78	1.40481	1.36883	0.740923	0.874953	0.356287	0.461353	0.643713	0.538647
70.55	3.26	59.16	4.77	21.26	1.7	7.79667	6.74667	39.6033	20.9633	47.9	15.49	2.19075	2.68879	2.35687	1.59538	0.584488	0.514739	0.415512	0.485261
77.07	10.09	90.15	36.73	14.54	10.13	13.14	8.59	71.5133	40.6533	27.84	30.05	1.10724	3.22515	0.76885	1.94638	0.484919	0.51	0.515081	0.49
68.87	12.43	63.51	15.98	12.43	8.02	10.9367	10.4867	56.3233	68.0167	46.11	31.41	1.6698	1.46118	1.38183	2.61636	0.488636	0.514589	0.511364	0.485411
52.21		94.22		37.1		15.3733		100.713		30.91		1.21015		0.718645		0.362559		0.637441
29.9		33.65		14.74		7.46667		29.1433		29.48		0.969441		0.872555		0.483254		0.516746
49.87		56.22		27.38		14.8633		44.9733		24.2		3.60405		4.1565		0.59204		0.40796
78.03		111.18		40.61		19.5333		79.9		49.89		1.54381		0.966766		0.5		0.5
14.62		14.58		7.42		17.4767		22.0833		24.2		2.47828		5.77594		0.535928		0.464072
10.75		28.18		29.18		37.43		44.0467		16.63		1.31078		1.72507		0.380805		0.619195
61.79		50.33		29.28		13.1767		60.2533		29.19		8.50148		8.73659		0.536785		0.463215
62.55		163.75		51.54		30.4567		90.97		66.6		1.09724		0.871332		0.462651		0.537349
31.02		28.88		11.13		8.87333		49.9167		22.13		3.57831		7.45396		0.646739		0.353261
73.65		68.28		35.6		7.52333		85.4033		56.6		1.48566		2.36312		0.609023		0.390977
88.07		199.09		56.05		25.3733		104.433		69.02		1.1106		0.747305		0.391924		0.608076
94.94		75.29		24.97		15.1267		66.9		47.32		1.52221		2.09041		0.599045		0.400955
3.67		4.63		5.31		27.0733		10.3933		19.27		0.968433		1.70849		0.470899		0.529101

## Sheet: Extended_Data_13f
NPAS4-Bound		SUM
promoter-TSS	11
intron	12
intergenic	1
		24
No NPAS4
promoter-TSS	3
intron	6
intergenic	1
exon	1
		11

## Sheet: Extended_Data_13g
No Npas4 3 mon T>A	No Npas4 3 mon T>G	No Npas4 3 mon T>C	No Npas4 3 mon C>A	No Npas4 3 mon C>G	No Npas4 3 mon C>T	Npas4-Bound 3 mon T>A	Npas4-Bound 3 mon T>G	Npas4-Bound 3 mon T>C	Npas4-Bound 3 mon C>A	Npas4-Bound 3 mon C>G	Npas4-Bound 3 mon C>T		InDel No NPAS4	InDel NPAS4-Bound
0	0	0	0	0	6.35e-06	0	0	5.7e-06	0	0	5.14e-06		0	0
0	0	0	4.45e-06	0	8.89e-06	0	0	0	2.25e-06	0	4.51e-06		0	0
0	0	0	0	0	4.36e-06	0	0	0	0	0	0		0	0
0	0	0	8.91e-07	0	5.35e-06	0	0	0	0	0	0		0	0
0	0	0	1.03e-06	0	2.06e-06	0	0	4.02e-06	2.9e-06	0	0		0	0
0	0	0	0	0	0	0	0	0	0	0	8.05e-06		0	0
0	0	0	0	0	2.13e-06	0	0	0	1.51e-06	0	1.16e-05		0	0
0	0	0	0	0	0	0	0	3.55e-06	0	0	0		0	0
0	0	0	0	0	2.31e-06	0	0	0	0	0	3.78e-06		0	0
0	0	0	4.08e-06	0	8.71e-06	0	0	0	3.72e-06	0	0		0	0
0	0	0	2.18e-06	0	7.49e-06	0	0	1.84e-06	7.01e-06	0	0		0	0
0	0	0	7.49e-06	0	1.82e-06	0	0	0	0	0	3.72e-06		0	0
0	0	0	3.63e-06	0	0	0	0	0	0	0	1.4e-05		0	0
0	0	0	6.67e-06	0	3.88e-06	0	0	0	0	0	0		0	7.44e-07
0	0	0	1.94e-06	0	0	0	0	5.34e-06	0	0	1.89e-06		0	2.1e-06
0	0	0	0	0	4.98e-06	0	0	2.1e-06	9.51e-06	0	4.31e-06		0	2.06e-05
0	0	0	3.73e-06	0	0	0	0	6.17e-06	8.07e-06	0	3.29e-06		0	0
0	0	0	0	0	1.64e-06	0	0	4.64e-06	1.69e-05	0	0		0	0
0	0	0	3.28e-06	0	0	0	0	2.54e-06	2.16e-06	0	4.04e-06		0	1.9e-06
0	0	0	0	0	0	0	0	2.09e-06	1.27e-05	0	2.54e-05		0	2.26e-06
0	0	0	0	0	0	0	0	6.3e-06	1.75e-05	0	6.49e-06		0	1.05e-05
0	0	0	6.92e-06	0	2.05e-06	0	0	6.06e-06	2.43e-06	0	2.24e-05		0	0
0	0	0	0	0	0	0	0	9.58e-07	0	0	7.28e-06		0	0
0	0	0	0	0	2.02e-06	0	0	0	0	0	1.93e-06		0	0
0	0	0	0	0	0	0	0	0	1.25e-05	0	5.83e-06		0	0
0	0	0	0	0	0	0	0	0	1.39e-06	0	2.49e-05		0	0
0	0	0	0	0	0	0	0	3.7e-06	1.31e-06	0	0		7.53e-07	0
0	0	0	0	0	9.23e-07	0	0	0	0	0	1.02e-05		3.08e-06	0
0	0	0	0	0	0	0	0	1.87e-06	9.91e-06	0	6.54e-06		0	0
0	0		0	0	1.52e-06	0	0	7.05e-06	6.92e-06	0	0		0	0
0	0		0	0	0	0	0	2.39e-06	0	0	0		0	0
0	0		3.03e-06	0	0	0	0	4.89e-06	4.42e-06	0	3.46e-06		0	0
0	0		0	0	6.53e-06	0	0	0	0	0	0		0	0
0	0		6.53e-06	0	0	0	0	0	2.31e-06	0	1.33e-05		0	0
	0		0	0	0	0	0	2.66e-06	0	0	1.15e-05		0	8.71e-07
	0		0	0		0	0	0	0	0	3.13e-06		0	1.1e-06
	0			0		0	0	2e-06	0	0	0		0	2.01e-06
	0					0	0	1.02e-05	1.07e-05	0	1.57e-05		0	4.39e-06
						0	0	4.1e-06	3.23e-06	0	5.95e-06		0	0
						0	0	3.79e-06	4.13e-06	0	4.04e-06		0	0
						0	0	3.98e-06	1.19e-05	0	6.19e-06		0	0
						0	0	1.13e-05	0	0	2.36e-05		0	0
						0	0	7.21e-06	1.54e-06	0	2.16e-05		0	0
						0	0	0	3.92e-06	0	2.08e-05		0	0
						0	0	5.12e-06	0	0	0		0	0
						0	0	3.01e-06	0	0	1.08e-05		0	0
						0	0	0	0	0	5.49e-06		0	0
						0	0	0	0	0	3.99e-06		0	0
						0	0	0	0	0	0		0	0
						0	0	9.52e-07	0	0	1.39e-05		0	0
						0	0	6.12e-06	0	0	2.14e-05		0	0
						0	0	0	0	0	1.05e-05		0	0
						0	0	0	0	0	4.93e-06		0	0
						0	0	0	0	0	0		0	0
						0	0	0	6.45e-06	0	0		0	0
						0	0	0	0	0	2.74e-06		0	0
						0	0	3.87e-06	0	0	0		0	0
						0	0	0	0	0	0		0	1.44e-06
						0	0	4.6e-06	0	0	7.85e-06		0	3.12e-06
						0	0	1.37e-05	1.45e-05	0	6.45e-06		0	3.17e-06
						0	0	0	1.02e-05	0	1.99e-06		0	3.62e-06
						0	0	0	1.33e-05	0	0		0	0
						0	0	1.37e-05	0	0	4.86e-06		0	0
						0	0	6.27e-06	0	0	0		0	0
						0	0	0	0	0	2.81e-05		0	0
						0	0	0	1.23e-05	0	1.89e-05		0	0
						0	0	0	0	0	0		1.73e-06	0
						0	0	0	0	0	0		0	0
						0	0	0	1.5e-05	0	1.83e-05		0	0
						0	0	0	8.44e-06	0	0		0	0
							0	1.08e-05	1.84e-05	0	0		0	0
								7.98e-06		0	0		0	0
										0	0		0	0
											2.72e-05		0	0
											1.98e-05		0	0
													0	0
													0	2.12e-06
													0	3.8e-06
													0	4.14e-06
													0	5.47e-06
													0	7.54e-06
													0	0
													0	0
													0	0
													0	0
													0	0
													0	0
													0	0
													0	0
													0	0
													0	0
													0	0
													0	0
													0	0
													0	0
														0
														0
														0
														0
														0
														0
														1.33e-06
														2.46e-06
														4.25e-06
														5.88e-06
														0
														0
														0
														0
														0
														0
														0
														0
														0
														0
														0
														0
														0
														0
														0
														0
														0
														6.44e-07
														9.02e-07
														1.27e-06
														1.28e-06
														5.03e-06
														5.32e-06
														0
														0
														0
														0
														0
														0
														0
														0
														0
														0
														0
														0
														0
														0
														0
														0
														0
														0
														2.94e-07
														7.55e-07
														1.07e-06
														1.9e-06
														2.64e-06
														0
														0
														0
														0
														0
														0
														0
														0
														0
														0
														0
														0
														0
														0
														0
														0
														0
														5.2e-07
														8.8e-07
														2.04e-06
														2.53e-06
														2.65e-06
														3.36e-06
														0
														0
														0
														0
														0
														0
														0
														0
														0
														0
														0
														0
														0
														0
														0
														0
														0
														0
														0
														0
														3.47e-06
														3.65e-06
														4.51e-06
														0
														0
														0
														0
														0
														0
														0
														0
														2.67e-06
														3.8e-06
														8.93e-06

## Sheet: Extended_Data_13h
Months	Npas4 KO	Npas4 WT
16	0
16	0
16	0
15	0
14	0
4.3	0
3.5	0
3.5	0
10	1
3	1
10	1
9	1
10	1
10	1
6	1
4	1
5	1
12	1
8	1
4	1
12	1
4	1
12	1
12	1
15	1
15	1
12	1
30		0
29		0
28		0
18		0
23		0
23		0
19		0
18		0
27		0
18		0
18		0
18		0
17		0
17		0
3		0
15		0
15		0
14		0
14		0
3.5		0
3		1
20		1
25		1
16		1
4.36667		0

## Sheet: Extended_Data_13i
Months	Npas4 KO	Npas4 WT
9	0
19	0
17	0
17	0
17	0
14.6333	0
4.3	0
4.3	0
3.5	0
18	0
5	1
8	1
6	1
7	1
5	1
5	1
8	1
13	1
15	1
15	1
6	1
10	1
13	1
12	1
14	1
13	1
4	1
11	1
7	1
12	1
6	1
7	1
1	1
1	1
9	1
16	1
10	1
11		0
19		0
20		0
27		0
23		0
23		0
23		0
23		0
19		0
19		0
18		0
18		0
18		0
17		0
17		0
17		0
16		0
14		0
17		0
19		0
17		0
15		0
17		0
4		0
4		0
4		0
7		1
8		1

## Sheet: Extended_Data_13j
Months	cKO: Npas4fl/fl; Camk2a-Cre+; Sun1fl/+	WT: Npas4+/+; Camk2a-Cre+; Sun1fl/+
21.4667	1
31.7	0
27.5	0
4.56667	1
11.3333	1
31	0
13.1	1
26.8	1
13.5	1
29		1
29.1		0
29.5		1
23		1
32.2		0
28.9		0
28.5		1
30.9		0
30.9		0
21.1		1
18.7		1
23.3		1
21.6		1
22.7		0
27.8		0
27.8		0
